# Supplementary material for: Plasma Proteome Profiling of Patients With In-stent Restenosis by Tandem Mass Tag-Based Quantitative Proteomics Approach
Source: Front Cardiovasc Med. 2022 Feb 21;9:793405. doi: 10.3389/fcvm.2022.793405 (PMC8899613; doi:10.3389/fcvm.2022.793405)
Supplement: Supplementary Table 1 — Overview of the information obtained by tandem mass tag (TMT) quantitative proteomics identification. [file Table_1.xlsx]

## Sheet: Table S1
Table S1. Overview of the information obtained by tandem mass tag (TMT) quantitative proteomics identification.
Sample name	Total spectra	Spectra	Unique Spetra	Peptide	Unique Peptide	Protein
homo_sapiens	697591	33404	30011	7674	7333	1696

## Sheet: Table S2
Table S2.The list of identified peptides.
Query_number	Peptide_seq	Mass	Charge	q-Value	Ions_score	Protein_ID	Scan_title
16360	VVPVP	738.484	2	0.0062466	13.2061	sp|P14618|KPYM_HUMAN	File105280 Spectrum545428 scans: 28323
26472	LHPGI	764.475	2	0.00177186	18.502	sp|Q99676|ZN184_HUMAN	File105281 Spectrum572859 scans: 19670
29294	AIEGR	773.46	2	0.00983323	10.9667	sp|Q9P217|ZSWM5_HUMAN;sp|P00734|THRB_HUMAN	File105271 Spectrum231963 scans: 30329
29301	AIEGR	773.46	2	0.00830857	11.7015	sp|Q9P217|ZSWM5_HUMAN;sp|P00734|THRB_HUMAN	File105271 Spectrum237977 scans: 36692
29351	AIEGR	773.46	2	0.00954774	11.0665	sp|Q9P217|ZSWM5_HUMAN;sp|P00734|THRB_HUMAN	File105271 Spectrum227261 scans: 25364
29419	AIEGR	773.46	2	0.00977899	10.995	sp|Q9P217|ZSWM5_HUMAN;sp|P00734|THRB_HUMAN	File105271 Spectrum240789 scans: 39922
35568	VVADR	787.475	2	0.00717963	12.504	sp|Q92813|IOD2_HUMAN;sp|Q8IYQ7|THNS1_HUMAN	File105273 Spectrum282297 scans: 9382
48087	DAASAR	818.445	2	0.00644641	13.1019	sp|O14686|KMT2D_HUMAN;sp|Q53GL0|PKHO1_HUMAN;sp|P00451|FA8_HUMAN	File105265 Spectrum1331 scans: 4383
56868	TAFGGR	836.471	2	0.0062466	13.2827	sp|P00488|F13A_HUMAN	File105271 Spectrum215519 scans: 12122
59593	MVLPR	843.52	2	0.00864732	11.4877	sp|Q99627|CSN8_HUMAN	File105278 Spectrum467477 scans: 20832
60500	EILSR	845.517	2	0.00966986	11.0133	sp|Q9H410|DSN1_HUMAN;sp|Q03060|CREM_HUMAN;sp|P16220|CREB1_HUMAN;sp|Q99489|OXDD_HUMAN	File105265 Spectrum31531 scans: 37052
60513	EILSR	845.517	2	0.00698634	12.6247	sp|Q9H410|DSN1_HUMAN;sp|Q03060|CREM_HUMAN;sp|P16220|CREB1_HUMAN;sp|Q99489|OXDD_HUMAN	File105265 Spectrum32332 scans: 37893
62080	MIISR	847.515	2	0.00838862	11.6634	sp|E9PJI5|NPIA7_HUMAN;sp|C9JG80|NPIB4_HUMAN;sp|E5RHQ5|NPB11_HUMAN;sp|F8WFD2|NPIA3_HUMAN;sp|A8MRT5|NPIB5_HUMAN;sp|E9PKD4|NPIA5_HUMAN;sp|Q9UND3|NPIA1_HUMAN;sp|A6NJU9|NPB13_HUMAN;sp|E9PIF3|NPIA2_HUMAN;sp|Q92617|NPIB3_HUMAN	File105280 Spectrum538895 scans: 20936
63811	ATAGFR	850.486	2	0.00102632	20.4788	sp|P03950|ANGI_HUMAN	File105271 Spectrum216019 scans: 12647
64457	FTISR	851.507	2	0.00944267	11.1265	sp|A0A0A0MS15|HV349_HUMAN;sp|A0A0C4DH32|HV320_HUMAN;sp|A0A0B4J1V1|HV321_HUMAN;sp|A0A075B6Q5|HV364_HUMAN;sp|P01780|HV307_HUMAN;sp|P0DP04|HV43D_HUMAN;sp|A0A0B4J1V6|HV373_HUMAN;sp|P01766|HV313_HUMAN;sp|A0A0B4J1Y9|HV372_HUMAN;sp|P01782|HV309_HUMAN;sp|P0DOX5|IGG1_HUMAN;sp|A0A0B4J1X8|HV343_HUMAN;sp|P01763|HV348_HUMAN;sp|P0DOX2|IGA2_HUMAN;sp|A0A0B4J1V0|HV315_HUMAN;sp|A0A0C4DH42|HV366_HUMAN;sp|P0DP02|HVC…	File105278 Spectrum484354 scans: 38901
68856	DSVVGR	860.492	2	0.00848417	11.5736	sp|Q8N2H3|PYRD2_HUMAN	File105282 Spectrum596558 scans: 7900
68907	DQTIR	860.492	2	0.00303654	16.1364	sp|P02746|C1QB_HUMAN;sp|Q8TEQ6|GEMI5_HUMAN	File105266 Spectrum69117 scans: 39440
68932	DQTIR	860.492	2	0.00657416	12.9052	sp|P02746|C1QB_HUMAN;sp|Q8TEQ6|GEMI5_HUMAN	File105266 Spectrum69503 scans: 39858
68969	NEITR	860.492	2	0.00635774	13.1391	sp|Q86VP6|CAND1_HUMAN;sp|O75155|CAND2_HUMAN	File105269 Spectrum145014 scans: 8761
70132	LQAFR	862.523	2	0.00991418	10.9103	sp|Q8IUG5|MY18B_HUMAN;sp|Q6Q788|APOA5_HUMAN	File105278 Spectrum467455 scans: 20809
73404	AQPAVR	869.529	2	0.00755454	12.1508	sp|Q15942|ZYX_HUMAN	File105282 Spectrum596301 scans: 7581
73701	FEPHI	870.48	2	0.000798	21.8516	sp|P80303|NUCB2_HUMAN	File105272 Spectrum261340 scans: 25092
73998	ISLGPR	870.549	2	0.00644641	13.0841	sp|P01031|CO5_HUMAN	File105276 Spectrum396636 scans: 20325
74755	IDIAGR	872.528	2	0.00667138	12.7493	sp|P61163|ACTZ_HUMAN	File105284 Spectrum678504 scans: 20535
75698	LSVDGR	874.508	2	0.00657416	12.9189	sp|P23142|FBLN1_HUMAN	File105275 Spectrum357875 scans: 15158
75775	LSVDGR	874.508	2	0.0090743	11.2979	sp|P23142|FBLN1_HUMAN	File105276 Spectrum392652 scans: 16046
75776	LSVDGR	874.508	2	0.00671628	12.7226	sp|P23142|FBLN1_HUMAN	File105265 Spectrum10952 scans: 14903
77107	NFLVR	876.538	2	0.00275254	16.4365	sp|P0C0L4|CO4A_HUMAN;sp|P0C0L5|CO4B_HUMAN	File105280 Spectrum549227 scans: 32324
77162	NFLVR	876.538	2	0.00842298	11.623	sp|P0C0L4|CO4A_HUMAN;sp|P0C0L5|CO4B_HUMAN	File105279 Spectrum516077 scans: 35013
78324	QGFGSR	879.477	2	0.00360486	15.3357	sp|Q15485|FCN2_HUMAN	File105267 Spectrum76076 scans: 8946
78327	QGFGSR	879.477	2	0.00740291	12.3166	sp|Q15485|FCN2_HUMAN	File105269 Spectrum146479 scans: 10389
78329	QGFGSR	879.477	2	0.00221903	17.3101	sp|Q15485|FCN2_HUMAN	File105267 Spectrum76128 scans: 9125
80234	GEVPPR	882.513	2	0.00587175	13.4872	sp|P02790|HEMO_HUMAN	File105270 Spectrum178573 scans: 8201
80242	GEVPPR	882.513	2	0.00214686	17.5273	sp|P02790|HEMO_HUMAN	File105269 Spectrum145015 scans: 8763
80256	GEVPPR	882.513	2	0.00669192	12.7309	sp|P02790|HEMO_HUMAN	File105270 Spectrum178831 scans: 8530
80658	AAAVAPR	883.544	2	0.00537993	13.8679	sp|Q8N159|NAGS_HUMAN	File105269 Spectrum148247 scans: 12360
81089	GILTPR	884.565	2	0.00250783	16.8542	sp|P35579|MYH9_HUMAN	File105276 Spectrum395570 scans: 19141
81091	GILTPR	884.565	2	0.00395447	14.9135	sp|P35579|MYH9_HUMAN	File105278 Spectrum465311 scans: 18511
81343	GGSLPAR	885.523	2	0.0098758	10.9274	sp|P98160|PGBM_HUMAN	File105284 Spectrum669366 scans: 10379
82051	DPNTGR	887.466	2	0.00595535	13.3979	sp|P04114|APOB_HUMAN	File105278 Spectrum454087 scans: 6180
82272	LDAQGR	887.503	2	0.00977899	10.9898	sp|Q9Y519|T184B_HUMAN	File105273 Spectrum282769 scans: 9878
82467	GAVLGSR	887.539	2	0.00609373	13.3344	sp|O00391|QSOX1_HUMAN	File105272 Spectrum250472 scans: 13190
82479	AVVSQR	887.539	2	0.00577478	13.5341	sp|P14625|ENPL_HUMAN	File105268 Spectrum109652 scans: 8450
86610	FGAFAR	896.507	2	0.00320394	15.8827	sp|Q9NQ79|CRAC1_HUMAN	File105282 Spectrum610632 scans: 23226
88116	LIVDGR	900.56	2	0.00618764	13.3223	sp|Q99832|TCPH_HUMAN	File105281 Spectrum573067 scans: 19905
88420	QTTAPR	901.518	2	0.0066317	12.8099	sp|Q96L91|EP400_HUMAN	File105270 Spectrum179614 scans: 9409
88583	AWAVAR	901.534	2	0.00498665	14.1421	sp|Q92985|IRF7_HUMAN;sp|P02768|ALBU_HUMAN	File105276 Spectrum412487 scans: 37193
88591	AWAVAR	901.534	2	0.00736721	12.4057	sp|Q92985|IRF7_HUMAN;sp|P02768|ALBU_HUMAN	File105276 Spectrum410071 scans: 34652
88593	AWAVAR	901.534	2	0.00944267	11.1142	sp|Q92985|IRF7_HUMAN;sp|P02768|ALBU_HUMAN	File105276 Spectrum412900 scans: 37628
88595	AWAVAR	901.534	2	0.00158436	18.9117	sp|Q92985|IRF7_HUMAN;sp|P02768|ALBU_HUMAN	File105276 Spectrum408028 scans: 32505
88603	AWAVAR	901.534	2	0.00207513	17.6809	sp|Q92985|IRF7_HUMAN;sp|P02768|ALBU_HUMAN	File105276 Spectrum407617 scans: 32074
88605	AWAVAR	901.534	2	0.00514564	13.9794	sp|Q92985|IRF7_HUMAN;sp|P02768|ALBU_HUMAN	File105276 Spectrum402056 scans: 26196
88606	AWAVAR	901.534	2	0.00360486	15.3352	sp|Q92985|IRF7_HUMAN;sp|P02768|ALBU_HUMAN	File105276 Spectrum410472 scans: 35073
88607	AWAVAR	901.534	2	0.00717963	12.5133	sp|Q92985|IRF7_HUMAN;sp|P02768|ALBU_HUMAN	File105276 Spectrum413713 scans: 38482
88613	AWAVAR	901.534	2	0.00367263	15.2003	sp|Q92985|IRF7_HUMAN;sp|P02768|ALBU_HUMAN	File105276 Spectrum414513 scans: 39322
88615	AWAVAR	901.534	2	0.0016106	18.8002	sp|Q92985|IRF7_HUMAN;sp|P02768|ALBU_HUMAN	File105276 Spectrum406809 scans: 31222
88619	AWAVAR	901.534	2	0.0034434	15.5605	sp|Q92985|IRF7_HUMAN;sp|P02768|ALBU_HUMAN	File105276 Spectrum400193 scans: 24236
88621	AWAVAR	901.534	2	0.00177186	18.5152	sp|Q92985|IRF7_HUMAN;sp|P02768|ALBU_HUMAN	File105276 Spectrum409251 scans: 33791
88624	AWAVAR	901.534	2	0.00279712	16.3063	sp|Q92985|IRF7_HUMAN;sp|P02768|ALBU_HUMAN	File105276 Spectrum415234 scans: 40106
88629	AWAVAR	901.534	2	0.00186439	18.0949	sp|Q92985|IRF7_HUMAN;sp|P02768|ALBU_HUMAN	File105276 Spectrum412087 scans: 36773
88633	AWAVAR	901.534	2	0.00551053	13.745	sp|Q92985|IRF7_HUMAN;sp|P02768|ALBU_HUMAN	File105276 Spectrum410884 scans: 35508
88648	AWAVAR	901.534	2	0.00391715	15.0073	sp|Q92985|IRF7_HUMAN;sp|P02768|ALBU_HUMAN	File105276 Spectrum413306 scans: 38054
88657	AWAVAR	901.534	2	0.00790244	11.9123	sp|Q92985|IRF7_HUMAN;sp|P02768|ALBU_HUMAN	File105276 Spectrum395885 scans: 19497
89317	AASAAQR	902.514	2	0.00155913	19.0411	sp|Q9Y490|TLN1_HUMAN	File105280 Spectrum524459 scans: 5279
89319	AASAAQR	902.514	2	0.00842298	11.6154	sp|Q9Y490|TLN1_HUMAN	File105279 Spectrum488521 scans: 5173
89699	VVSGASR	903.534	2	0.00212442	17.5642	sp|Q9UN70|PCDGK_HUMAN	File105269 Spectrum145460 scans: 9240
90146	AMAELAA	904.489	2	0.00116893	20.3061	sp|P06396|GELS_HUMAN	File105270 Spectrum193457 scans: 25167
90147	AMAELAA	904.489	2	0	62.343	sp|P06396|GELS_HUMAN	File105270 Spectrum193046 scans: 24736
90153	AMAELAA	904.489	2	0.00155913	19.1011	sp|P06396|GELS_HUMAN	File105271 Spectrum226390 scans: 24446
91791	GSVFLR	906.549	2	0.0070057	12.6138	sp|P0C0L4|CO4A_HUMAN;sp|P0C0L5|CO4B_HUMAN	File105280 Spectrum539705 scans: 21868
91798	GSVFLR	906.549	2	0.00738195	12.3288	sp|P0C0L4|CO4A_HUMAN;sp|P0C0L5|CO4B_HUMAN	File105278 Spectrum468048 scans: 21434
91805	GSVFLR	906.549	2	0.00602668	13.374	sp|P0C0L4|CO4A_HUMAN;sp|P0C0L5|CO4B_HUMAN	File105276 Spectrum400911 scans: 24990
91810	GSVFLR	906.549	2	0.00400091	14.8307	sp|P0C0L4|CO4A_HUMAN;sp|P0C0L5|CO4B_HUMAN	File105276 Spectrum408473 scans: 32974
91814	GSVFLR	906.549	2	0.00627037	13.2033	sp|P0C0L4|CO4A_HUMAN;sp|P0C0L5|CO4B_HUMAN	File105276 Spectrum399841 scans: 23866
91817	GSVFLR	906.549	2	0.00869006	11.4542	sp|P0C0L4|CO4A_HUMAN;sp|P0C0L5|CO4B_HUMAN	File105276 Spectrum408057 scans: 32536
91831	GSVFLR	906.549	2	0.00582243	13.4973	sp|P0C0L4|CO4A_HUMAN;sp|P0C0L5|CO4B_HUMAN	File105276 Spectrum402116 scans: 26259
91838	GSVFLR	906.549	2	0.00577478	13.5303	sp|P0C0L4|CO4A_HUMAN;sp|P0C0L5|CO4B_HUMAN	File105276 Spectrum409691 scans: 34253
91841	GSVFLR	906.549	2	0.00790244	11.9392	sp|P0C0L4|CO4A_HUMAN;sp|P0C0L5|CO4B_HUMAN	File105276 Spectrum412486 scans: 37192
91847	GSVFLR	906.549	2	0.00329561	15.7322	sp|P0C0L4|CO4A_HUMAN;sp|P0C0L5|CO4B_HUMAN	File105276 Spectrum415582 scans: 40481
91848	GSVFLR	906.549	2	0.00832765	11.6878	sp|P0C0L4|CO4A_HUMAN;sp|P0C0L5|CO4B_HUMAN	File105276 Spectrum406449 scans: 30844
91850	GSVFLR	906.549	2	0.00929899	11.1802	sp|P0C0L4|CO4A_HUMAN;sp|P0C0L5|CO4B_HUMAN	File105276 Spectrum405234 scans: 29566
91854	GSVFLR	906.549	2	0.00305348	16.048	sp|P0C0L4|CO4A_HUMAN;sp|P0C0L5|CO4B_HUMAN	File105276 Spectrum404433 scans: 28725
91859	GSVFLR	906.549	2	0.00919267	11.2185	sp|P0C0L4|CO4A_HUMAN;sp|P0C0L5|CO4B_HUMAN	File105276 Spectrum401716 scans: 25839
91862	GSVFLR	906.549	2	0.00237525	17.0104	sp|P0C0L4|CO4A_HUMAN;sp|P0C0L5|CO4B_HUMAN	File105276 Spectrum414493 scans: 39301
91863	GSVFLR	906.549	2	0.00193903	17.8835	sp|P0C0L4|CO4A_HUMAN;sp|P0C0L5|CO4B_HUMAN	File105276 Spectrum414887 scans: 39716
91864	GSVFLR	906.549	2	0.00214686	17.5453	sp|P0C0L4|CO4A_HUMAN;sp|P0C0L5|CO4B_HUMAN	File105276 Spectrum405628 scans: 29982
91868	GSVFLR	906.549	2	0.000512	24.5997	sp|P0C0L4|CO4A_HUMAN;sp|P0C0L5|CO4B_HUMAN	File105276 Spectrum414094 scans: 38882
91871	GSVFLR	906.549	2	0.00374456	15.1328	sp|P0C0L4|CO4A_HUMAN;sp|P0C0L5|CO4B_HUMAN	File105276 Spectrum410886 scans: 35510
91872	GSVFLR	906.549	2	0.00738195	12.3303	sp|P0C0L4|CO4A_HUMAN;sp|P0C0L5|CO4B_HUMAN	File105276 Spectrum413280 scans: 38027
91874	GSVFLR	906.549	2	0.00277403	16.3677	sp|P0C0L4|CO4A_HUMAN;sp|P0C0L5|CO4B_HUMAN	File105276 Spectrum403266 scans: 27486
91875	GSVFLR	906.549	2	0.00186439	18.0972	sp|P0C0L4|CO4A_HUMAN;sp|P0C0L5|CO4B_HUMAN	File105276 Spectrum407254 scans: 31692
91876	GSVFLR	906.549	2	0.00838862	11.6516	sp|P0C0L4|CO4A_HUMAN;sp|P0C0L5|CO4B_HUMAN	File105276 Spectrum401311 scans: 25410
91879	GSVFLR	906.549	2	0.00202046	17.7151	sp|P0C0L4|CO4A_HUMAN;sp|P0C0L5|CO4B_HUMAN	File105276 Spectrum400111 scans: 24150
91887	GSVFLR	906.549	2	0.00360486	15.3351	sp|P0C0L4|CO4A_HUMAN;sp|P0C0L5|CO4B_HUMAN	File105276 Spectrum404833 scans: 29145
91888	GSVFLR	906.549	2	0.00224452	17.2134	sp|P0C0L4|CO4A_HUMAN;sp|P0C0L5|CO4B_HUMAN	File105276 Spectrum403666 scans: 27906
91892	GSVFLR	906.549	2	0.00115025	20.3664	sp|P0C0L4|CO4A_HUMAN;sp|P0C0L5|CO4B_HUMAN	File105276 Spectrum412880 scans: 37607
91894	GSVFLR	906.549	2	0.00263002	16.6577	sp|P0C0L4|CO4A_HUMAN;sp|P0C0L5|CO4B_HUMAN	File105276 Spectrum406848 scans: 31263
91904	GSVFLR	906.549	2	0.00102632	20.5685	sp|P0C0L4|CO4A_HUMAN;sp|P0C0L5|CO4B_HUMAN	File105276 Spectrum412086 scans: 36772
91914	GSVFLR	906.549	2	0.00555248	13.6784	sp|P0C0L4|CO4A_HUMAN;sp|P0C0L5|CO4B_HUMAN	File105276 Spectrum406029 scans: 30403
91981	IPHVGR	906.56	2	0.00977899	11.0024	sp|P18428|LBP_HUMAN	File105265 Spectrum9933 scans: 13632
92561	AEFTGR	908.492	2	0.00186439	18.1132	sp|P04114|APOB_HUMAN	File105275 Spectrum356089 scans: 13233
92573	AEFTGR	908.492	2	0.0016378	18.7719	sp|P04114|APOB_HUMAN	File105277 Spectrum426323 scans: 13058
92628	AFLSSR	908.528	2	0.00305348	16.0693	sp|P39060|COIA1_HUMAN	File105280 Spectrum538595 scans: 20621
92835	SGSMSGR	909.454	2	0.00431839	14.6428	sp|Q14624|ITIH4_HUMAN	File105268 Spectrum107355 scans: 5997
92849	SGSMSGR	909.454	2	0.000171	29.1172	sp|Q14624|ITIH4_HUMAN	File105281 Spectrum560423 scans: 5755
92851	SGSMSGR	909.454	2	0.000344	25.8791	sp|Q14624|ITIH4_HUMAN	File105280 Spectrum525335 scans: 6210
94664	AIQVVR	913.591	2	0.00518892	13.9457	sp|O60524|NEMF_HUMAN	File105274 Spectrum324401 scans: 17515
94942	NAVAGVR	914.55	2	0.00305348	16.113	sp|Q9BWP8|COL11_HUMAN	File105268 Spectrum110867 scans: 9875
94946	NAVAGVR	914.55	2	0.00214686	17.4578	sp|Q9BWP8|COL11_HUMAN	File105267 Spectrum76109 scans: 9057
94949	NAVAGVR	914.55	2	0.00193903	17.8156	sp|Q9BWP8|COL11_HUMAN	File105267 Spectrum76254 scans: 9439
94953	NAVAGVR	914.55	2	0.00145976	19.5124	sp|Q9BWP8|COL11_HUMAN	File105267 Spectrum76170 scans: 9241
94958	NAVAGVR	914.55	2	0.000748	22.2993	sp|Q9BWP8|COL11_HUMAN	File105266 Spectrum42631 scans: 10520
95224	GSGVPDR	915.498	2	0.00631217	13.1587	sp|A0A075B6I1|LV460_HUMAN	File105266 Spectrum40396 scans: 8084
95772	GTFAHR	916.508	2	0.00783734	12.0279	sp|P04114|APOB_HUMAN	File105272 Spectrum245653 scans: 7884
97735	IQQFR	919.544	2	0.00903197	11.3101	sp|P0C0L4|CO4A_HUMAN;sp|P0C0L5|CO4B_HUMAN	File105274 Spectrum342399 scans: 36801
97752	IQQFR	919.544	2	0.00736721	12.4075	sp|P0C0L4|CO4A_HUMAN;sp|P0C0L5|CO4B_HUMAN	File105274 Spectrum346110 scans: 40746
97765	IQQFR	919.544	2	0.00919267	11.2166	sp|P0C0L4|CO4A_HUMAN;sp|P0C0L5|CO4B_HUMAN	File105274 Spectrum325711 scans: 18925
97767	IQQFR	919.544	2	0.00954774	11.0837	sp|P0C0L4|CO4A_HUMAN;sp|P0C0L5|CO4B_HUMAN	File105274 Spectrum343783 scans: 38268
97774	IQQFR	919.544	2	0.00327288	15.7711	sp|P0C0L4|CO4A_HUMAN;sp|P0C0L5|CO4B_HUMAN	File105274 Spectrum334780 scans: 28772
100556	LASHLR	924.571	2	0.00698634	12.6213	sp|P02649|APOE_HUMAN	File105277 Spectrum447698 scans: 36622
101172	SEVAHR	926.514	2	0.00940249	11.1393	sp|P02768|ALBU_HUMAN	File105268 Spectrum105895 scans: 4464
102166	DLLPSR	928.554	2	0.0044149	14.6006	sp|P02671|FIBA_HUMAN	File105279 Spectrum521676 scans: 40979
102190	DLLPSR	928.554	2	0.00869006	11.4663	sp|P02671|FIBA_HUMAN	File105279 Spectrum511875 scans: 30416
102316	LAVLER	928.591	2	0.00892459	11.3433	sp|Q14393|GAS6_HUMAN;sp|Q9UII4|HERC5_HUMAN	File105283 Spectrum646954 scans: 25410
103275	LLTSLR	930.606	2	0.00305348	16.1059	sp|P49368|TCPG_HUMAN	File105282 Spectrum612469 scans: 25514
105771	CTVGDR	935.47	2	0.00027	26.8352	sp|Q8WWU7|ITLN2_HUMAN;sp|Q8WWA0|ITLN1_HUMAN	File105269 Spectrum143679 scans: 7315
106746	GGSYLGR	937.518	2	0.00334665	15.6974	sp|O00391|QSOX1_HUMAN	File105268 Spectrum112655 scans: 12200
108343	LNTLPR	941.586	2	0.00940249	11.1304	sp|Q15404|RSU1_HUMAN	File105277 Spectrum431739 scans: 19385
109075	GMAPALR	943.548	2	0.00783734	12.0453	sp|P05121|PAI1_HUMAN	File105273 Spectrum288826 scans: 16886
109612	SLAQAAR	944.561	2	0.00227137	17.1618	sp|Q9Y490|TLN1_HUMAN	File105269 Spectrum147405 scans: 11472
109622	SLAQAAR	944.561	2	0.00125022	19.6709	sp|Q9Y490|TLN1_HUMAN	File105270 Spectrum181203 scans: 11207
109647	APDGK	944.57	2	0.00431839	14.6453	sp|P02745|C1QA_HUMAN;sp|Q9HBL8|NMRL1_HUMAN;sp|A6NKD9|CC85C_HUMAN	File105274 Spectrum316223 scans: 8463
109659	APDGK	944.57	2	0.00551053	13.7587	sp|P02745|C1QA_HUMAN;sp|Q9HBL8|NMRL1_HUMAN;sp|A6NKD9|CC85C_HUMAN	File105273 Spectrum306089 scans: 35467
109665	APDGK	944.57	2	0.00315183	15.9808	sp|P02745|C1QA_HUMAN;sp|Q9HBL8|NMRL1_HUMAN;sp|A6NKD9|CC85C_HUMAN	File105273 Spectrum310309 scans: 39927
109675	APDGK	944.57	2	0.00174654	18.5409	sp|P02745|C1QA_HUMAN;sp|Q9HBL8|NMRL1_HUMAN;sp|A6NKD9|CC85C_HUMAN	File105273 Spectrum309481 scans: 39056
109681	APDGK	944.57	2	0.00182174	18.3446	sp|P02745|C1QA_HUMAN;sp|Q9HBL8|NMRL1_HUMAN;sp|A6NKD9|CC85C_HUMAN	File105273 Spectrum308316 scans: 37809
109696	APDGK	944.57	2	0.00184722	18.2554	sp|P02745|C1QA_HUMAN;sp|Q9HBL8|NMRL1_HUMAN;sp|A6NKD9|CC85C_HUMAN	File105273 Spectrum302835 scans: 32045
109703	APDGK	944.57	2	0.001058	20.4673	sp|P02745|C1QA_HUMAN;sp|Q9HBL8|NMRL1_HUMAN;sp|A6NKD9|CC85C_HUMAN	File105273 Spectrum307910 scans: 37382
109712	APDGK	944.57	2	0.0062466	13.2214	sp|P02745|C1QA_HUMAN;sp|Q9HBL8|NMRL1_HUMAN;sp|A6NKD9|CC85C_HUMAN	File105280 Spectrum528855 scans: 10112
109715	APDGK	944.57	2	0.00982106	10.9734	sp|P02745|C1QA_HUMAN;sp|Q9HBL8|NMRL1_HUMAN;sp|A6NKD9|CC85C_HUMAN	File105273 Spectrum307379 scans: 36821
109720	APDGK	944.57	2	0.00570965	13.5699	sp|P02745|C1QA_HUMAN;sp|Q9HBL8|NMRL1_HUMAN;sp|A6NKD9|CC85C_HUMAN	File105273 Spectrum283167 scans: 10401
110187	QAGAAGSR	945.519	2	0.00027	26.4996	sp|Q14624|ITIH4_HUMAN	File105276 Spectrum381707 scans: 4407
110188	QAGAAGSR	945.519	2	0.00151145	19.2639	sp|Q14624|ITIH4_HUMAN	File105265 Spectrum1207 scans: 4253
110361	ISQLTR	945.581	2	0.00631217	13.1581	sp|P02675|FIBB_HUMAN	File105275 Spectrum374305 scans: 33565
110372	ISQLTR	945.581	2	0.00849994	11.5416	sp|P02675|FIBB_HUMAN	File105275 Spectrum377451 scans: 36901
110373	ISQLTR	945.581	2	0.00509782	14.019	sp|P02675|FIBB_HUMAN	File105275 Spectrum368917 scans: 27794
110377	ISQLTR	945.581	2	0.00618764	13.3108	sp|P02675|FIBB_HUMAN	File105275 Spectrum378227 scans: 37723
110380	ISQLTR	945.581	2	0.00859098	11.5257	sp|P02675|FIBB_HUMAN	File105275 Spectrum375456 scans: 34799
110388	ISQLTR	945.581	2	0.00944267	11.1195	sp|P02675|FIBB_HUMAN	File105275 Spectrum376656 scans: 36059
110390	ISQLTR	945.581	2	0.00894445	11.3394	sp|P02675|FIBB_HUMAN	File105275 Spectrum362650 scans: 20463
110398	ISQLTR	945.581	2	0.00648614	13.0523	sp|P02675|FIBB_HUMAN	File105275 Spectrum376256 scans: 35639
110403	ISQLTR	945.581	2	0.00263002	16.6667	sp|P02675|FIBB_HUMAN	File105275 Spectrum378245 scans: 37743
110408	ISQLTR	945.581	2	0.0090938	11.2936	sp|P02675|FIBB_HUMAN	File105277 Spectrum448938 scans: 37928
110422	ISQLTR	945.581	2	0.00982106	10.9803	sp|P02675|FIBB_HUMAN	File105275 Spectrum371195 scans: 30248
110435	ISQLTR	945.581	2	0.00431839	14.6429	sp|P02675|FIBB_HUMAN	File105277 Spectrum445336 scans: 34142
110449	ISQLTR	945.581	2	0.00661087	12.8362	sp|P02675|FIBB_HUMAN	File105277 Spectrum445735 scans: 34561
110458	ISQLTR	945.581	2	0.00870929	11.4442	sp|P02675|FIBB_HUMAN	File105277 Spectrum450507 scans: 39613
110480	ISQLTR	945.581	2	0.00768495	12.0941	sp|P02675|FIBB_HUMAN	File105275 Spectrum375103 scans: 34408
111166	VETVDR	946.529	2	0.00501078	14.1106	sp|P0C0L4|CO4A_HUMAN;sp|P0C0L5|CO4B_HUMAN	File105276 Spectrum388726 scans: 11813
113226	IQVLLH	950.612	2	0.00310502	16.0027	sp|P35555|FBN1_HUMAN	File105271 Spectrum230580 scans: 28860
114748	ELLVPR	954.606	2	0.000694	23.2089	sp|P04217|A1BG_HUMAN	File105282 Spectrum610486 scans: 23072
115091	TLAGIPR	955.602	2	0.000417	25.6381	sp|Q13201|MMRN1_HUMAN	File105277 Spectrum432539 scans: 20225
115379	AVLQAAR	956.597	2	0.00184722	18.2947	sp|Q9Y4L1|HYOU1_HUMAN	File105275 Spectrum357946 scans: 15233
115381	AVLQAAR	956.597	2	0.00334665	15.6932	sp|Q9Y4L1|HYOU1_HUMAN	File105275 Spectrum357910 scans: 15195
115932	TLQVLR	957.617	2	0.0096077	11.0443	sp|Q8NA61|SPERT_HUMAN	File105277 Spectrum432875 scans: 20577
116273	LSNLQR	958.576	2	0.00675982	12.7183	sp|O60518|RNBP6_HUMAN;sp|P35443|TSP4_HUMAN	File105274 Spectrum323651 scans: 16603
117208	AQMQSPA	960.49	2	0.000779	22.083	sp|P03952|KLKB1_HUMAN	File105273 Spectrum285211 scans: 12934
117294	AETAANR	960.519	2	0.00606963	13.3482	sp|P12814|ACTN1_HUMAN;sp|O43707|ACTN4_HUMAN	File105281 Spectrum560063 scans: 5377
117297	AETAANR	960.519	2	0.00148178	19.3777	sp|P12814|ACTN1_HUMAN;sp|O43707|ACTN4_HUMAN	File105280 Spectrum524788 scans: 5627
117299	AETAANR	960.519	2	0.00153603	19.1931	sp|P12814|ACTN1_HUMAN;sp|O43707|ACTN4_HUMAN	File105279 Spectrum489211 scans: 5907
117350	LVEESR	960.544	2	0.00431839	14.6607	sp|Q15404|RSU1_HUMAN	File105279 Spectrum497429 scans: 14646
117382	SGSGLVGR	960.556	2	0.0055287	13.6865	sp|P10909|CLUS_HUMAN	File105268 Spectrum111255 scans: 10406
117399	SGSGLVGR	960.556	2	0.00166599	18.7087	sp|P10909|CLUS_HUMAN	File105268 Spectrum111734 scans: 11026
117403	SGSGLVGR	960.556	2	0.00940249	11.1504	sp|P10909|CLUS_HUMAN	File105267 Spectrum94386 scans: 29394
117415	SGSGLVGR	960.556	2	0.000546	24.3499	sp|P10909|CLUS_HUMAN	File105267 Spectrum77631 scans: 11178
117416	SGSGLVGR	960.556	2	0.00193903	17.8428	sp|P10909|CLUS_HUMAN	File105267 Spectrum101021 scans: 36480
117421	SGSGLVGR	960.556	2	0.00466989	14.3666	sp|P10909|CLUS_HUMAN	File105267 Spectrum102207 scans: 37740
117422	SGSGLVGR	960.556	2	0.000694	23.3547	sp|P10909|CLUS_HUMAN	File105267 Spectrum103653 scans: 39313
117423	SGSGLVGR	960.556	2	0.000694	23.0143	sp|P10909|CLUS_HUMAN	File105267 Spectrum103261 scans: 38899
117428	SGSGLVGR	960.556	2	0.00745307	12.2352	sp|P10909|CLUS_HUMAN	File105267 Spectrum99150 scans: 34460
117429	SGSGLVGR	960.556	2	0.00360486	15.3247	sp|P10909|CLUS_HUMAN	File105267 Spectrum91022 scans: 25862
117430	SGSGLVGR	960.556	2	0.00305348	16.1192	sp|P10909|CLUS_HUMAN	File105267 Spectrum100621 scans: 36060
117438	SGSGLVGR	960.556	2	4.7e-05	32.6342	sp|P10909|CLUS_HUMAN	File105267 Spectrum104034 scans: 39720
117440	SGSGLVGR	960.556	2	0.000171	30.1362	sp|P10909|CLUS_HUMAN	File105267 Spectrum77290 scans: 10793
117441	SGSGLVGR	960.556	2	0.00027	27.6097	sp|P10909|CLUS_HUMAN	File105267 Spectrum77042 scans: 10477
117442	SGSGLVGR	960.556	2	0.00503188	14.0886	sp|P10909|CLUS_HUMAN	File105267 Spectrum102865 scans: 38481
117445	SGSGLVGR	960.556	2	0.000171	30.4418	sp|P10909|CLUS_HUMAN	File105267 Spectrum77420 scans: 10930
117447	SGSGLVGR	960.556	2	0	36.4481	sp|P10909|CLUS_HUMAN	File105267 Spectrum76824 scans: 10182
117451	SGSGLVGR	960.556	2	0.000484	25.0822	sp|P10909|CLUS_HUMAN	File105267 Spectrum101810 scans: 37318
117455	SGSGLVGR	960.556	2	0	42.6994	sp|P10909|CLUS_HUMAN	File105267 Spectrum76934 scans: 10315
117457	SGSGLVGR	960.556	2	0.00145976	19.4798	sp|P10909|CLUS_HUMAN	File105268 Spectrum111453 scans: 10684
117458	SGSGLVGR	960.556	2	4.7e-05	32.4013	sp|P10909|CLUS_HUMAN	File105268 Spectrum111342 scans: 10539
117459	SGSGLVGR	960.556	2	0.00575517	13.5383	sp|P10909|CLUS_HUMAN	File105270 Spectrum181282 scans: 11290
117461	SGSGLVGR	960.556	2	0.00122043	19.8686	sp|P10909|CLUS_HUMAN	File105267 Spectrum87629 scans: 22251
117465	LAASQSR	960.556	2	0.00027	26.6094	sp|P22692|IBP4_HUMAN	File105271 Spectrum212669 scans: 8963
117467	SGSGLVGR	960.556	2	0.00122043	19.8064	sp|P10909|CLUS_HUMAN	File105267 Spectrum101766 scans: 37270
117469	SGSGLVGR	960.556	2	0.0034434	15.5496	sp|P10909|CLUS_HUMAN	File105267 Spectrum93543 scans: 28509
117480	LAASQSR	960.556	2	0.00991418	10.903	sp|P22692|IBP4_HUMAN	File105270 Spectrum179627 scans: 9426
117488	SGSGLVGR	960.556	2	0.000171	30.6594	sp|P10909|CLUS_HUMAN	File105270 Spectrum181321 scans: 11331
118956	SGMNVAR	962.517	2	0.00027	26.9465	sp|P14618|KPYM_HUMAN	File105266 Spectrum42733 scans: 10627
119084	ELAVFR	962.575	2	0.000484	24.946	sp|P18065|IBP2_HUMAN	File105282 Spectrum612004 scans: 24909
120439	ITCTSR	965.517	2	0.00177186	18.4433	sp|P02751|FINC_HUMAN	File105270 Spectrum180010 scans: 9877
121188	TDSTCR	967.46	2	0.00315183	15.9423	sp|P02786|TFR1_HUMAN	File105276 Spectrum381849 scans: 4556
121190	TDSTCR	967.46	2	0.00217038	17.4374	sp|P02786|TFR1_HUMAN	File105278 Spectrum452472 scans: 4417
121482	GALPLLR	967.638	2	0.00745307	12.2638	sp|Q9BXP2|S12A9_HUMAN	File105278 Spectrum472002 scans: 25794
121678	STITYR	968.549	2	0.00102632	20.6958	sp|P07357|CO8A_HUMAN	File105268 Spectrum112672 scans: 12218
121684	STITYR	968.549	2	0.000694	22.8938	sp|P07357|CO8A_HUMAN	File105269 Spectrum148289 scans: 12404
122286	ALLTAPR	969.617	2	0	36.1302	sp|P01160|ANF_HUMAN	File105280 Spectrum539060 scans: 21109
122647	AAIQALR	970.613	2	0.00745307	12.26	sp|P04114|APOB_HUMAN	File105275 Spectrum378940 scans: 38503
122652	NVIAGIR	970.613	2	0.00455513	14.4934	sp|Q9Y6Z7|COL10_HUMAN	File105265 Spectrum16166 scans: 20535
122654	AAIQALR	970.613	2	0.00279712	16.2702	sp|P04114|APOB_HUMAN	File105275 Spectrum379347 scans: 38932
122656	NVIAGIR	970.613	2	0.00798573	11.8805	sp|Q9Y6Z7|COL10_HUMAN	File105276 Spectrum397231 scans: 21012
122661	NVIAGIR	970.613	2	0.00618764	13.3121	sp|Q9Y6Z7|COL10_HUMAN	File105265 Spectrum16564 scans: 20954
122663	AAIQALR	970.613	2	0.00736721	12.4093	sp|P04114|APOB_HUMAN	File105275 Spectrum361047 scans: 18779
122665	AAIQALR	970.613	2	0.00787911	12.0092	sp|P04114|APOB_HUMAN	File105275 Spectrum361850 scans: 19623
123071	DILGGIR	971.597	2	0.00100321	20.7941	sp|Q9P2T1|GMPR2_HUMAN	File105284 Spectrum683937 scans: 26267
124196	ILLSSGR	973.612	2	0.00414803	14.74	sp|P78371|TCPB_HUMAN	File105282 Spectrum610234 scans: 22794
124336	CQEGPR	974.481	2	0.00384434	15.0525	sp|O75636|FCN3_HUMAN	File105265 Spectrum2510 scans: 5725
124341	CQEGPR	974.481	2	0.00397601	14.8553	sp|O75636|FCN3_HUMAN	File105265 Spectrum1969 scans: 5057
124346	CQEGPR	974.481	2	0.00315183	15.9905	sp|O75636|FCN3_HUMAN	File105265 Spectrum2887 scans: 6134
124355	CQEGPR	974.481	2	0.00747228	12.2106	sp|O75636|FCN3_HUMAN	File105265 Spectrum2177 scans: 5342
124555	ELISER	974.56	2	0.00209994	17.6325	sp|P02790|HEMO_HUMAN	File105268 Spectrum116123 scans: 16088
125054	AEEWGR	975.498	2	0.00360486	15.3266	sp|P35542|SAA4_HUMAN	File105280 Spectrum546160 scans: 29099
125061	AEEWGR	975.498	2	0.00667138	12.7544	sp|P35542|SAA4_HUMAN	File105280 Spectrum555085 scans: 38597
125069	AEEWGR	975.498	2	0.00842298	11.634	sp|P35542|SAA4_HUMAN	File105280 Spectrum556444 scans: 40092
125071	AEEWGR	975.498	2	0.00551053	13.7549	sp|P35542|SAA4_HUMAN	File105280 Spectrum554668 scans: 38159
125073	AEEWGR	975.498	2	0.00826627	11.7353	sp|P35542|SAA4_HUMAN	File105280 Spectrum556833 scans: 40514
125074	AEEWGR	975.498	2	0.00669192	12.7258	sp|P35542|SAA4_HUMAN	File105280 Spectrum556121 scans: 39750
125078	AEEWGR	975.498	2	0.00929899	11.1815	sp|P35542|SAA4_HUMAN	File105280 Spectrum534895 scans: 16713
125085	AEEWGR	975.498	2	0.00783734	12.0275	sp|P35542|SAA4_HUMAN	File105280 Spectrum556511 scans: 40163
125090	AEEWGR	975.498	2	0.0088568	11.3585	sp|P35542|SAA4_HUMAN	File105280 Spectrum556867 scans: 40555
125161	ANSAGATR	975.53	2	0	38.2752	sp|P06396|GELS_HUMAN	File105276 Spectrum381937 scans: 4648
125162	ANSAGATR	975.53	2	0.000171	30.5205	sp|P06396|GELS_HUMAN	File105278 Spectrum452788 scans: 4749
125402	FLLQAR	975.607	2	0.00122043	19.7434	sp|P07360|CO8G_HUMAN	File105282 Spectrum613444 scans: 26672
126136	SSTSPDR	977.498	2	0.000512	24.5305	sp|P04217|A1BG_HUMAN	File105265 Spectrum1251 scans: 4299
126184	SGWFPR	977.529	2	0.00661087	12.8267	sp|O60462|NRP2_HUMAN	File105278 Spectrum471829 scans: 25613
127469	FTVTQR	979.565	2	0.00455513	14.4844	sp|P98160|PGBM_HUMAN	File105277 Spectrum429332 scans: 16583
127814	FTVETR	980.549	2	0.00151145	19.2637	sp|P21333|FLNA_HUMAN;sp|Q14315|FLNC_HUMAN	File105279 Spectrum501760 scans: 19367
129345	VVNPTLL	983.622	2	0.000137	31.0087	sp|Q9UK55|ZPI_HUMAN	File105284 Spectrum691547 scans: 34521
129634	VLTGNPR	984.592	2	0.00400091	14.8234	sp|P36955|PEDF_HUMAN	File105275 Spectrum357091 scans: 14328
130465	SAQEPAR	986.535	2	0.00227137	17.1822	sp|P25685|DNJB1_HUMAN	File105265 Spectrum1992 scans: 5081
130597	AAISQLR	986.608	2	0.00189197	18.0019	sp|O95747|OXSR1_HUMAN	File105274 Spectrum324239 scans: 17299
130598	ANITAIR	986.608	2	0.00648614	13.0416	sp|P49368|TCPG_HUMAN	File105273 Spectrum289714 scans: 17819
131398	LTVGLTR	987.628	2	0.00217038	17.4502	sp|P02751|FINC_HUMAN	File105279 Spectrum506364 scans: 24551
131407	LTVGLTR	987.628	2	0.0066506	12.7809	sp|P02751|FINC_HUMAN	File105279 Spectrum505581 scans: 23721
131433	LTVGLTR	987.628	2	0.000512	24.4507	sp|P02751|FINC_HUMAN	File105281 Spectrum575545 scans: 22528
131444	LTVGLTR	987.628	2	0.00953002	11.097	sp|P02751|FINC_HUMAN	File105282 Spectrum610177 scans: 22734
131473	LTVGLTR	987.628	2	0.000798	21.6581	sp|P02751|FINC_HUMAN	File105279 Spectrum505134 scans: 23247
131477	LTVGLTR	987.628	2	0.000694	22.9069	sp|P02751|FINC_HUMAN	File105279 Spectrum505180 scans: 23296
132048	IVDGK	988.632	2	0.00798573	11.8804	sp|Q8TDW7|FAT3_HUMAN;sp|P05783|K1C18_HUMAN	File105273 Spectrum290056 scans: 18180
132376	AAANQMR	989.528	2	0.000245	27.8299	sp|P0C0L4|CO4A_HUMAN;sp|P0C0L5|CO4B_HUMAN	File105284 Spectrum667563 scans: 8213
132379	AAANQMR	989.528	2	0.00661087	12.8189	sp|P0C0L4|CO4A_HUMAN;sp|P0C0L5|CO4B_HUMAN	File105283 Spectrum636642 scans: 14447
132380	AAANQMR	989.528	2	0.00822265	11.7544	sp|P0C0L4|CO4A_HUMAN;sp|P0C0L5|CO4B_HUMAN	File105280 Spectrum526647 scans: 7776
132390	AAANQMR	989.528	2	0.00027	27.2239	sp|P0C0L4|CO4A_HUMAN;sp|P0C0L5|CO4B_HUMAN	File105282 Spectrum596357 scans: 7651
132393	AAANQMR	989.528	2	0.0045107	14.5461	sp|P0C0L4|CO4A_HUMAN;sp|P0C0L5|CO4B_HUMAN	File105282 Spectrum596352 scans: 7644
132397	AAANQMR	989.528	2	0.000779	22.1074	sp|P0C0L4|CO4A_HUMAN;sp|P0C0L5|CO4B_HUMAN	File105282 Spectrum596384 scans: 7693
132417	AAANQMR	989.528	2	0.00644641	13.0968	sp|P0C0L4|CO4A_HUMAN;sp|P0C0L5|CO4B_HUMAN	File105284 Spectrum662625 scans: 552
132419	AAANQMR	989.528	2	0.00657416	12.9144	sp|P0C0L4|CO4A_HUMAN;sp|P0C0L5|CO4B_HUMAN	File105284 Spectrum662877 scans: 1272
132426	AAANQMR	989.528	2	0.00562038	13.6368	sp|P0C0L4|CO4A_HUMAN;sp|P0C0L5|CO4B_HUMAN	File105284 Spectrum663617 scans: 3025
132427	AAANQMR	989.528	2	4.7e-05	33.5708	sp|P0C0L4|CO4A_HUMAN;sp|P0C0L5|CO4B_HUMAN	File105284 Spectrum663575 scans: 2953
132430	AAANQMR	989.528	2	0.00991418	10.918	sp|P0C0L4|CO4A_HUMAN;sp|P0C0L5|CO4B_HUMAN	File105284 Spectrum663106 scans: 1842
132431	AAANQMR	989.528	2	0.00798573	11.8717	sp|P0C0L4|CO4A_HUMAN;sp|P0C0L5|CO4B_HUMAN	File105283 Spectrum627139 scans: 2565
132435	AAANQMR	989.528	2	0.00204767	17.7073	sp|P0C0L4|CO4A_HUMAN;sp|P0C0L5|CO4B_HUMAN	File105284 Spectrum663358 scans: 2434
132436	AAANQMR	989.528	2	0.00721992	12.4695	sp|P0C0L4|CO4A_HUMAN;sp|P0C0L5|CO4B_HUMAN	File105284 Spectrum663668 scans: 3154
132440	AAANQMR	989.528	2	0.00217038	17.3891	sp|P0C0L4|CO4A_HUMAN;sp|P0C0L5|CO4B_HUMAN	File105283 Spectrum632060 scans: 9523
132447	AAANQMR	989.528	2	0.00738195	12.3234	sp|P0C0L4|CO4A_HUMAN;sp|P0C0L5|CO4B_HUMAN	File105284 Spectrum662722 scans: 864
132448	AAANQMR	989.528	2	0.00479614	14.2218	sp|P0C0L4|CO4A_HUMAN;sp|P0C0L5|CO4B_HUMAN	File105284 Spectrum662814 scans: 1092
132449	AAANQMR	989.528	2	0.00122043	19.7446	sp|P0C0L4|CO4A_HUMAN;sp|P0C0L5|CO4B_HUMAN	File105284 Spectrum662743 scans: 907
132450	AAANQMR	989.528	2	0.000484	25.1451	sp|P0C0L4|CO4A_HUMAN;sp|P0C0L5|CO4B_HUMAN	File105284 Spectrum663770 scans: 3362
132451	AAANQMR	989.528	2	0.00102632	20.4715	sp|P0C0L4|CO4A_HUMAN;sp|P0C0L5|CO4B_HUMAN	File105284 Spectrum663409 scans: 2564
132463	AAANQMR	989.528	2	0.00221903	17.3258	sp|P0C0L4|CO4A_HUMAN;sp|P0C0L5|CO4B_HUMAN	File105284 Spectrum663079 scans: 1788
132465	AAANQMR	989.528	2	0.000417	25.6513	sp|P0C0L4|CO4A_HUMAN;sp|P0C0L5|CO4B_HUMAN	File105284 Spectrum663189 scans: 2039
132466	AAANQMR	989.528	2	0.00849994	11.545	sp|P0C0L4|CO4A_HUMAN;sp|P0C0L5|CO4B_HUMAN	File105284 Spectrum663489 scans: 2756
132469	AAANQMR	989.528	2	0.000719	22.6761	sp|P0C0L4|CO4A_HUMAN;sp|P0C0L5|CO4B_HUMAN	File105283 Spectrum662007 scans: 41438
132476	AAANQMR	989.528	2	0.000676	23.6373	sp|P0C0L4|CO4A_HUMAN;sp|P0C0L5|CO4B_HUMAN	File105284 Spectrum663865 scans: 3566
132479	AAANQMR	989.528	2	0.00307981	16.0271	sp|P0C0L4|CO4A_HUMAN;sp|P0C0L5|CO4B_HUMAN	File105284 Spectrum663703 scans: 3221
132480	AAANQMR	989.528	2	0.00027	27.3307	sp|P0C0L4|CO4A_HUMAN;sp|P0C0L5|CO4B_HUMAN	File105284 Spectrum663157 scans: 1980
132483	AAANQMR	989.528	2	0.000512	24.5718	sp|P0C0L4|CO4A_HUMAN;sp|P0C0L5|CO4B_HUMAN	File105283 Spectrum662263 scans: 41761
132490	AAANQMR	989.528	2	0.000779	22.2231	sp|P0C0L4|CO4A_HUMAN;sp|P0C0L5|CO4B_HUMAN	File105284 Spectrum663323 scans: 2368
132506	AAANQMR	989.528	2	0.00434355	14.6273	sp|P0C0L4|CO4A_HUMAN;sp|P0C0L5|CO4B_HUMAN	File105284 Spectrum662669 scans: 694
132517	AAANQMR	989.528	2	0.00590794	13.454	sp|P0C0L4|CO4A_HUMAN;sp|P0C0L5|CO4B_HUMAN	File105283 Spectrum661282 scans: 40640
132530	AAANQMR	989.528	2	0.000171	30.4384	sp|P0C0L4|CO4A_HUMAN;sp|P0C0L5|CO4B_HUMAN	File105283 Spectrum631300 scans: 8698
132554	AAANQMR	989.528	2	4.7e-05	33.4364	sp|P0C0L4|CO4A_HUMAN;sp|P0C0L5|CO4B_HUMAN	File105266 Spectrum40264 scans: 7945
132558	AAANQMR	989.528	2	4.7e-05	33.8484	sp|P0C0L4|CO4A_HUMAN;sp|P0C0L5|CO4B_HUMAN	File105283 Spectrum630655 scans: 7957
132561	AAANQMR	989.528	2	0.000694	23.0014	sp|P0C0L4|CO4A_HUMAN;sp|P0C0L5|CO4B_HUMAN	File105282 Spectrum596731 scans: 8083
132563	AAANQMR	989.528	2	4.7e-05	32.9405	sp|P0C0L4|CO4A_HUMAN;sp|P0C0L5|CO4B_HUMAN	File105283 Spectrum631029 scans: 8363
132566	AAANQMR	989.528	2	0.00177186	18.4681	sp|P0C0L4|CO4A_HUMAN;sp|P0C0L5|CO4B_HUMAN	File105283 Spectrum630467 scans: 7681
133311	NNFVIR	990.581	2	0.000779	22.2168	sp|Q12805|FBLN3_HUMAN	File105275 Spectrum362932 scans: 20759
133439	SDLAK	990.612	2	0.00669192	12.7245	sp|Q96JT2|S45A3_HUMAN;sp|Q06732|ZN33B_HUMAN	File105270 Spectrum188861 scans: 20235
133880	AVASFLR	991.602	2	0.00798573	11.8619	sp|Q96IY4|CBPB2_HUMAN	File105280 Spectrum544161 scans: 26847
133884	AVASFLR	991.602	2	0.00936509	11.1722	sp|Q96IY4|CBPB2_HUMAN	File105281 Spectrum578246 scans: 25828
133887	AVASFLR	991.602	2	0.00544546	13.7971	sp|Q96IY4|CBPB2_HUMAN	File105280 Spectrum543774 scans: 26432
134119	MLETVR	992.553	2	0.00484616	14.21	sp|P04114|APOB_HUMAN	File105275 Spectrum356394 scans: 13559
134238	EVITFR	992.586	2	0.00790244	11.9291	sp|Q01518|CAP1_HUMAN	File105281 Spectrum575766 scans: 22764
134275	VFVFPR	992.601	2	0.000171	30.2006	sp|P02743|SAMP_HUMAN	File105272 Spectrum267354 scans: 31596
134278	VFVFPR	992.601	2	9.28e-05	31.606	sp|P02743|SAMP_HUMAN	File105282 Spectrum617969 scans: 31799
134281	VFVFPR	992.601	2	0.000245	28.2555	sp|P02743|SAMP_HUMAN	File105282 Spectrum618371 scans: 32227
134284	VFVFPR	992.601	2	0.000171	30.5918	sp|P02743|SAMP_HUMAN	File105283 Spectrum654479 scans: 33386
134285	VFVFPR	992.601	2	0.00027	27.5683	sp|P02743|SAMP_HUMAN	File105284 Spectrum689300 scans: 32112
134288	VFVFPR	992.601	2	0.000171	30.4477	sp|P02743|SAMP_HUMAN	File105282 Spectrum617302 scans: 31040
134290	VFVFPR	992.601	2	0.00186439	18.1454	sp|P02743|SAMP_HUMAN	File105283 Spectrum654879 scans: 33806
134775	IAFSATR	993.581	2	0.00650303	13.0161	sp|P02746|C1QB_HUMAN	File105280 Spectrum539249 scans: 21321
134782	IAFSATR	993.581	2	0.00377006	15.1054	sp|P02746|C1QB_HUMAN	File105281 Spectrum574142 scans: 21055
134787	IAFSATR	993.581	2	0.00631217	13.1722	sp|P02746|C1QB_HUMAN	File105279 Spectrum518716 scans: 37788
134793	IAFSATR	993.581	2	0.00267958	16.5433	sp|P02746|C1QB_HUMAN	File105278 Spectrum467948 scans: 21329
134797	IAFSATR	993.581	2	0.00174654	18.6105	sp|P02746|C1QB_HUMAN	File105279 Spectrum516204 scans: 35148
134811	IAFSATR	993.581	2	0.00346672	15.5249	sp|P02746|C1QB_HUMAN	File105279 Spectrum519522 scans: 38635
134813	IAFSATR	993.581	2	0.00153603	19.2028	sp|P02746|C1QB_HUMAN	File105279 Spectrum514709 scans: 33410
134815	IAFSATR	993.581	2	0.00155913	19.0498	sp|P02746|C1QB_HUMAN	File105279 Spectrum509494 scans: 27898
134816	IAFSATR	993.581	2	0.00221903	17.3109	sp|P02746|C1QB_HUMAN	File105279 Spectrum503854 scans: 21744
134817	IAFSATR	993.581	2	0.00122043	19.8013	sp|P02746|C1QB_HUMAN	File105279 Spectrum519122 scans: 38215
134820	IAFSATR	993.581	2	0.000694	23.5718	sp|P02746|C1QB_HUMAN	File105279 Spectrum520256 scans: 39451
134822	IAFSATR	993.581	2	0.00751861	12.1941	sp|P02746|C1QB_HUMAN	File105279 Spectrum509896 scans: 28320
134834	IAFSATR	993.581	2	0.000578	24.1651	sp|P02746|C1QB_HUMAN	File105279 Spectrum521388 scans: 40665
134835	IAFSATR	993.581	2	0.0070057	12.6004	sp|P02746|C1QB_HUMAN	File105279 Spectrum520973 scans: 40228
134836	IAFSATR	993.581	2	0.00258614	16.8137	sp|P02746|C1QB_HUMAN	File105279 Spectrum515475 scans: 34343
134840	IAFSATR	993.581	2	0.000612	24.0317	sp|P02746|C1QB_HUMAN	File105279 Spectrum520587 scans: 39817
134846	IAFSATR	993.581	2	0.00661087	12.8451	sp|P02746|C1QB_HUMAN	File105279 Spectrum516621 scans: 35586
134850	IQVYSR	993.581	2	0.00263002	16.6822	sp|P61769|B2MG_HUMAN	File105275 Spectrum359820 scans: 17222
135031	LPVAPLR	993.654	2	0.00698634	12.6202	sp|P09871|C1S_HUMAN	File105282 Spectrum625232 scans: 39539
135048	LPVAPLR	993.654	2	0.00498665	14.1231	sp|P09871|C1S_HUMAN	File105282 Spectrum611700 scans: 24514
135051	LPVAPLR	993.654	2	0.00842298	11.6199	sp|P09871|C1S_HUMAN	File105281 Spectrum577190 scans: 24639
135255	YEEVAR	994.529	2	0.00367263	15.1952	sp|P09493|TPM1_HUMAN;sp|P07951|TPM2_HUMAN;sp|P06753|TPM3_HUMAN;sp|P67936|TPM4_HUMAN	File105265 Spectrum8832 scans: 12469
135276	QASAFSR	994.54	2	0.00174654	18.6338	sp|Q15582|BGH3_HUMAN	File105267 Spectrum77119 scans: 10586
135512	FLLFAR	994.617	2	0.00982106	10.9822	sp|O75096|LRP4_HUMAN	File105269 Spectrum169107 scans: 35458
135581	SMMQDR	995.473	2	0.0036479	15.2517	sp|P35579|MYH9_HUMAN	File105275 Spectrum354448 scans: 11471
135663	GFMLGSR	995.543	2	0.00177186	18.4914	sp|P58335|ANTR2_HUMAN	File105281 Spectrum575961 scans: 22997
135692	STSVFAR	995.56	2	0.00391715	15.0237	sp|P04275|VWF_HUMAN	File105272 Spectrum253676 scans: 16674
135981	ALYCEL	996.515	2	0.00177186	18.4739	sp|P27169|PON1_HUMAN;sp|Q15165|PON2_HUMAN	File105274 Spectrum337614 scans: 31759
135982	ALYCEL	996.515	2	0	40.0996	sp|P27169|PON1_HUMAN;sp|Q15165|PON2_HUMAN	File105272 Spectrum267333 scans: 31568
135983	ALYCEL	996.515	2	0.00327288	15.7829	sp|P27169|PON1_HUMAN;sp|Q15165|PON2_HUMAN	File105283 Spectrum653541 scans: 32401
135985	ALYCEL	996.515	2	0	39.3084	sp|P27169|PON1_HUMAN;sp|Q15165|PON2_HUMAN	File105272 Spectrum268007 scans: 32327
135987	ALYCEL	996.515	2	0	37.7576	sp|P27169|PON1_HUMAN;sp|Q15165|PON2_HUMAN	File105273 Spectrum301803 scans: 30962
135988	ALYCEL	996.515	2	0	38.9809	sp|P27169|PON1_HUMAN;sp|Q15165|PON2_HUMAN	File105272 Spectrum267610 scans: 31906
135989	ALYCEL	996.515	2	0.000913	21.0469	sp|P27169|PON1_HUMAN;sp|Q15165|PON2_HUMAN	File105272 Spectrum268807 scans: 33167
135991	ALYCEL	996.515	2	0.000913	21.0732	sp|P27169|PON1_HUMAN;sp|Q15165|PON2_HUMAN	File105272 Spectrum268407 scans: 32747
135995	ALYCEL	996.515	2	0	37.6771	sp|P27169|PON1_HUMAN;sp|Q15165|PON2_HUMAN	File105272 Spectrum267140 scans: 31296
135997	ALYCEL	996.515	2	0	37.4499	sp|P27169|PON1_HUMAN;sp|Q15165|PON2_HUMAN	File105272 Spectrum267157 scans: 31326
135998	ALYCEL	996.515	2	0.00122043	19.8768	sp|P27169|PON1_HUMAN;sp|Q15165|PON2_HUMAN	File105273 Spectrum302729 scans: 31934
136458	VSSSSFR	997.54	2	0.00667138	12.7581	sp|Q13057|COASY_HUMAN	File105280 Spectrum529190 scans: 10485
136573	VVPEGIR	997.612	2	0.00212442	17.5628	sp|P01024|CO3_HUMAN	File105279 Spectrum502226 scans: 19858
136575	VVPEGIR	997.612	2	0.00360486	15.3542	sp|P01024|CO3_HUMAN	File105278 Spectrum466313 scans: 19592
136599	GAAPPK	997.633	2	0.00842298	11.6341	sp|P16035|TIMP2_HUMAN	File105282 Spectrum598576 scans: 10295
136864	TFHPLR	998.586	2	0.00315183	15.9223	sp|P12259|FA5_HUMAN	File105265 Spectrum10853 scans: 14775
137141	LALHNFG	999.57	2	0.00559722	13.6651	sp|P61970|NTF2_HUMAN	File105268 Spectrum124973 scans: 25605
137253	IIDAALR	999.628	2	0.00648614	13.0436	sp|P20674|COX5A_HUMAN	File105283 Spectrum648153 scans: 26675
137752	DFTAYR	1000.52	2	0.0062466	13.225	sp|P07996|TSP1_HUMAN	File105278 Spectrum465399 scans: 18603
137759	DFTAYR	1000.52	2	0.00434355	14.6294	sp|P07996|TSP1_HUMAN	File105278 Spectrum465314 scans: 18514
137827	ANVQGQR	1000.56	2	0.0068762	12.6713	sp|P24043|LAMA2_HUMAN	File105281 Spectrum560573 scans: 5912
137844	VANPLSTA	1000.58	2	0	42.899	sp|P01019|ANGT_HUMAN	File105280 Spectrum542290 scans: 24777
137848	VANPLSTA	1000.58	2	0	39.3076	sp|P01019|ANGT_HUMAN	File105281 Spectrum576533 scans: 23732
137994	QSILRR	1000.63	2	0.00551053	13.7602	sp|Q8TDW5|SYTL5_HUMAN	File105265 Spectrum27224 scans: 32508
138547	LLLMGAR	1001.63	2	0.0066506	12.789	sp|P04114|APOB_HUMAN	File105283 Spectrum655779 scans: 34751
138548	LLLMGAR	1001.63	2	0.00148178	19.3033	sp|P04114|APOB_HUMAN	File105282 Spectrum616662 scans: 30278
138549	LLLMGAR	1001.63	2	0.00279712	16.2776	sp|P04114|APOB_HUMAN	File105282 Spectrum616839 scans: 30482
138552	LLLMGAR	1001.63	2	0.00476201	14.3187	sp|P04114|APOB_HUMAN	File105283 Spectrum655379 scans: 34331
138556	LLLMGAR	1001.63	2	0.000719	22.5117	sp|P04114|APOB_HUMAN	File105283 Spectrum654180 scans: 33072
138563	LLLMGAR	1001.63	2	0.000694	23.182	sp|P04114|APOB_HUMAN	File105283 Spectrum653779 scans: 32651
138570	LLLMGAR	1001.63	2	0.00542353	13.8134	sp|P04114|APOB_HUMAN	File105283 Spectrum660189 scans: 39434
138572	LLLMGAR	1001.63	2	0.000798	21.9864	sp|P04114|APOB_HUMAN	File105267 Spectrum95713 scans: 30787
138575	LLLMGAR	1001.63	2	0.00122043	19.7445	sp|P04114|APOB_HUMAN	File105283 Spectrum653361 scans: 32212
138579	LLLMGAR	1001.63	2	0.000798	21.8002	sp|P04114|APOB_HUMAN	File105284 Spectrum688776 scans: 31562
138586	LLLMGAR	1001.63	2	0.000512	24.6292	sp|P04114|APOB_HUMAN	File105274 Spectrum337550 scans: 31692
138588	LLLMGAR	1001.63	2	0.00830857	11.7071	sp|P04114|APOB_HUMAN	File105266 Spectrum61628 scans: 31466
138950	LMELIR	1002.61	2	0.00790244	11.9156	sp|M0R2J8|DCDC1_HUMAN	File105270 Spectrum199619 scans: 31735
138952	LMELIR	1002.61	2	0.00275254	16.4219	sp|M0R2J8|DCDC1_HUMAN	File105270 Spectrum201207 scans: 33416
138956	LMELIR	1002.61	2	0.00954774	11.0752	sp|M0R2J8|DCDC1_HUMAN	File105270 Spectrum203207 scans: 35516
138959	LMELIR	1002.61	2	0.00648614	13.0403	sp|M0R2J8|DCDC1_HUMAN	File105270 Spectrum200808 scans: 32997
138969	LMELIR	1002.61	2	0.0066506	12.7734	sp|M0R2J8|DCDC1_HUMAN	File105265 Spectrum27657 scans: 32968
138978	LMELIR	1002.61	2	0.00848417	11.5591	sp|M0R2J8|DCDC1_HUMAN	File105270 Spectrum200007 scans: 32156
138981	LMELIR	1002.61	2	0.00842298	11.6198	sp|M0R2J8|DCDC1_HUMAN	File105273 Spectrum303406 scans: 32645
139525	GLVLMSR	1003.61	2	0.00027	26.1275	sp|P27824|CALX_HUMAN	File105282 Spectrum611705 scans: 24519
140062	VNLGAFR	1004.6	2	0.00661087	12.8392	sp|Q92905|CSN5_HUMAN	File105279 Spectrum508558 scans: 26883
140656	AAANQMR	1005.52	2	0.00199178	17.7391	sp|P0C0L4|CO4A_HUMAN;sp|P0C0L5|CO4B_HUMAN	File105282 Spectrum594423 scans: 5253
140700	FSGVPDR	1005.54	2	0.00217038	17.4504	sp|A2NJV5|KV229_HUMAN;sp|A0A075B6S2|KVD29_HUMAN;sp|A0A0C4DH68|KV224_HUMAN;sp|A0A0A0MRZ7|KVD26_HUMAN	File105278 Spectrum464932 scans: 18113
141305	FLLMVR	1006.62	2	0.00848417	11.5768	sp|O60704|TPST2_HUMAN;sp|O60507|TPST1_HUMAN	File105283 Spectrum658713 scans: 37831
142240	GADYSLR	1009.54	2	0.000344	25.7886	sp|P02671|FIBA_HUMAN	File105274 Spectrum322769 scans: 15677
142313	ATITGYR	1009.58	2	0.00212442	17.5856	sp|P02751|FINC_HUMAN	File105272 Spectrum253806 scans: 16849
142317	ATITGYR	1009.58	2	0.00155913	18.9975	sp|P02751|FINC_HUMAN	File105271 Spectrum218587 scans: 15423
142323	ATITGYR	1009.58	2	0.0090743	11.2943	sp|P02751|FINC_HUMAN	File105282 Spectrum603893 scans: 16071
142330	ATITGYR	1009.58	2	0.00669192	12.7345	sp|P02751|FINC_HUMAN	File105272 Spectrum252965 scans: 15901
142340	ATITGYR	1009.58	2	0.000212	28.9255	sp|P02751|FINC_HUMAN	File105272 Spectrum253372 scans: 16331
142341	ATITGYR	1009.58	2	0.00462505	14.4185	sp|P02751|FINC_HUMAN	File105273 Spectrum287535 scans: 15531
142348	AHVDALR	1009.59	2	0.00277403	16.3779	sp|P02647|APOA1_HUMAN	File105282 Spectrum598867 scans: 10675
142368	AHVDALR	1009.59	2	0.00465071	14.4115	sp|P02647|APOA1_HUMAN	File105277 Spectrum424733 scans: 11309
142372	AHVDALR	1009.59	2	0.0036479	15.2392	sp|P02647|APOA1_HUMAN	File105277 Spectrum432104 scans: 19768
142379	AHVDALR	1009.59	2	0.000798	21.9071	sp|P02647|APOA1_HUMAN	File105265 Spectrum34366 scans: 40055
142380	AHVDALR	1009.59	2	0.00224452	17.1953	sp|P02647|APOA1_HUMAN	File105265 Spectrum7856 scans: 11437
142381	AHVDALR	1009.59	2	0.00479614	14.2306	sp|P02647|APOA1_HUMAN	File105275 Spectrum352962 scans: 9892
142382	AHVDALR	1009.59	2	0.0060035	13.3916	sp|P02647|APOA1_HUMAN	File105277 Spectrum438308 scans: 26452
142383	AHVDALR	1009.59	2	0.00234991	17.1105	sp|P02647|APOA1_HUMAN	File105277 Spectrum443373 scans: 31917
142385	AHVDALR	1009.59	2	0.00498665	14.1134	sp|P02647|APOA1_HUMAN	File105265 Spectrum33560 scans: 39202
142386	AHVDALR	1009.59	2	0.00817948	11.7672	sp|P02647|APOA1_HUMAN	File105265 Spectrum33956 scans: 39624
142388	AHVDALR	1009.59	2	0.00263002	16.7443	sp|P02647|APOA1_HUMAN	File105277 Spectrum447616 scans: 36536
142389	AHVDALR	1009.59	2	0.00944267	11.1222	sp|P02647|APOA1_HUMAN	File105265 Spectrum35140 scans: 40879
142391	AHVDALR	1009.59	2	0.00027	26.0667	sp|P02647|APOA1_HUMAN	File105265 Spectrum8244 scans: 11852
142394	AHVDALR	1009.59	2	0.00290525	16.2249	sp|P02647|APOA1_HUMAN	File105277 Spectrum425418 scans: 12080
142397	AHVDALR	1009.59	2	0.00327288	15.7712	sp|P02647|APOA1_HUMAN	File105280 Spectrum530302 scans: 11665
142398	AHVDALR	1009.59	2	0.00116893	20.3038	sp|P02647|APOA1_HUMAN	File105265 Spectrum34759 scans: 40469
142400	AHVDALR	1009.59	2	0.000512	24.4815	sp|P02647|APOA1_HUMAN	File105277 Spectrum446816 scans: 35696
142402	AHVDALR	1009.59	2	0.0055287	13.6916	sp|P02647|APOA1_HUMAN	File105277 Spectrum438806 scans: 26977
142403	AHVDALR	1009.59	2	0.00265291	16.5818	sp|P02647|APOA1_HUMAN	File105265 Spectrum7579 scans: 11100
142405	AHVDALR	1009.59	2	0.000245	28.5821	sp|P02647|APOA1_HUMAN	File105267 Spectrum76551 scans: 9867
142406	AHVDALR	1009.59	2	0.00027	26.9157	sp|P02647|APOA1_HUMAN	File105277 Spectrum450805 scans: 39964
142407	AHVDALR	1009.59	2	0.00155913	19.1073	sp|P02647|APOA1_HUMAN	File105277 Spectrum424083 scans: 10570
142410	AHVDALR	1009.59	2	0.000748	22.336	sp|P02647|APOA1_HUMAN	File105276 Spectrum388558 scans: 11636
142414	AHVDALR	1009.59	2	0.00027	27.4861	sp|P02647|APOA1_HUMAN	File105284 Spectrum669838 scans: 10876
142415	AHVDALR	1009.59	2	0.00310502	16.006	sp|P02647|APOA1_HUMAN	File105277 Spectrum448898 scans: 37886
142416	AHVDALR	1009.59	2	0.00116893	20.2761	sp|P02647|APOA1_HUMAN	File105277 Spectrum424066 scans: 10551
142418	AHVDALR	1009.59	2	0.00551053	13.7601	sp|P02647|APOA1_HUMAN	File105276 Spectrum388138 scans: 11195
142426	AHVDALR	1009.59	2	0.00644641	13.0957	sp|P02647|APOA1_HUMAN	File105271 Spectrum213435 scans: 9814
142427	AHVDALR	1009.59	2	0.00234991	17.0357	sp|P02647|APOA1_HUMAN	File105275 Spectrum353374 scans: 10325
142430	AHVDALR	1009.59	2	0.00229758	17.1289	sp|P02647|APOA1_HUMAN	File105277 Spectrum449336 scans: 38364
142431	AHVDALR	1009.59	2	0.00193903	17.9384	sp|P02647|APOA1_HUMAN	File105274 Spectrum317812 scans: 10134
142433	AHVDALR	1009.59	2	0.000512	24.5331	sp|P02647|APOA1_HUMAN	File105276 Spectrum388538 scans: 11615
142436	AHVDALR	1009.59	2	0.00196515	17.7918	sp|P02647|APOA1_HUMAN	File105282 Spectrum598962 scans: 10782
142437	AHVDALR	1009.59	2	0.000245	27.9398	sp|P02647|APOA1_HUMAN	File105277 Spectrum450501 scans: 39606
142438	AHVDALR	1009.59	2	0.000694	23.2183	sp|P02647|APOA1_HUMAN	File105277 Spectrum423671 scans: 10134
142439	AHVDALR	1009.59	2	0.000612	24.0205	sp|P02647|APOA1_HUMAN	File105265 Spectrum9586 scans: 13267
142443	AHVDALR	1009.59	2	0.00179939	18.435	sp|P02647|APOA1_HUMAN	File105277 Spectrum427146 scans: 14055
142444	AHVDALR	1009.59	2	0.00896594	11.3221	sp|P02647|APOA1_HUMAN	File105277 Spectrum450112 scans: 39192
142446	AHVDALR	1009.59	2	0.00503188	14.0828	sp|P02647|APOA1_HUMAN	File105265 Spectrum8645 scans: 12273
142447	AHVDALR	1009.59	2	0.000798	21.8944	sp|P02647|APOA1_HUMAN	File105268 Spectrum111139 scans: 10185
142448	AHVDALR	1009.59	2	0.00184722	18.2271	sp|P02647|APOA1_HUMAN	File105277 Spectrum432681 scans: 20374
142449	AHVDALR	1009.59	2	0.00644641	13.0967	sp|P02647|APOA1_HUMAN	File105269 Spectrum149704 scans: 14509
142450	AHVDALR	1009.59	2	0.000941	20.842	sp|P02647|APOA1_HUMAN	File105282 Spectrum598731 scans: 10468
142454	AHVDALR	1009.59	2	0.00412552	14.7575	sp|P02647|APOA1_HUMAN	File105271 Spectrum214193 scans: 10701
142461	AHVDALR	1009.59	2	0.00305348	16.127	sp|P02647|APOA1_HUMAN	File105277 Spectrum426747 scans: 13625
142463	AHVDALR	1009.59	2	0.00027	26.8006	sp|P02647|APOA1_HUMAN	File105274 Spectrum318315 scans: 10672
142464	AHVDALR	1009.59	2	0.00116893	20.2235	sp|P02647|APOA1_HUMAN	File105277 Spectrum433079 scans: 20792
142470	AHVDALR	1009.59	2	0.000825	21.3603	sp|P02647|APOA1_HUMAN	File105277 Spectrum445483 scans: 34296
142473	AHVDALR	1009.59	2	0.000512	24.6532	sp|P02647|APOA1_HUMAN	File105277 Spectrum424399 scans: 10929
142474	AHVDALR	1009.59	2	0.00317925	15.9051	sp|P02647|APOA1_HUMAN	File105281 Spectrum564476 scans: 10582
142481	AHVDALR	1009.59	2	0.0044649	14.5707	sp|P02647|APOA1_HUMAN	File105280 Spectrum529348 scans: 10652
142482	AHVDALR	1009.59	2	0.00184722	18.2684	sp|P02647|APOA1_HUMAN	File105277 Spectrum425816 scans: 12501
142483	AHVDALR	1009.59	2	0.00744081	12.274	sp|P02647|APOA1_HUMAN	File105277 Spectrum430628 scans: 18216
142485	AHVDALR	1009.59	2	0.00921485	11.214	sp|P02647|APOA1_HUMAN	File105277 Spectrum426165 scans: 12892
142723	DNTYNR	1010.5	2	0.005262	13.9192	sp|P02671|FIBA_HUMAN	File105278 Spectrum475493 scans: 29479
142752	DNTYNR	1010.5	2	0.000825	21.5363	sp|P02671|FIBA_HUMAN	File105279 Spectrum521966 scans: 41365
142759	DNTYNR	1010.5	2	0.00119533	19.9722	sp|P02671|FIBA_HUMAN	File105279 Spectrum490563 scans: 7352
142761	DNTYNR	1010.5	2	0.000798	21.9305	sp|P02671|FIBA_HUMAN	File105278 Spectrum477035 scans: 31135
142765	DNTYNR	1010.5	2	0.00667138	12.7515	sp|P02671|FIBA_HUMAN	File105278 Spectrum479418 scans: 33667
142772	DNTYNR	1010.5	2	0.00184722	18.2496	sp|P02671|FIBA_HUMAN	File105278 Spectrum472807 scans: 26641
142781	DNTYNR	1010.5	2	0.00521369	13.9341	sp|P02671|FIBA_HUMAN	File105280 Spectrum526052 scans: 7049
142784	DNTYNR	1010.5	2	0.00116893	20.3151	sp|P02671|FIBA_HUMAN	File105279 Spectrum521767 scans: 41088
142785	DNTYNR	1010.5	2	0.00174654	18.542	sp|P02671|FIBA_HUMAN	File105278 Spectrum463493 scans: 16556
142789	DNTYNR	1010.5	2	0.00193903	17.8529	sp|P02671|FIBA_HUMAN	File105279 Spectrum496607 scans: 13783
142800	DNTYNR	1010.5	2	0.00155913	19.0441	sp|P02671|FIBA_HUMAN	File105278 Spectrum480352 scans: 34662
142812	DNTYNR	1010.5	2	0.0036479	15.2195	sp|P02671|FIBA_HUMAN	File105279 Spectrum521740 scans: 41056
142828	DNTYNR	1010.5	2	0.00794473	11.8879	sp|P02671|FIBA_HUMAN	File105280 Spectrum526280 scans: 7355
142832	DNTYNR	1010.5	2	0.00320394	15.8927	sp|P02671|FIBA_HUMAN	File105278 Spectrum482752 scans: 37192
142833	DNTYNR	1010.5	2	0.0066317	12.8058	sp|P02671|FIBA_HUMAN	File105278 Spectrum473531 scans: 27404
142838	DNTYNR	1010.5	2	0.00606963	13.3468	sp|P02671|FIBA_HUMAN	File105278 Spectrum475874 scans: 29890
142840	DNTYNR	1010.5	2	0.000612	24.0543	sp|P02671|FIBA_HUMAN	File105279 Spectrum493661 scans: 10660
142853	DNTYNR	1010.5	2	0.00116893	20.1373	sp|P02671|FIBA_HUMAN	File105279 Spectrum519602 scans: 38719
142865	DNTYNR	1010.5	2	0.00514564	13.998	sp|P02671|FIBA_HUMAN	File105278 Spectrum460961 scans: 13588
142866	DNTYNR	1010.5	2	0.00145976	19.4793	sp|P02671|FIBA_HUMAN	File105279 Spectrum488219 scans: 4856
142875	DNTYNR	1010.5	2	0.00119533	19.9154	sp|P02671|FIBA_HUMAN	File105279 Spectrum488994 scans: 5679
142876	DNTYNR	1010.5	2	0.00189197	17.9994	sp|P02671|FIBA_HUMAN	File105279 Spectrum492457 scans: 9391
142877	DNTYNR	1010.5	2	0.00842298	11.6401	sp|P02671|FIBA_HUMAN	File105279 Spectrum494060 scans: 11079
142878	DNTYNR	1010.5	2	0.0036479	15.2307	sp|P02671|FIBA_HUMAN	File105278 Spectrum463892 scans: 16975
142884	DNTYNR	1010.5	2	0.00397601	14.8677	sp|P02671|FIBA_HUMAN	File105280 Spectrum522547 scans: 1104
142887	DNTYNR	1010.5	2	0.00305348	16.1192	sp|P02671|FIBA_HUMAN	File105279 Spectrum487525 scans: 3253
142888	DNTYNR	1010.5	2	0.0045107	14.53	sp|P02671|FIBA_HUMAN	File105279 Spectrum490738 scans: 7566
142889	DNTYNR	1010.5	2	0.00145976	19.4825	sp|P02671|FIBA_HUMAN	File105279 Spectrum487450 scans: 3066
142890	DNTYNR	1010.5	2	0.00275254	16.4219	sp|P02671|FIBA_HUMAN	File105278 Spectrum479022 scans: 33248
142891	DNTYNR	1010.5	2	0.00455513	14.4791	sp|P02671|FIBA_HUMAN	File105279 Spectrum487546 scans: 3291
142892	DNTYNR	1010.5	2	0.00391715	15.0062	sp|P02671|FIBA_HUMAN	File105279 Spectrum487707 scans: 3696
142904	DNTYNR	1010.5	2	0.00846396	11.5846	sp|P02671|FIBA_HUMAN	File105279 Spectrum487228 scans: 2507
142905	DNTYNR	1010.5	2	0.0045107	14.5372	sp|P02671|FIBA_HUMAN	File105279 Spectrum487600 scans: 3441
142908	DNTYNR	1010.5	2	0.000719	22.6884	sp|P02671|FIBA_HUMAN	File105279 Spectrum487681 scans: 3634
142910	DNTYNR	1010.5	2	0.00362805	15.2792	sp|P02671|FIBA_HUMAN	File105279 Spectrum487293 scans: 2670
142911	DNTYNR	1010.5	2	0.00148178	19.3544	sp|P02671|FIBA_HUMAN	File105279 Spectrum521223 scans: 40490
142917	DNTYNR	1010.5	2	0.00217038	17.4177	sp|P02671|FIBA_HUMAN	File105279 Spectrum487162 scans: 2327
142918	DNTYNR	1010.5	2	0.00256136	16.8183	sp|P02671|FIBA_HUMAN	File105279 Spectrum486953 scans: 1778
142919	DNTYNR	1010.5	2	0.00263002	16.6105	sp|P02671|FIBA_HUMAN	File105279 Spectrum487755 scans: 3820
142920	DNTYNR	1010.5	2	0.000719	22.7092	sp|P02671|FIBA_HUMAN	File105279 Spectrum487300 scans: 2691
142921	DNTYNR	1010.5	2	0.00250783	16.874	sp|P02671|FIBA_HUMAN	File105278 Spectrum481152 scans: 35505
142922	DNTYNR	1010.5	2	0.00174654	18.5706	sp|P02671|FIBA_HUMAN	File105279 Spectrum521632 scans: 40927
142923	DNTYNR	1010.5	2	0.00540014	13.8487	sp|P02671|FIBA_HUMAN	File105279 Spectrum487630 scans: 3491
142924	DNTYNR	1010.5	2	0.00275254	16.4459	sp|P02671|FIBA_HUMAN	File105279 Spectrum487156 scans: 2297
142925	DNTYNR	1010.5	2	0.00217038	17.4073	sp|P02671|FIBA_HUMAN	File105283 Spectrum629785 scans: 6684
142926	DNTYNR	1010.5	2	0.00362805	15.2603	sp|P02671|FIBA_HUMAN	File105279 Spectrum487221 scans: 2482
142927	DNTYNR	1010.5	2	0.00148178	19.4234	sp|P02671|FIBA_HUMAN	File105279 Spectrum486312 scans: 2
142928	DNTYNR	1010.5	2	0.00158436	18.8656	sp|P02671|FIBA_HUMAN	File105279 Spectrum493260 scans: 10239
142929	DNTYNR	1010.5	2	0.00134055	19.5807	sp|P02671|FIBA_HUMAN	File105279 Spectrum521032 scans: 40290
142936	DNTYNR	1010.5	2	0.00559722	13.6502	sp|P02671|FIBA_HUMAN	File105278 Spectrum456658 scans: 9009
142937	DNTYNR	1010.5	2	0.00429759	14.6806	sp|P02671|FIBA_HUMAN	File105279 Spectrum487023 scans: 1962
142938	DNTYNR	1010.5	2	0.00186439	18.168	sp|P02671|FIBA_HUMAN	File105279 Spectrum487372 scans: 2876
142939	DNTYNR	1010.5	2	0.00191899	17.9593	sp|P02671|FIBA_HUMAN	File105278 Spectrum483552 scans: 38032
142940	DNTYNR	1010.5	2	0.0036479	15.2076	sp|P02671|FIBA_HUMAN	File105279 Spectrum487095 scans: 2146
142941	DNTYNR	1010.5	2	0.00460374	14.4505	sp|P02671|FIBA_HUMAN	File105279 Spectrum486856 scans: 1526
142942	DNTYNR	1010.5	2	0.00397601	14.8529	sp|P02671|FIBA_HUMAN	File105279 Spectrum486524 scans: 569
142948	DNTYNR	1010.5	2	0.00374456	15.1275	sp|P02671|FIBA_HUMAN	File105279 Spectrum486811 scans: 1410
142949	DNTYNR	1010.5	2	0.00258614	16.8024	sp|P02671|FIBA_HUMAN	File105279 Spectrum486379 scans: 178
142951	DNTYNR	1010.5	2	0.00367263	15.2035	sp|P02671|FIBA_HUMAN	File105279 Spectrum486618 scans: 873
142952	DNTYNR	1010.5	2	0.00279712	16.3124	sp|P02671|FIBA_HUMAN	File105278 Spectrum483952 scans: 38452
142953	DNTYNR	1010.5	2	0.00145976	19.4882	sp|P02671|FIBA_HUMAN	File105279 Spectrum486500 scans: 526
142954	DNTYNR	1010.5	2	0.00315183	15.9207	sp|P02671|FIBA_HUMAN	File105279 Spectrum486435 scans: 348
142955	DNTYNR	1010.5	2	0.00196515	17.7655	sp|P02671|FIBA_HUMAN	File105279 Spectrum491680 scans: 8564
142956	DNTYNR	1010.5	2	0.00305348	16.0363	sp|P02671|FIBA_HUMAN	File105278 Spectrum481951 scans: 36346
142957	DNTYNR	1010.5	2	0.00305348	16.0593	sp|P02671|FIBA_HUMAN	File105278 Spectrum478622 scans: 32825
142958	DNTYNR	1010.5	2	0.00360486	15.3269	sp|P02671|FIBA_HUMAN	File105279 Spectrum486582 scans: 764
142959	DNTYNR	1010.5	2	0.00360486	15.2989	sp|P02671|FIBA_HUMAN	File105279 Spectrum486925 scans: 1708
142961	DNTYNR	1010.5	2	0.000309	26.0481	sp|P02671|FIBA_HUMAN	File105279 Spectrum521434 scans: 40714
142963	DNTYNR	1010.5	2	0.000694	22.9777	sp|P02671|FIBA_HUMAN	File105279 Spectrum521476 scans: 40758
142969	DNTYNR	1010.5	2	0.0034434	15.5557	sp|P02671|FIBA_HUMAN	File105279 Spectrum486557 scans: 697
142970	DNTYNR	1010.5	2	0.00448858	14.5636	sp|P02671|FIBA_HUMAN	File105279 Spectrum486747 scans: 1231
142971	DNTYNR	1010.5	2	0.000694	22.9415	sp|P02671|FIBA_HUMAN	File105279 Spectrum486678 scans: 1049
142972	DNTYNR	1010.5	2	0.00248515	16.9571	sp|P02671|FIBA_HUMAN	File105278 Spectrum486236 scans: 41031
142973	DNTYNR	1010.5	2	0.000798	21.827	sp|P02671|FIBA_HUMAN	File105279 Spectrum488612 scans: 5269
142974	DNTYNR	1010.5	2	0.00301396	16.1979	sp|P02671|FIBA_HUMAN	File105279 Spectrum486335 scans: 28
142975	DNTYNR	1010.5	2	0.00250783	16.9045	sp|P02671|FIBA_HUMAN	File105278 Spectrum483833 scans: 38327
142976	DNTYNR	1010.5	2	0.00217038	17.3827	sp|P02671|FIBA_HUMAN	File105279 Spectrum486716 scans: 1136
142978	DNTYNR	1010.5	2	0.00217038	17.3975	sp|P02671|FIBA_HUMAN	File105279 Spectrum487472 scans: 3104
142979	DNTYNR	1010.5	2	0.00455513	14.47	sp|P02671|FIBA_HUMAN	File105279 Spectrum486645 scans: 949
142980	DNTYNR	1010.5	2	0.000825	21.5202	sp|P02671|FIBA_HUMAN	File105279 Spectrum520278 scans: 39475
142984	DNTYNR	1010.5	2	0.00381878	15.0617	sp|P02671|FIBA_HUMAN	File105278 Spectrum484668 scans: 39233
142985	DNTYNR	1010.5	2	0.00155913	19.0636	sp|P02671|FIBA_HUMAN	File105276 Spectrum383685 scans: 6516
142987	DNTYNR	1010.5	2	0.00337348	15.6627	sp|P02671|FIBA_HUMAN	File105278 Spectrum471928 scans: 25717
142994	DNTYNR	1010.5	2	0.0070057	12.6054	sp|P02671|FIBA_HUMAN	File105278 Spectrum457852 scans: 10269
142995	DNTYNR	1010.5	2	0.00193903	17.8416	sp|P02671|FIBA_HUMAN	File105279 Spectrum486873 scans: 1588
142996	DNTYNR	1010.5	2	0.00551053	13.7308	sp|P02671|FIBA_HUMAN	File105268 Spectrum107873 scans: 6541
142997	DNTYNR	1010.5	2	0.00346672	15.5323	sp|P02671|FIBA_HUMAN	File105279 Spectrum489793 scans: 6526
142998	DNTYNR	1010.5	2	0.00657416	12.9517	sp|P02671|FIBA_HUMAN	File105267 Spectrum73399 scans: 6111
142999	DNTYNR	1010.5	2	0.00932141	11.1764	sp|P02671|FIBA_HUMAN	File105278 Spectrum474330 scans: 28243
143000	DNTYNR	1010.5	2	0.00544546	13.8035	sp|P02671|FIBA_HUMAN	File105279 Spectrum520990 scans: 40245
143001	DNTYNR	1010.5	2	0.00217038	17.4532	sp|P02671|FIBA_HUMAN	File105284 Spectrum666369 scans: 6947
143005	DNTYNR	1010.5	2	0.00214686	17.5205	sp|P02671|FIBA_HUMAN	File105278 Spectrum454690 scans: 6923
143007	DNTYNR	1010.5	2	0.00566738	13.6142	sp|P02671|FIBA_HUMAN	File105278 Spectrum486176 scans: 40904
143008	DNTYNR	1010.5	2	0.00717963	12.5251	sp|P02671|FIBA_HUMAN	File105279 Spectrum492080 scans: 8985
143012	DNTYNR	1010.5	2	0.00182174	18.3921	sp|P02671|FIBA_HUMAN	File105278 Spectrum460560 scans: 13167
143013	DNTYNR	1010.5	2	0.00631217	13.1794	sp|P02671|FIBA_HUMAN	File105278 Spectrum485771 scans: 40404
143015	DNTYNR	1010.5	2	0.00100321	20.7783	sp|P02671|FIBA_HUMAN	File105278 Spectrum478222 scans: 32405
143016	DNTYNR	1010.5	2	0.00400091	14.8176	sp|P02671|FIBA_HUMAN	File105278 Spectrum476636 scans: 30710
143022	DNTYNR	1010.5	2	0.00277403	16.3388	sp|P02671|FIBA_HUMAN	File105278 Spectrum486092 scans: 40777
143024	DNTYNR	1010.5	2	0.00263002	16.7182	sp|P02671|FIBA_HUMAN	File105278 Spectrum475130 scans: 29083
143028	DNTYNR	1010.5	2	0.00768495	12.0898	sp|P02671|FIBA_HUMAN	File105278 Spectrum454726 scans: 6961
143029	DNTYNR	1010.5	2	0.000913	21.0136	sp|P02671|FIBA_HUMAN	File105278 Spectrum483152 scans: 37612
143030	DNTYNR	1010.5	2	0.00353832	15.4331	sp|P02671|FIBA_HUMAN	File105278 Spectrum479818 scans: 34089
143031	DNTYNR	1010.5	2	0.00496614	14.1567	sp|P02671|FIBA_HUMAN	File105278 Spectrum482355 scans: 36775
143032	DNTYNR	1010.5	2	0.00158436	18.8889	sp|P02671|FIBA_HUMAN	File105278 Spectrum472328 scans: 26137
143033	DNTYNR	1010.5	2	0.00650303	13.0035	sp|P02671|FIBA_HUMAN	File105278 Spectrum486120 scans: 40816
143038	DNTYNR	1010.5	2	0.00790244	11.9634	sp|P02671|FIBA_HUMAN	File105279 Spectrum490172 scans: 6937
143041	DNTYNR	1010.5	2	0.00707053	12.5569	sp|P02671|FIBA_HUMAN	File105278 Spectrum485842 scans: 40481
143043	DNTYNR	1010.5	2	0.00476201	14.3165	sp|P02671|FIBA_HUMAN	File105279 Spectrum491280 scans: 8144
143044	DNTYNR	1010.5	2	0.00128081	19.6675	sp|P02671|FIBA_HUMAN	File105279 Spectrum520636 scans: 39871
143049	DNTYNR	1010.5	2	0.00747228	12.2133	sp|P02671|FIBA_HUMAN	File105278 Spectrum485796 scans: 40431
143055	DNTYNR	1010.5	2	0.00119533	20.007	sp|P02671|FIBA_HUMAN	File105278 Spectrum458252 scans: 10689
143060	DNTYNR	1010.5	2	0.00221903	17.3443	sp|P02671|FIBA_HUMAN	File105278 Spectrum455458 scans: 7749
143062	DNTYNR	1010.5	2	0.0070057	12.6133	sp|P02671|FIBA_HUMAN	File105278 Spectrum485453 scans: 40065
143063	DNTYNR	1010.5	2	0.00841045	11.646	sp|P02671|FIBA_HUMAN	File105278 Spectrum484902 scans: 39485
143069	DNTYNR	1010.5	2	0.00116893	20.1951	sp|P02671|FIBA_HUMAN	File105278 Spectrum460151 scans: 12735
143070	DNTYNR	1010.5	2	0.00232604	17.1131	sp|P02671|FIBA_HUMAN	File105266 Spectrum39221 scans: 6850
143071	DNTYNR	1010.5	2	0.00305348	16.0596	sp|P02671|FIBA_HUMAN	File105278 Spectrum457452 scans: 9849
143077	DNTYNR	1010.5	2	0.00327288	15.7739	sp|P02671|FIBA_HUMAN	File105279 Spectrum490878 scans: 7721
143085	DNTYNR	1010.5	2	0.00950941	11.1024	sp|P02671|FIBA_HUMAN	File105278 Spectrum461360 scans: 14009
143092	DNTYNR	1010.5	2	0.00747228	12.2141	sp|P02671|FIBA_HUMAN	File105278 Spectrum454061 scans: 6131
143095	DNTYNR	1010.5	2	0.00635774	13.1264	sp|P02671|FIBA_HUMAN	File105278 Spectrum454082 scans: 6170
143103	DNTYNR	1010.5	2	0.00717963	12.5093	sp|P02671|FIBA_HUMAN	File105278 Spectrum455256 scans: 7536
143106	DNTYNR	1010.5	2	0.00919267	11.2226	sp|P02671|FIBA_HUMAN	File105278 Spectrum473130 scans: 26983
143108	DNTYNR	1010.5	2	0.00404954	14.7908	sp|P02671|FIBA_HUMAN	File105278 Spectrum477438 scans: 31560
143118	DNTYNR	1010.5	2	0.0044149	14.5838	sp|P02671|FIBA_HUMAN	File105278 Spectrum457052 scans: 9429
143121	DNTYNR	1010.5	2	0.00667138	12.7641	sp|P02671|FIBA_HUMAN	File105278 Spectrum455056 scans: 7326
143122	DNTYNR	1010.5	2	0.00431839	14.6583	sp|P02671|FIBA_HUMAN	File105282 Spectrum596392 scans: 7703
143254	VHEELR	1010.57	2	0.0044149	14.5953	sp|Q14697|GANAB_HUMAN	File105276 Spectrum387338 scans: 10353
143416	FLLYAR	1010.61	2	0.000798	21.7681	sp|Q9NZR2|LRP1B_HUMAN;sp|Q07954|LRP1_HUMAN	File105283 Spectrum654502 scans: 33410
144311	LAAALGIR	1012.66	2	4.7e-05	32.6649	sp|P12259|FA5_HUMAN	File105283 Spectrum652542 scans: 31352
144313	AAIGLLAR	1012.66	2	0.0055287	13.7002	sp|P07741|APT_HUMAN	File105282 Spectrum612384 scans: 25374
144415	SWSSYR	1013.51	2	0.00455513	14.4968	sp|O75636|FCN3_HUMAN	File105273 Spectrum289834 scans: 17945
144416	YGQFDR	1013.51	2	0.000344	25.7575	sp|P33151|CADH5_HUMAN	File105277 Spectrum428599 scans: 15721
144462	GDQGPVGR	1013.55	2	0.00153603	19.1399	sp|P08123|CO1A2_HUMAN	File105267 Spectrum74540 scans: 7309
144478	GVGHPYR	1013.56	2	0.000748	22.2957	sp|O75636|FCN3_HUMAN	File105269 Spectrum144067 scans: 7723
144488	GVGHPYR	1013.56	2	0.00360486	15.3382	sp|O75636|FCN3_HUMAN	File105268 Spectrum108937 scans: 7689
144490	GVGHPYR	1013.56	2	0.00182174	18.3793	sp|O75636|FCN3_HUMAN	File105275 Spectrum350970 scans: 7643
144498	GVGHPYR	1013.56	2	0.00507531	14.0284	sp|O75636|FCN3_HUMAN	File105270 Spectrum177715 scans: 7249
144619	ILLEAAR	1013.64	2	0.00116893	20.0278	sp|P49189|AL9A1_HUMAN	File105267 Spectrum91420 scans: 26280
144652	LLSAILR	1013.68	2	0.00179939	18.4339	sp|Q9C0E2|XPO4_HUMAN	File105283 Spectrum658590 scans: 37702
144870	WQSLPR	1014.58	2	0.00193903	17.8156	sp|Q9BXR6|FHR5_HUMAN	File105265 Spectrum19243 scans: 23768
144903	GVPSLTGR	1014.6	2	0.00027	26.2885	sp|Q6V0I7|FAT4_HUMAN	File105274 Spectrum325972 scans: 19199
145214	SQLAAAAR	1015.6	2	0.00723923	12.4453	sp|Q9Y490|TLN1_HUMAN	File105268 Spectrum111775 scans: 11069
145217	SQLAAAAR	1015.6	2	0.00400091	14.8268	sp|Q9Y490|TLN1_HUMAN	File105269 Spectrum147873 scans: 11967
145396	TVTIVVR	1015.66	2	0.00277403	16.3411	sp|P50991|TCPD_HUMAN	File105277 Spectrum433162 scans: 20879
145535	SSENPVR	1016.55	2	0.000719	22.7517	sp|P00488|F13A_HUMAN	File105266 Spectrum40410 scans: 8101
145555	SSENPVR	1016.55	2	0.000694	23.0173	sp|P00488|F13A_HUMAN	File105283 Spectrum630565 scans: 7844
145562	SSENPVR	1016.55	2	0.000694	23.2281	sp|P00488|F13A_HUMAN	File105284 Spectrum667726 scans: 8392
145570	SSENPVR	1016.55	2	0.00362805	15.2536	sp|P00488|F13A_HUMAN	File105283 Spectrum630593 scans: 7881
145573	SSENPVR	1016.55	2	0.00119533	19.9948	sp|P00488|F13A_HUMAN	File105283 Spectrum630434 scans: 7629
145626	AWVAWR	1016.58	2	0.00307981	16.0191	sp|P61626|LYSC_HUMAN	File105282 Spectrum615575 scans: 29076
145630	AWVAWR	1016.58	2	0.00419691	14.7249	sp|P61626|LYSC_HUMAN	File105282 Spectrum614934 scans: 28336
145637	AWVAWR	1016.58	2	0.00277403	16.3267	sp|P61626|LYSC_HUMAN	File105282 Spectrum615214 scans: 28681
145638	AWVAWR	1016.58	2	0.00518892	13.9476	sp|P61626|LYSC_HUMAN	File105282 Spectrum614792 scans: 28128
145639	AWVAWR	1016.58	2	0.00353832	15.4519	sp|P61626|LYSC_HUMAN	File105282 Spectrum615205 scans: 28671
145648	AWVAWR	1016.58	2	0.00305348	16.0405	sp|P61626|LYSC_HUMAN	File105282 Spectrum614747 scans: 28065
145778	LLSAGATR	1016.62	2	0.00647045	13.071	sp|P60891|PRPS1_HUMAN;sp|P21108|PRPS3_HUMAN	File105278 Spectrum465462 scans: 18673
146116	AGETQQR	1017.54	2	0.00434355	14.6257	sp|P11150|LIPC_HUMAN	File105265 Spectrum1249 scans: 4297
146152	SVDEALR	1017.57	2	0.00848417	11.5652	sp|P32119|PRDX2_HUMAN	File105268 Spectrum115072 scans: 14979
146216	VGSAAQTR	1017.58	2	0.00334665	15.6827	sp|P25705|ATPA_HUMAN	File105266 Spectrum40646 scans: 8393
146821	LMELIR	1018.6	2	0.00826627	11.7319	sp|M0R2J8|DCDC1_HUMAN	File105270 Spectrum198137 scans: 30179
147431	LTSLSDR	1019.58	2	0.00790244	11.9153	sp|P0C0L4|CO4A_HUMAN;sp|P0C0L5|CO4B_HUMAN	File105280 Spectrum537059 scans: 18997
147432	LTSLSDR	1019.58	2	0.00360486	15.3151	sp|P0C0L4|CO4A_HUMAN;sp|P0C0L5|CO4B_HUMAN	File105280 Spectrum537039 scans: 18976
147440	LTSLSDR	1019.58	2	0.00790244	11.9915	sp|P0C0L4|CO4A_HUMAN;sp|P0C0L5|CO4B_HUMAN	File105280 Spectrum552688 scans: 36077
147441	LTSLSDR	1019.58	2	0.00566738	13.6238	sp|P0C0L4|CO4A_HUMAN;sp|P0C0L5|CO4B_HUMAN	File105280 Spectrum551068 scans: 34376
147442	LTSLSDR	1019.58	2	0.00263002	16.7524	sp|P0C0L4|CO4A_HUMAN;sp|P0C0L5|CO4B_HUMAN	File105280 Spectrum538314 scans: 20326
147452	LTSLSDR	1019.58	2	0.00265291	16.592	sp|P0C0L4|CO4A_HUMAN;sp|P0C0L5|CO4B_HUMAN	File105280 Spectrum556997 scans: 40711
147454	LTSLSDR	1019.58	2	4.7e-05	32.8322	sp|P0C0L4|CO4A_HUMAN;sp|P0C0L5|CO4B_HUMAN	File105280 Spectrum556291 scans: 39932
147455	LTSLSDR	1019.58	2	0.00983323	10.9463	sp|P0C0L4|CO4A_HUMAN;sp|P0C0L5|CO4B_HUMAN	File105280 Spectrum547095 scans: 30085
147456	LTSLSDR	1019.58	2	0	38.0894	sp|P0C0L4|CO4A_HUMAN;sp|P0C0L5|CO4B_HUMAN	File105280 Spectrum555568 scans: 39140
147459	LTSLSDR	1019.58	2	0.00027	26.2585	sp|P0C0L4|CO4A_HUMAN;sp|P0C0L5|CO4B_HUMAN	File105280 Spectrum553104 scans: 36513
147460	LTSLSDR	1019.58	2	0.00279712	16.263	sp|P0C0L4|CO4A_HUMAN;sp|P0C0L5|CO4B_HUMAN	File105280 Spectrum552288 scans: 35657
147462	LTSLSDR	1019.58	2	0.000694	23.575	sp|P0C0L4|CO4A_HUMAN;sp|P0C0L5|CO4B_HUMAN	File105270 Spectrum186732 scans: 17996
147467	LTSLSDR	1019.58	2	0.000245	28.8059	sp|P0C0L4|CO4A_HUMAN;sp|P0C0L5|CO4B_HUMAN	File105280 Spectrum555912 scans: 39522
147468	LTSLSDR	1019.58	2	0.000512	24.6891	sp|P0C0L4|CO4A_HUMAN;sp|P0C0L5|CO4B_HUMAN	File105284 Spectrum677279 scans: 19249
147472	LTSLSDR	1019.58	2	0.000245	27.7436	sp|P0C0L4|CO4A_HUMAN;sp|P0C0L5|CO4B_HUMAN	File105280 Spectrum556677 scans: 40344
147473	LTSLSDR	1019.58	2	0.000644	23.8427	sp|P0C0L4|CO4A_HUMAN;sp|P0C0L5|CO4B_HUMAN	File105280 Spectrum554864 scans: 38365
147477	LTSLSDR	1019.58	2	0.00307981	16.0258	sp|P0C0L4|CO4A_HUMAN;sp|P0C0L5|CO4B_HUMAN	File105280 Spectrum546681 scans: 29646
147481	LTSLSDR	1019.58	2	0.000913	21.1228	sp|P0C0L4|CO4A_HUMAN;sp|P0C0L5|CO4B_HUMAN	File105280 Spectrum537735 scans: 19706
147487	LTSLSDR	1019.58	2	0.000417	25.6877	sp|P0C0L4|CO4A_HUMAN;sp|P0C0L5|CO4B_HUMAN	File105280 Spectrum537912 scans: 19899
147489	LTSLSDR	1019.58	2	0.000484	25.2503	sp|P0C0L4|CO4A_HUMAN;sp|P0C0L5|CO4B_HUMAN	File105281 Spectrum572655 scans: 19453
147490	LTSLSDR	1019.58	2	0.000676	23.6751	sp|P0C0L4|CO4A_HUMAN;sp|P0C0L5|CO4B_HUMAN	File105281 Spectrum572255 scans: 19033
147496	LTSLSDR	1019.58	2	0.00404954	14.7941	sp|P0C0L4|CO4A_HUMAN;sp|P0C0L5|CO4B_HUMAN	File105280 Spectrum538009 scans: 20004
147505	LTSLSDR	1019.58	2	0.00217038	17.4037	sp|P0C0L4|CO4A_HUMAN;sp|P0C0L5|CO4B_HUMAN	File105280 Spectrum540675 scans: 22944
147957	ALYAQAR	1020.59	2	0	34.8355	sp|P19823|ITIH2_HUMAN	File105274 Spectrum322569 scans: 15467
148466	FSAEALR	1021.58	2	0.00290525	16.2182	sp|P15907|SIAT1_HUMAN	File105281 Spectrum575186 scans: 22151
148927	MFILDR	1022.58	2	0.00315183	15.9554	sp|P16615|AT2A2_HUMAN	File105269 Spectrum165125 scans: 31234
149234	LTGMAFR	1023.57	2	0.00320394	15.896	sp|O14556|G3PT_HUMAN;sp|P04406|G3P_HUMAN	File105281 Spectrum578077 scans: 25648
149238	LTGMAFR	1023.57	2	0.000171	29.8673	sp|O14556|G3PT_HUMAN;sp|P04406|G3P_HUMAN	File105281 Spectrum577712 scans: 25246
149534	GTGENYR	1024.51	2	0.00248515	16.9577	sp|P00747|PLMN_HUMAN	File105281 Spectrum561454 scans: 7267
149542	GTGENYR	1024.51	2	0.00182174	18.3216	sp|P00747|PLMN_HUMAN	File105281 Spectrum561221 scans: 6959
149543	GTGENYR	1024.51	2	0.000417	25.5692	sp|P00747|PLMN_HUMAN	File105280 Spectrum526633 scans: 7762
149550	GTGENYR	1024.51	2	0.00027	26.619	sp|P00747|PLMN_HUMAN	File105282 Spectrum596158 scans: 7389
149560	GTGENYR	1024.51	2	0.000941	20.8619	sp|P00747|PLMN_HUMAN	File105281 Spectrum561825 scans: 7671
149565	GTGENYR	1024.51	2	0.00027	27.0279	sp|P00747|PLMN_HUMAN	File105281 Spectrum564388 scans: 10475
149569	GTGENYR	1024.51	2	0.00153603	19.2204	sp|P00747|PLMN_HUMAN	File105281 Spectrum562228 scans: 8101
149570	GTGENYR	1024.51	2	0.00027	27.2634	sp|P00747|PLMN_HUMAN	File105281 Spectrum563683 scans: 9690
149574	GTGENYR	1024.51	2	0.00528412	13.9139	sp|P00747|PLMN_HUMAN	File105281 Spectrum586642 scans: 34881
149578	GTGENYR	1024.51	2	0.00116893	20.3303	sp|P00747|PLMN_HUMAN	File105281 Spectrum590196 scans: 38633
149583	GTGENYR	1024.51	2	0.00153603	19.2288	sp|P00747|PLMN_HUMAN	File105282 Spectrum592893 scans: 1988
149584	GTGENYR	1024.51	2	0.00196515	17.7801	sp|P00747|PLMN_HUMAN	File105282 Spectrum594079 scans: 4254
149586	GTGENYR	1024.51	2	0.00303654	16.1356	sp|P00747|PLMN_HUMAN	File105282 Spectrum592594 scans: 1422
149587	GTGENYR	1024.51	2	0.000798	21.6707	sp|P00747|PLMN_HUMAN	File105282 Spectrum593382 scans: 2936
149589	GTGENYR	1024.51	2	0.00263002	16.6314	sp|P00747|PLMN_HUMAN	File105282 Spectrum592103 scans: 397
149590	GTGENYR	1024.51	2	0.00577478	13.5292	sp|P00747|PLMN_HUMAN	File105282 Spectrum593007 scans: 2205
149591	GTGENYR	1024.51	2	0.000798	21.7144	sp|P00747|PLMN_HUMAN	File105281 Spectrum591344 scans: 39862
149592	GTGENYR	1024.51	2	0.00474317	14.3361	sp|P00747|PLMN_HUMAN	File105281 Spectrum563277 scans: 9262
149597	GTGENYR	1024.51	2	0.00648614	13.0646	sp|P00747|PLMN_HUMAN	File105282 Spectrum592153 scans: 501
149599	GTGENYR	1024.51	2	0.00263002	16.7462	sp|P00747|PLMN_HUMAN	File105282 Spectrum593934 scans: 3987
149600	GTGENYR	1024.51	2	0.000644	23.7967	sp|P00747|PLMN_HUMAN	File105281 Spectrum591850 scans: 40501
149601	GTGENYR	1024.51	2	0.00214686	17.4586	sp|P00747|PLMN_HUMAN	File105282 Spectrum592821 scans: 1856
149602	GTGENYR	1024.51	2	0.00402593	14.8171	sp|P00747|PLMN_HUMAN	File105282 Spectrum593052 scans: 2292
149603	GTGENYR	1024.51	2	0.00669192	12.7457	sp|P00747|PLMN_HUMAN	File105282 Spectrum592936 scans: 2073
149604	GTGENYR	1024.51	2	0.00102632	20.5528	sp|P00747|PLMN_HUMAN	File105282 Spectrum592705 scans: 1637
149605	GTGENYR	1024.51	2	0.000694	23.0057	sp|P00747|PLMN_HUMAN	File105281 Spectrum589033 scans: 37394
149606	GTGENYR	1024.51	2	0.00279712	16.2962	sp|P00747|PLMN_HUMAN	File105281 Spectrum591659 scans: 40228
149607	GTGENYR	1024.51	2	0.000748	22.2988	sp|P00747|PLMN_HUMAN	File105281 Spectrum590564 scans: 39034
149613	GTGENYR	1024.51	2	0.00903197	11.3081	sp|P00747|PLMN_HUMAN	File105282 Spectrum592548 scans: 1326
149614	GTGENYR	1024.51	2	0.0062466	13.2197	sp|P00747|PLMN_HUMAN	File105282 Spectrum592248 scans: 703
149615	GTGENYR	1024.51	2	0.00166599	18.7113	sp|P00747|PLMN_HUMAN	File105282 Spectrum593587 scans: 3327
149616	GTGENYR	1024.51	2	0.00744081	12.2778	sp|P00747|PLMN_HUMAN	File105282 Spectrum593697 scans: 3543
149621	GTGENYR	1024.51	2	0.00455513	14.4844	sp|P00747|PLMN_HUMAN	File105282 Spectrum593951 scans: 4025
149622	GTGENYR	1024.51	2	0.000484	25.2111	sp|P00747|PLMN_HUMAN	File105282 Spectrum592487 scans: 1211
149624	GTGENYR	1024.51	2	0.0034434	15.5918	sp|P00747|PLMN_HUMAN	File105281 Spectrum590964 scans: 39455
149625	GTGENYR	1024.51	2	0.00193903	17.9003	sp|P00747|PLMN_HUMAN	File105281 Spectrum589433 scans: 37814
149631	GTGENYR	1024.51	2	0.00116893	20.1231	sp|P00747|PLMN_HUMAN	File105282 Spectrum593347 scans: 2859
149632	GTGENYR	1024.51	2	0.00631217	13.1747	sp|P00747|PLMN_HUMAN	File105282 Spectrum592661 scans: 1547
149635	GTGENYR	1024.51	2	0.00540014	13.8181	sp|P00747|PLMN_HUMAN	File105281 Spectrum564871 scans: 11100
149636	GTGENYR	1024.51	2	0.0027028	16.4789	sp|P00747|PLMN_HUMAN	File105281 Spectrum564083 scans: 10119
149648	GTGENYR	1024.51	2	0.00417291	14.7294	sp|P00747|PLMN_HUMAN	File105266 Spectrum40282 scans: 7964
149655	GTGENYR	1024.51	2	0.00374456	15.1196	sp|P00747|PLMN_HUMAN	File105282 Spectrum596124 scans: 7346
149670	GTGENYR	1024.51	2	0.00744081	12.2911	sp|P00747|PLMN_HUMAN	File105281 Spectrum564604 scans: 10769
149674	GTGENYR	1024.51	2	0.000344	25.8687	sp|P00747|PLMN_HUMAN	File105281 Spectrum562878 scans: 8843
149675	GTGENYR	1024.51	2	0.00648614	13.0381	sp|P00747|PLMN_HUMAN	File105281 Spectrum562564 scans: 8477
149676	GTGENYR	1024.51	2	0.00315183	15.9627	sp|P00747|PLMN_HUMAN	File105281 Spectrum562877 scans: 8841
149677	GTGENYR	1024.51	2	0.000825	21.5447	sp|P00747|PLMN_HUMAN	File105281 Spectrum561040 scans: 6688
149680	GTGENYR	1024.51	2	0.00277403	16.3577	sp|P00747|PLMN_HUMAN	File105283 Spectrum630326 scans: 7433
149681	GTGENYR	1024.51	2	0.0090743	11.2952	sp|P00747|PLMN_HUMAN	File105283 Spectrum630461 scans: 7672
149880	HEELLR	1024.59	2	0.00806824	11.818	sp|Q8NI99|ANGL6_HUMAN	File105270 Spectrum181912 scans: 11951
149899	HQIVGSR	1024.6	2	0.00566738	13.6128	sp|P98160|PGBM_HUMAN	File105269 Spectrum143693 scans: 7330
150295	IHLMAGR	1025.6	2	0.00650303	13.0094	sp|Q5T013|HYI_HUMAN	File105282 Spectrum606124 scans: 18439
150500	MHAINGR	1026.56	2	4.7e-05	33.8729	sp|P00450|CERU_HUMAN	File105274 Spectrum317513 scans: 9820
150644	IYIHPR	1026.62	2	0.00199178	17.7222	sp|P00734|THRB_HUMAN	File105281 Spectrum569298 scans: 15839
150657	IYIHPR	1026.62	2	0.00119533	19.9268	sp|P00734|THRB_HUMAN	File105283 Spectrum639084 scans: 17024
150659	IYIHPR	1026.62	2	0.00315183	15.9728	sp|P00734|THRB_HUMAN	File105279 Spectrum499389 scans: 16798
150661	IYIHPR	1026.62	2	0.0034434	15.5573	sp|P00734|THRB_HUMAN	File105280 Spectrum534866 scans: 16682
150662	IYIHPR	1026.62	2	0.00301396	16.2016	sp|P00734|THRB_HUMAN	File105282 Spectrum604853 scans: 17090
150664	IYIHPR	1026.62	2	0.00102632	20.5382	sp|P00734|THRB_HUMAN	File105279 Spectrum519725 scans: 38848
150665	IYIHPR	1026.62	2	0.00207513	17.6645	sp|P00734|THRB_HUMAN	File105284 Spectrum681453 scans: 23648
150666	IYIHPR	1026.62	2	0.000798	21.8082	sp|P00734|THRB_HUMAN	File105279 Spectrum518762 scans: 37837
150667	IYIHPR	1026.62	2	0.000344	25.8554	sp|P00734|THRB_HUMAN	File105280 Spectrum534956 scans: 16777
150670	IYIHPR	1026.62	2	0.00158436	18.9541	sp|P00734|THRB_HUMAN	File105279 Spectrum521358 scans: 40633
150671	IYIHPR	1026.62	2	0.00460374	14.4517	sp|P00734|THRB_HUMAN	File105279 Spectrum520746 scans: 39987
150677	IYIHPR	1026.62	2	0.00265291	16.5676	sp|P00734|THRB_HUMAN	File105279 Spectrum520643 scans: 39878
150678	IYIHPR	1026.62	2	0.00151145	19.2642	sp|P00734|THRB_HUMAN	File105279 Spectrum501155 scans: 18731
150680	IYIHPR	1026.62	2	0.00122043	19.8085	sp|P00734|THRB_HUMAN	File105279 Spectrum521153 scans: 40417
150682	IYIHPR	1026.62	2	0.00186439	18.0646	sp|P00734|THRB_HUMAN	File105267 Spectrum100898 scans: 36350
150684	IYIHPR	1026.62	2	0.00489532	14.2005	sp|P00734|THRB_HUMAN	File105280 Spectrum535276 scans: 17113
150685	IYIHPR	1026.62	2	0.00738195	12.3462	sp|P00734|THRB_HUMAN	File105279 Spectrum520391 scans: 39595
150686	IYIHPR	1026.62	2	0.00209994	17.6398	sp|P00734|THRB_HUMAN	File105279 Spectrum501825 scans: 19435
150689	IYIHPR	1026.62	2	0.00315183	15.9074	sp|P00734|THRB_HUMAN	File105279 Spectrum499754 scans: 17201
150690	IYIHPR	1026.62	2	0.00237525	17.0155	sp|P00734|THRB_HUMAN	File105282 Spectrum604453 scans: 16670
150693	IYIHPR	1026.62	2	0.00329561	15.7225	sp|P00734|THRB_HUMAN	File105279 Spectrum516979 scans: 35962
150694	IYIHPR	1026.62	2	0.00507531	14.0508	sp|P00734|THRB_HUMAN	File105279 Spectrum521554 scans: 40841
150696	IYIHPR	1026.62	2	0.00362805	15.266	sp|P00734|THRB_HUMAN	File105279 Spectrum518357 scans: 37411
150708	IYIHPR	1026.62	2	0.00250783	16.8729	sp|P00734|THRB_HUMAN	File105280 Spectrum534599 scans: 16348
151008	SHAQK	1027.62	2	0.00258614	16.8181	sp|P35579|MYH9_HUMAN	File105280 Spectrum524139 scans: 4943
151678	AVQEAQR	1029.58	2	0.00153603	19.1905	sp|P12109|CO6A1_HUMAN	File105269 Spectrum143746 scans: 7386
151733	LAALEER	1029.6	2	0.00872638	11.4181	sp|Q9NRN5|OLFL3_HUMAN	File105272 Spectrum259440 scans: 23094
151848	LIEIASR	1029.64	2	0.00759957	12.1279	sp|P11047|LAMC1_HUMAN	File105284 Spectrum683854 scans: 26179
152233	ITLWNR	1030.61	2	0.00412552	14.7609	sp|P10253|LYAG_HUMAN;sp|Q06033|ITIH3_HUMAN	File105283 Spectrum650418 scans: 29089
154496	GVTFLLR	1033.65	2	0.00964702	11.0255	sp|P04217|A1BG_HUMAN	File105282 Spectrum617090 scans: 30760
155223	VIDQFGE	1035.54	2	0.00631217	13.1623	sp|P00734|THRB_HUMAN	File105279 Spectrum512711 scans: 31295
155228	VIDQFGE	1035.54	2	0.0066317	12.8037	sp|P00734|THRB_HUMAN	File105277 Spectrum439737 scans: 27985
155235	VIDQFGE	1035.54	2	0.00186439	18.192	sp|P00734|THRB_HUMAN	File105275 Spectrum368690 scans: 27555
155241	VIDQFGE	1035.54	2	0.00224452	17.2137	sp|P00734|THRB_HUMAN	File105280 Spectrum546770 scans: 29741
155242	VIDQFGE	1035.54	2	0.0044649	14.5805	sp|P00734|THRB_HUMAN	File105279 Spectrum510320 scans: 28765
155244	VIDQFGE	1035.54	2	0.0066506	12.7831	sp|P00734|THRB_HUMAN	File105280 Spectrum555602 scans: 39175
155249	VIDQFGE	1035.54	2	0.0058914	13.462	sp|P00734|THRB_HUMAN	File105280 Spectrum546380 scans: 29330
155252	VIDQFGE	1035.54	2	0.00153603	19.2076	sp|P00734|THRB_HUMAN	File105280 Spectrum547167 scans: 30161
155256	VIDQFGE	1035.54	2	0.00562038	13.6331	sp|P00734|THRB_HUMAN	File105279 Spectrum512309 scans: 30873
155259	VIDQFGE	1035.54	2	0.00234991	17.0677	sp|P00734|THRB_HUMAN	File105280 Spectrum545980 scans: 28910
155261	VIDQFGE	1035.54	2	0.00158436	18.9149	sp|P00734|THRB_HUMAN	File105279 Spectrum520269 scans: 39465
155263	VIDQFGE	1035.54	2	0.00991418	10.9165	sp|P00734|THRB_HUMAN	File105279 Spectrum511498 scans: 30020
155267	VIDQFGE	1035.54	2	0.0058469	13.4922	sp|P00734|THRB_HUMAN	File105279 Spectrum511096 scans: 29597
155273	VIDQFGE	1035.54	2	0.00397601	14.846	sp|P00734|THRB_HUMAN	File105280 Spectrum545179 scans: 28062
155276	VIDQFGE	1035.54	2	0.000719	22.4549	sp|P00734|THRB_HUMAN	File105266 Spectrum58492 scans: 28148
155277	VIDQFGE	1035.54	2	0.00864732	11.4873	sp|P00734|THRB_HUMAN	File105281 Spectrum579590 scans: 27341
155282	VIDQFGE	1035.54	2	4.7e-05	33.6724	sp|P00734|THRB_HUMAN	File105276 Spectrum405253 scans: 29586
155284	VIDQFGE	1035.54	2	0.00303654	16.1822	sp|P00734|THRB_HUMAN	File105280 Spectrum545581 scans: 28490
155288	VIDQFGE	1035.54	2	0.0016106	18.8366	sp|P00734|THRB_HUMAN	File105280 Spectrum547567 scans: 30581
155303	VIDQFGE	1035.54	2	0.00027	27.072	sp|P00734|THRB_HUMAN	File105281 Spectrum581404 scans: 29363
155308	VIDQFGE	1035.54	2	0.00196515	17.7616	sp|P00734|THRB_HUMAN	File105266 Spectrum59403 scans: 29104
155745	NYAEVGR	1036.55	2	0.00661087	12.8383	sp|P00739|HPTR_HUMAN	File105273 Spectrum284969 scans: 12567
155862	LASAYGAR	1036.59	2	0.000798	21.6039	sp|Q08380|LG3BP_HUMAN	File105275 Spectrum359036 scans: 16389
156104	AVEDYGR	1037.53	2	0.00224452	17.222	sp|P11277|SPTB1_HUMAN	File105276 Spectrum390046 scans: 13214
156106	AVEDYGR	1037.53	2	0.0088568	11.3569	sp|P11277|SPTB1_HUMAN	File105265 Spectrum8681 scans: 12310
156728	AQIPILR	1038.68	2	0.00533303	13.8883	sp|P04114|APOB_HUMAN	File105278 Spectrum473290 scans: 27151
156731	AQIPILR	1038.68	2	0.00369566	15.1549	sp|P04114|APOB_HUMAN	File105276 Spectrum403386 scans: 27612
156736	AQIPILR	1038.68	2	0.00477726	14.2716	sp|P04114|APOB_HUMAN	File105276 Spectrum403786 scans: 28032
156739	AQIPILR	1038.68	2	0.00265291	16.584	sp|P04114|APOB_HUMAN	File105279 Spectrum509073 scans: 27456
156874	LGMDGYR	1039.53	2	0.000512	24.7024	sp|P61626|LYSC_HUMAN	File105279 Spectrum502473 scans: 20184
156876	LGMDGYR	1039.53	2	0.00657416	12.8824	sp|P61626|LYSC_HUMAN	File105280 Spectrum538994 scans: 21040
156905	AYSDLSR	1039.55	2	0.00145976	19.4978	sp|P02743|SAMP_HUMAN	File105270 Spectrum182615 scans: 13187
157081	ITIVIPR	1039.7	2	0.00184722	18.2805	sp|P78509|RELN_HUMAN	File105282 Spectrum616151 scans: 29712
157255	EWTITY	1040.54	2	0	42.1714	sp|O75083|WDR1_HUMAN	File105274 Spectrum340499 scans: 34789
157566	TINVPLR	1040.65	2	0.000798	21.8744	sp|P02746|C1QB_HUMAN	File105277 Spectrum434550 scans: 22381
157579	TINVPLR	1040.65	2	0.00414803	14.745	sp|P02746|C1QB_HUMAN	File105277 Spectrum434900 scans: 22763
157611	VLAQLLR	1040.69	2	0.00221903	17.3376	sp|Q9NPY3|C1QR1_HUMAN;sp|Q9UHG2|PCSK1_HUMAN	File105283 Spectrum657140 scans: 36180
157618	VLAQLLR	1040.69	2	0.000694	22.9275	sp|Q9NPY3|C1QR1_HUMAN;sp|Q9UHG2|PCSK1_HUMAN	File105282 Spectrum619829 scans: 33816
158292	QLMVPAR	1042.62	2	0.000137	31.0353	sp|Q86TH1|ATL2_HUMAN	File105277 Spectrum431803 scans: 19452
158662	GGGALLGDR	1043.59	2	0.00209994	17.6298	sp|P00736|C1R_HUMAN;sp|Q9NZP8|C1RL_HUMAN	File105265 Spectrum12795 scans: 16927
158665	GGGALLGDR	1043.59	2	0	40.2936	sp|P00736|C1R_HUMAN;sp|Q9NZP8|C1RL_HUMAN	File105276 Spectrum394398 scans: 17896
158668	GGGALLGDR	1043.59	2	0	42.2995	sp|P00736|C1R_HUMAN;sp|Q9NZP8|C1RL_HUMAN	File105265 Spectrum13041 scans: 17187
158866	AILFVPR	1043.67	2	0.000512	24.5454	sp|Q9NQH7|XPP3_HUMAN	File105282 Spectrum617500 scans: 31281
158887	APISAK	1043.67	2	0.00516618	13.9685	sp|P11908|PRPS2_HUMAN;sp|P60891|PRPS1_HUMAN	File105268 Spectrum115365 scans: 15292
159187	LAEQAER	1044.58	2	0.000825	21.543	sp|Q04917|1433F_HUMAN;sp|P31947|1433S_HUMAN;sp|P31946|1433B_HUMAN;sp|P27348|1433T_HUMAN;sp|P61981|1433G_HUMAN;sp|P62258|1433E_HUMAN;sp|P63104|1433Z_HUMAN	File105276 Spectrum389084 scans: 12203
159192	IDDAQVR	1044.58	2	0.000484	24.9945	sp|Q8TER0|SNED1_HUMAN	File105279 Spectrum497807 scans: 15127
159193	LAEQAER	1044.58	2	0.00404954	14.7977	sp|Q04917|1433F_HUMAN;sp|P31947|1433S_HUMAN;sp|P31946|1433B_HUMAN;sp|P27348|1433T_HUMAN;sp|P61981|1433G_HUMAN;sp|P62258|1433E_HUMAN;sp|P63104|1433Z_HUMAN	File105265 Spectrum8024 scans: 11621
159223	GLEWVGR	1044.59	2	0.00476201	14.3106	sp|A0A0B4J1V0|HV315_HUMAN;sp|A0A0B4J1V6|HV373_HUMAN;sp|A0A0B4J1Y9|HV372_HUMAN	File105283 Spectrum648185 scans: 26709
159224	GLEWVGR	1044.59	2	0.00301396	16.1924	sp|A0A0B4J1V0|HV315_HUMAN;sp|A0A0B4J1V6|HV373_HUMAN;sp|A0A0B4J1Y9|HV372_HUMAN	File105283 Spectrum648086 scans: 26604
159225	GLEWVGR	1044.59	2	0.00122043	19.8543	sp|A0A0B4J1V0|HV315_HUMAN;sp|A0A0B4J1V6|HV373_HUMAN;sp|A0A0B4J1Y9|HV372_HUMAN	File105283 Spectrum648024 scans: 26538
159232	GLEWVGR	1044.59	2	0.00698634	12.6222	sp|A0A0B4J1V0|HV315_HUMAN;sp|A0A0B4J1V6|HV373_HUMAN;sp|A0A0B4J1Y9|HV372_HUMAN	File105284 Spectrum683737 scans: 26057
159321	GFIPNIR	1044.63	2	0.00635774	13.1219	sp|P35556|FBN2_HUMAN;sp|P35555|FBN1_HUMAN	File105280 Spectrum544542 scans: 27348
159643	CTFHPR	1045.53	3	0.000719	22.7505	sp|P03952|KLKB1_HUMAN	File105270 Spectrum179446 scans: 9211
159675	AQAWGER	1045.55	2	0.000344	25.7996	sp|P02649|APOE_HUMAN	File105265 Spectrum9882 scans: 13578
159681	AQAWGER	1045.55	2	0.000719	22.6511	sp|P02649|APOE_HUMAN	File105277 Spectrum427278 scans: 14194
159817	SVTLNQR	1045.61	2	0.000245	28.7517	sp|P26927|HGFL_HUMAN;sp|Q2TV78|MST1L_HUMAN	File105270 Spectrum182179 scans: 12232
159896	AFLLTPR	1045.65	2	0	39.9248	sp|O95445|APOM_HUMAN	File105282 Spectrum614726 scans: 28036
159915	AFLLTPR	1045.65	2	0.000825	21.4723	sp|O95445|APOM_HUMAN	File105283 Spectrum651420 scans: 30174
160428	AAATQK	1046.65	2	0.00386922	15.0396	sp|P02675|FIBB_HUMAN	File105284 Spectrum668463 scans: 9180
160430	AAATQK	1046.65	2	0.00661087	12.841	sp|P02675|FIBB_HUMAN	File105282 Spectrum597274 scans: 8890
160487	AAATQK	1046.65	2	0.0036479	15.2096	sp|P02675|FIBB_HUMAN	File105283 Spectrum631432 scans: 8845
160514	AAATQK	1046.65	2	0.00290525	16.2243	sp|P02675|FIBB_HUMAN	File105283 Spectrum626000 scans: 4
160516	AAATQK	1046.65	2	0.00747228	12.2065	sp|P02675|FIBB_HUMAN	File105283 Spectrum631939 scans: 9396
160524	AAATQK	1046.65	2	0.00792335	11.9106	sp|P02675|FIBB_HUMAN	File105283 Spectrum628515 scans: 5345
160537	AAATQK	1046.65	2	0.00958542	11.0513	sp|P02675|FIBB_HUMAN	File105282 Spectrum600319 scans: 12225
160563	AAATQK	1046.65	2	0.00224452	17.2189	sp|P02675|FIBB_HUMAN	File105283 Spectrum626132 scans: 357
160564	AAATQK	1046.65	2	0.00544546	13.7895	sp|P02675|FIBB_HUMAN	File105282 Spectrum599538 scans: 11393
160565	AAATQK	1046.65	2	0.00356404	15.4118	sp|P02675|FIBB_HUMAN	File105282 Spectrum598799 scans: 10589
160575	AAATQK	1046.65	2	0.00153603	19.2018	sp|P02675|FIBB_HUMAN	File105284 Spectrum663669 scans: 3157
160577	AAATQK	1046.65	2	0.00186439	18.1539	sp|P02675|FIBB_HUMAN	File105283 Spectrum626206 scans: 541
160579	AAATQK	1046.65	2	0.00207513	17.6713	sp|P02675|FIBB_HUMAN	File105283 Spectrum626550 scans: 1324
160580	AAATQK	1046.65	2	0.0036479	15.2206	sp|P02675|FIBB_HUMAN	File105283 Spectrum626283 scans: 729
160581	AAATQK	1046.65	2	0.00315183	15.9775	sp|P02675|FIBB_HUMAN	File105283 Spectrum626934 scans: 2139
160582	AAATQK	1046.65	2	0.00250783	16.9223	sp|P02675|FIBB_HUMAN	File105283 Spectrum626462 scans: 1126
160583	AAATQK	1046.65	2	0.00633609	13.1435	sp|P02675|FIBB_HUMAN	File105282 Spectrum604913 scans: 17153
160584	AAATQK	1046.65	2	0.00509782	14.0131	sp|P02675|FIBB_HUMAN	File105283 Spectrum626996 scans: 2263
160585	AAATQK	1046.65	2	0.00498665	14.125	sp|P02675|FIBB_HUMAN	File105283 Spectrum627223 scans: 2739
160587	AAATQK	1046.65	2	0.00250783	16.8613	sp|P02675|FIBB_HUMAN	File105282 Spectrum604409 scans: 16623
160596	AAATQK	1046.65	2	0.00102632	20.5711	sp|P02675|FIBB_HUMAN	File105283 Spectrum626639 scans: 1523
160597	AAATQK	1046.65	2	0.00362805	15.2682	sp|P02675|FIBB_HUMAN	File105283 Spectrum626838 scans: 1935
160598	AAATQK	1046.65	2	0.00453508	14.5218	sp|P02675|FIBB_HUMAN	File105282 Spectrum601506 scans: 13480
160600	AAATQK	1046.65	2	0.00479614	14.247	sp|P02675|FIBB_HUMAN	File105283 Spectrum627126 scans: 2546
160601	AAATQK	1046.65	2	0.00153603	19.1909	sp|P02675|FIBB_HUMAN	File105283 Spectrum626371 scans: 926
160602	AAATQK	1046.65	2	0.00721992	12.4626	sp|P02675|FIBB_HUMAN	File105283 Spectrum627093 scans: 2468
160603	AAATQK	1046.65	2	0.00196515	17.7732	sp|P02675|FIBB_HUMAN	File105283 Spectrum627550 scans: 3394
160604	AAATQK	1046.65	2	0.00431839	14.6327	sp|P02675|FIBB_HUMAN	File105283 Spectrum628763 scans: 5607
160605	AAATQK	1046.65	2	0.00798573	11.8636	sp|P02675|FIBB_HUMAN	File105282 Spectrum603068 scans: 15147
160607	AAATQK	1046.65	2	0.00174654	18.6286	sp|P02675|FIBB_HUMAN	File105283 Spectrum626737 scans: 1728
160608	AAATQK	1046.65	2	0.00310502	15.9957	sp|P02675|FIBB_HUMAN	File105283 Spectrum627075 scans: 2430
160609	AAATQK	1046.65	2	0.0066317	12.8048	sp|P02675|FIBB_HUMAN	File105283 Spectrum627465 scans: 3224
160615	AAATQK	1046.65	2	0.00182174	18.3409	sp|P02675|FIBB_HUMAN	File105282 Spectrum598685 scans: 10409
160630	AAATQK	1046.65	2	0.00137035	19.5606	sp|P02675|FIBB_HUMAN	File105283 Spectrum627025 scans: 2339
160631	AAATQK	1046.65	2	0.00329561	15.7139	sp|P02675|FIBB_HUMAN	File105283 Spectrum627431 scans: 3173
160635	AAATQK	1046.65	2	0.00275254	16.4097	sp|P02675|FIBB_HUMAN	File105283 Spectrum628012 scans: 4271
160636	AAATQK	1046.65	2	0.00174654	18.5839	sp|P02675|FIBB_HUMAN	File105283 Spectrum627652 scans: 3603
160637	AAATQK	1046.65	2	0.0027028	16.4886	sp|P02675|FIBB_HUMAN	File105283 Spectrum628373 scans: 5195
160638	AAATQK	1046.65	2	0.00327288	15.8248	sp|P02675|FIBB_HUMAN	File105283 Spectrum627283 scans: 2853
160639	AAATQK	1046.65	2	0.00327288	15.7463	sp|P02675|FIBB_HUMAN	File105266 Spectrum41467 scans: 9296
160641	AAATQK	1046.65	2	0.00315183	15.9487	sp|P02675|FIBB_HUMAN	File105283 Spectrum627335 scans: 2969
160642	AAATQK	1046.65	2	0.00559722	13.6562	sp|P02675|FIBB_HUMAN	File105283 Spectrum627814 scans: 3906
160643	AAATQK	1046.65	2	0.00212442	17.6101	sp|P02675|FIBB_HUMAN	File105283 Spectrum627685 scans: 3654
160656	AAATQK	1046.65	2	0.00193903	17.8675	sp|P02675|FIBB_HUMAN	File105284 Spectrum663965 scans: 3775
160659	AAATQK	1046.65	2	0.00151145	19.2568	sp|P02675|FIBB_HUMAN	File105283 Spectrum627893 scans: 4049
160660	AAATQK	1046.65	2	0.00329561	15.7328	sp|P02675|FIBB_HUMAN	File105282 Spectrum625853 scans: 40264
160661	AAATQK	1046.65	2	0.00275254	16.4447	sp|P02675|FIBB_HUMAN	File105282 Spectrum624248 scans: 38471
160664	AAATQK	1046.65	2	0.000694	22.9485	sp|P02675|FIBB_HUMAN	File105283 Spectrum629166 scans: 6032
160665	AAATQK	1046.65	2	0.00367263	15.1937	sp|P02675|FIBB_HUMAN	File105283 Spectrum627968 scans: 4164
160667	AAATQK	1046.65	2	0.00258614	16.7888	sp|P02675|FIBB_HUMAN	File105282 Spectrum625814 scans: 40208
160686	AAATQK	1046.65	2	0.00224452	17.2033	sp|P02675|FIBB_HUMAN	File105282 Spectrum623350 scans: 37514
160687	AAATQK	1046.65	2	0.00275254	16.4132	sp|P02675|FIBB_HUMAN	File105282 Spectrum624117 scans: 38334
160688	AAATQK	1046.65	2	0.00379332	15.0851	sp|P02675|FIBB_HUMAN	File105282 Spectrum625252 scans: 39560
160700	AAATQK	1046.65	2	0.00595535	13.4025	sp|P02675|FIBB_HUMAN	File105282 Spectrum624852 scans: 39137
160702	AAATQK	1046.65	2	0.00362805	15.2637	sp|P02675|FIBB_HUMAN	File105282 Spectrum625601 scans: 39946
160705	AAATQK	1046.65	2	0.00768495	12.0937	sp|P02675|FIBB_HUMAN	File105282 Spectrum618253 scans: 32103
160706	AAATQK	1046.65	2	0.00391715	15.0199	sp|P02675|FIBB_HUMAN	File105282 Spectrum618261 scans: 32111
160707	AAATQK	1046.65	2	0.00327288	15.7748	sp|P02675|FIBB_HUMAN	File105282 Spectrum621731 scans: 35814
160712	AAATQK	1046.65	2	0.00736721	12.3819	sp|P02675|FIBB_HUMAN	File105282 Spectrum620132 scans: 34135
160725	AAATQK	1046.65	2	0.00557733	13.6686	sp|P02675|FIBB_HUMAN	File105282 Spectrum620531 scans: 34554
160726	AAATQK	1046.65	2	0.00346672	15.5339	sp|P02675|FIBB_HUMAN	File105282 Spectrum602281 scans: 14315
160727	AAATQK	1046.65	2	0.00353832	15.4236	sp|P02675|FIBB_HUMAN	File105282 Spectrum622550 scans: 36674
160756	AAATQK	1046.65	2	0.00397601	14.857	sp|P02675|FIBB_HUMAN	File105282 Spectrum599917 scans: 11801
160765	AAATQK	1046.65	2	0.00817948	11.7671	sp|P02675|FIBB_HUMAN	File105282 Spectrum603739 scans: 15904
160772	AAATQK	1046.65	2	0.00489532	14.2037	sp|P02675|FIBB_HUMAN	File105282 Spectrum617220 scans: 30937
160781	AAATQK	1046.65	2	0.00838862	11.6564	sp|P02675|FIBB_HUMAN	File105282 Spectrum603441 scans: 15549
160783	AAATQK	1046.65	2	0.00800756	11.8541	sp|P02675|FIBB_HUMAN	File105284 Spectrum669047 scans: 9995
160791	AAATQK	1046.65	2	0.00404954	14.7869	sp|P02675|FIBB_HUMAN	File105282 Spectrum598172 scans: 9871
160800	AAATQK	1046.65	2	0.00327288	15.7614	sp|P02675|FIBB_HUMAN	File105282 Spectrum621331 scans: 35394
161037	MNYVHR	1047.55	3	0.000512	24.4504	sp|P12931|SRC_HUMAN	File105273 Spectrum284117 scans: 11648
161122	VLVDMSR	1047.59	2	0.000694	23.2862	sp|P78371|TCPB_HUMAN	File105284 Spectrum682039 scans: 24264
161354	GDIFLVR	1047.63	2	0.00657416	12.8905	sp|P55072|TERA_HUMAN	File105266 Spectrum60005 scans: 29749
161385	LVPHPTR	1047.64	3	0	36.2214	sp|Q8WUA8|TSK_HUMAN	File105265 Spectrum8930 scans: 12572
161762	GPAYGLSR	1048.59	2	0.00367263	15.2032	sp|P37802|TAGL2_HUMAN	File105271 Spectrum218608 scans: 15445
161774	VGFAEAAR	1048.59	2	0.00353832	15.4593	sp|P07339|CATD_HUMAN	File105279 Spectrum501971 scans: 19588
162080	GPQILHR	1048.63	3	0.00177186	18.5093	sp|Q86YW5|TRML1_HUMAN	File105274 Spectrum320985 scans: 13753
162645	HNLNPAR	1049.59	3	0.00122043	19.8118	sp|P0DJD9|PEPA5_HUMAN;sp|P0DJD8|PEPA3_HUMAN;sp|P0DJD7|PEPA4_HUMAN	File105268 Spectrum108174 scans: 6865
162661	HNLNPAR	1049.59	2	0.00462505	14.4147	sp|P0DJD9|PEPA5_HUMAN;sp|P0DJD8|PEPA3_HUMAN;sp|P0DJD7|PEPA4_HUMAN	File105268 Spectrum108207 scans: 6908
163312	IGMDGSSR	1050.53	2	0.00148178	19.4152	sp|Q07954|LRP1_HUMAN	File105265 Spectrum9859 scans: 13554
163351	FGVQTDR	1050.57	2	0.00393693	14.962	sp|Q14247|SRC8_HUMAN	File105279 Spectrum500158 scans: 17651
163524	QIGSVYR	1050.6	2	0.00391715	15.0184	sp|P04196|HRG_HUMAN	File105274 Spectrum323913 scans: 16878
163528	QIGSVYR	1050.6	2	0.00148178	19.364	sp|P04196|HRG_HUMAN	File105272 Spectrum253680 scans: 16682
163688	HVQLLGR	1050.65	3	0.00566738	13.622	sp|Q7L576|CYFP1_HUMAN;sp|Q96F07|CYFP2_HUMAN	File105265 Spectrum12840 scans: 16975
163911	MDAHPPR	1051.54	3	0.00327288	15.8409	sp|P06396|GELS_HUMAN	File105274 Spectrum316668 scans: 8933
163914	MDAHPPR	1051.54	3	0.00229758	17.1485	sp|P06396|GELS_HUMAN	File105273 Spectrum282058 scans: 9129
163918	MDAHPPR	1051.54	3	0.00191899	17.9647	sp|P06396|GELS_HUMAN	File105274 Spectrum317067 scans: 9352
163919	MDAHPPR	1051.54	2	0.0062466	13.2336	sp|P06396|GELS_HUMAN	File105273 Spectrum282010 scans: 9079
163925	MDAHPPR	1051.54	2	0.00212442	17.6085	sp|P06396|GELS_HUMAN	File105274 Spectrum317287 scans: 9583
163926	MDAHPPR	1051.54	2	0.00379332	15.073	sp|P06396|GELS_HUMAN	File105274 Spectrum316872 scans: 9147
164053	YLVCLR	1051.61	2	0.00962592	11.0301	sp|P07225|PROS_HUMAN	File105281 Spectrum589675 scans: 38068
164191	VGLEHLR	1051.63	3	0.00648614	13.0545	sp|P12111|CO6A3_HUMAN	File105282 Spectrum605355 scans: 17617
164642	ASHLGLAR	1052.63	2	0.00768495	12.0977	sp|P01024|CO3_HUMAN	File105274 Spectrum345861 scans: 40479
164653	ASHLGLAR	1052.63	3	0.000171	29.9781	sp|P01024|CO3_HUMAN	File105275 Spectrum355334 scans: 12428
164655	ASHLGLAR	1052.63	3	0	35.8674	sp|P01024|CO3_HUMAN	File105274 Spectrum319283 scans: 11879
164657	ASHLGLAR	1052.63	2	0.000309	26.0497	sp|P01024|CO3_HUMAN	File105274 Spectrum319296 scans: 11902
164658	ASHLGLAR	1052.63	3	0.00116893	20.2603	sp|P01024|CO3_HUMAN	File105277 Spectrum425290 scans: 11943
164660	ASHLGLAR	1052.63	2	0.000719	22.6237	sp|P01024|CO3_HUMAN	File105274 Spectrum319405 scans: 12040
164661	ASHLGLAR	1052.63	2	0.000676	23.598	sp|P01024|CO3_HUMAN	File105274 Spectrum319374 scans: 12004
164667	ASHLGLAR	1052.63	2	0.00848417	11.5605	sp|P01024|CO3_HUMAN	File105274 Spectrum345068 scans: 39641
164675	ASHLGLAR	1052.63	2	0.00116893	20.2462	sp|P01024|CO3_HUMAN	File105278 Spectrum460170 scans: 12754
164678	ASHLGLAR	1052.63	3	0.00944267	11.1251	sp|P01024|CO3_HUMAN	File105274 Spectrum322585 scans: 15483
164686	ASHLGLAR	1052.63	3	0.00327288	15.7664	sp|P01024|CO3_HUMAN	File105274 Spectrum345232 scans: 39817
164688	ASHLGLAR	1052.63	3	0.000417	25.6582	sp|P01024|CO3_HUMAN	File105274 Spectrum345645 scans: 40251
164689	ASHLGLAR	1052.63	2	0.00196515	17.7921	sp|P01024|CO3_HUMAN	File105273 Spectrum284205 scans: 11743
164692	ASHLGLAR	1052.63	3	0.00477726	14.288	sp|P01024|CO3_HUMAN	File105274 Spectrum344860 scans: 39413
164693	ASHLGLAR	1052.63	3	0.00745307	12.2398	sp|P01024|CO3_HUMAN	File105274 Spectrum321135 scans: 13912
164695	ASHLGLAR	1052.63	3	0.00929899	11.1794	sp|P01024|CO3_HUMAN	File105281 Spectrum565943 scans: 12226
164696	ASHLGLAR	1052.63	3	0.00657416	12.9248	sp|P01024|CO3_HUMAN	File105274 Spectrum346032 scans: 40661
164699	ASHLGLAR	1052.63	3	0	35.4343	sp|P01024|CO3_HUMAN	File105265 Spectrum8770 scans: 12404
164700	ASHLGLAR	1052.63	3	0.00250783	16.859	sp|P01024|CO3_HUMAN	File105274 Spectrum322147 scans: 15023
164701	ASHLGLAR	1052.63	2	0.000719	22.4213	sp|P01024|CO3_HUMAN	File105274 Spectrum345465 scans: 40062
164703	ASHLGLAR	1052.63	3	0.000171	29.7397	sp|P01024|CO3_HUMAN	File105273 Spectrum284504 scans: 12058
164707	ASHLGLAR	1052.63	3	0	41.2688	sp|P01024|CO3_HUMAN	File105274 Spectrum319935 scans: 12628
164710	ASHLGLAR	1052.63	2	0.000212	28.9033	sp|P01024|CO3_HUMAN	File105274 Spectrum319975 scans: 12670
164711	ASHLGLAR	1052.63	2	4.7e-05	33.0855	sp|P01024|CO3_HUMAN	File105273 Spectrum284280 scans: 11822
164714	ASHLGLAR	1052.63	3	0.00102632	20.5589	sp|P01024|CO3_HUMAN	File105274 Spectrum320311 scans: 13038
164715	ASHLGLAR	1052.63	2	0.00707053	12.5606	sp|P01024|CO3_HUMAN	File105274 Spectrum320344 scans: 13073
164716	ASHLGLAR	1052.63	3	0.00134055	19.61	sp|P01024|CO3_HUMAN	File105274 Spectrum319537 scans: 12203
164719	ASHLGLAR	1052.63	3	0.00193903	17.8673	sp|P01024|CO3_HUMAN	File105275 Spectrum354935 scans: 12001
164721	ASHLGLAR	1052.63	3	4.7e-05	34.3181	sp|P01024|CO3_HUMAN	File105274 Spectrum319670 scans: 12349
164722	ASHLGLAR	1052.63	3	4.7e-05	32.6896	sp|P01024|CO3_HUMAN	File105275 Spectrum356292 scans: 13446
164725	ASHLGLAR	1052.63	3	0	37.6748	sp|P01024|CO3_HUMAN	File105274 Spectrum320713 scans: 13468
164726	ASHLGLAR	1052.63	2	0.000484	24.9272	sp|P01024|CO3_HUMAN	File105274 Spectrum319566 scans: 12236
164730	ASHLGLAR	1052.63	2	0.00027	27.3373	sp|P01024|CO3_HUMAN	File105282 Spectrum600578 scans: 12498
164731	ASHLGLAR	1052.63	2	4.7e-05	33.7994	sp|P01024|CO3_HUMAN	File105275 Spectrum355276 scans: 12367
164732	ASHLGLAR	1052.63	3	0.00516618	13.9654	sp|P01024|CO3_HUMAN	File105276 Spectrum390036 scans: 13203
164733	ASHLGLAR	1052.63	2	0.000913	21.1093	sp|P01024|CO3_HUMAN	File105277 Spectrum425332 scans: 11989
165022	TGTEVYR	1053.57	2	0.00516618	13.9621	sp|P16671|CD36_HUMAN	File105273 Spectrum283627 scans: 11015
165126	LHALDTR	1053.61	3	0.000245	27.9376	sp|Q9Y240|CLC11_HUMAN	File105282 Spectrum603209 scans: 15295
165128	LHALDTR	1053.61	3	0.00263002	16.6765	sp|Q9Y240|CLC11_HUMAN	File105281 Spectrum568669 scans: 15093
165130	LHALDTR	1053.61	3	0	41.1918	sp|Q9Y240|CLC11_HUMAN	File105281 Spectrum568630 scans: 15051
165132	LHALDTR	1053.61	2	0	37.9977	sp|Q9Y240|CLC11_HUMAN	File105282 Spectrum603213 scans: 15299
165139	FLLYNR	1053.62	2	0.000719	22.4429	sp|O95445|APOM_HUMAN	File105282 Spectrum615793 scans: 29305
165145	FLLYNR	1053.62	2	0.000719	22.5174	sp|O95445|APOM_HUMAN	File105282 Spectrum615058 scans: 28497
165151	FLLYNR	1053.62	2	0.00358824	15.3833	sp|O95445|APOM_HUMAN	File105282 Spectrum615374 scans: 28865
165153	FLLYNR	1053.62	2	0.00193903	17.9301	sp|O95445|APOM_HUMAN	File105267 Spectrum94533 scans: 29548
165526	MQHAIAR	1054.59	3	0.000825	21.4033	sp|P30613|KPYR_HUMAN	File105272 Spectrum246353 scans: 8667
165550	VEIFYR	1054.6	2	0.00186439	18.1514	sp|Q08380|LG3BP_HUMAN	File105269 Spectrum161685 scans: 27547
165557	VEIFYR	1054.6	2	0.00455513	14.4786	sp|Q08380|LG3BP_HUMAN	File105268 Spectrum126858 scans: 27586
165561	VEIFYR	1054.6	2	0.00177186	18.4481	sp|Q08380|LG3BP_HUMAN	File105267 Spectrum92405 scans: 27314
165565	VEIFYR	1054.6	2	0.00186439	18.1088	sp|Q08380|LG3BP_HUMAN	File105269 Spectrum162080 scans: 27964
165566	VEIFYR	1054.6	2	0.00186439	18.1699	sp|Q08380|LG3BP_HUMAN	File105267 Spectrum92818 scans: 27748
165568	VEIFYR	1054.6	2	0.00184722	18.2545	sp|Q08380|LG3BP_HUMAN	File105268 Spectrum127251 scans: 28006
165573	VEIFYR	1054.6	2	0.00462505	14.4292	sp|Q08380|LG3BP_HUMAN	File105268 Spectrum127650 scans: 28425
165775	ALLQLLR	1054.71	2	0.0055287	13.7048	sp|P80365|DHI2_HUMAN;sp|O00587|MFNG_HUMAN	File105283 Spectrum658996 scans: 38128
166275	VVHFLGR	1055.64	3	0.000452	25.3565	sp|P46976|GLYG_HUMAN	File105282 Spectrum610127 scans: 22681
166356	IILEALR	1055.69	2	0.0066506	12.7691	sp|P13521|SCG2_HUMAN	File105273 Spectrum305356 scans: 34697
166447	ASCYDGR	1056.49	2	0.00870929	11.4409	sp|P00748|FA12_HUMAN	File105270 Spectrum178630 scans: 8275
166448	ASCYDGR	1056.49	2	0.000779	22.1279	sp|P00748|FA12_HUMAN	File105266 Spectrum41051 scans: 8859
166449	ASCYDGR	1056.49	2	0.00944267	11.1153	sp|P00748|FA12_HUMAN	File105269 Spectrum145577 scans: 9363
166450	ASCYDGR	1056.49	2	0.00182174	18.4001	sp|P00748|FA12_HUMAN	File105269 Spectrum145491 scans: 9273
166451	ASCYDGR	1056.49	2	0.00275254	16.4413	sp|P00748|FA12_HUMAN	File105269 Spectrum145085 scans: 8845
166452	ASCYDGR	1056.49	2	0.00723923	12.4609	sp|P00748|FA12_HUMAN	File105269 Spectrum145064 scans: 8820
166454	ASCYDGR	1056.49	2	0.00491758	14.178	sp|P00748|FA12_HUMAN	File105273 Spectrum281342 scans: 8377
166585	QHIMQR	1056.57	3	0.000694	23.081	sp|Q16769|QPCT_HUMAN	File105270 Spectrum175267 scans: 4553
166672	HEDAK	1056.6	3	0.00462505	14.4446	sp|Q7Z3I7|ZN572_HUMAN	File105273 Spectrum278916 scans: 5687
166714	SDIAPVAR	1056.61	2	0.00224452	17.2112	sp|P01023|A2MG_HUMAN	File105275 Spectrum357233 scans: 14484
166719	SDIAPVAR	1056.61	2	0.00217038	17.3913	sp|P01023|A2MG_HUMAN	File105277 Spectrum427222 scans: 14135
166729	SDIAPVAR	1056.61	2	0.00275254	16.4326	sp|P01023|A2MG_HUMAN	File105277 Spectrum427185 scans: 14096
167238	VTEPLDR	1057.6	2	0.00629413	13.1932	sp|P12830|CADH1_HUMAN	File105281 Spectrum569840 scans: 16462
167239	VTEPLDR	1057.6	2	0.00263002	16.6459	sp|P12830|CADH1_HUMAN	File105282 Spectrum604398 scans: 16612
167240	VTEPLDR	1057.6	2	0.000694	23.2806	sp|P12830|CADH1_HUMAN	File105282 Spectrum604813 scans: 17048
167241	VTEPLDR	1057.6	2	0.00386922	15.0367	sp|P12830|CADH1_HUMAN	File105283 Spectrum639083 scans: 17023
167244	VTEPLDR	1057.6	2	0.000546	24.3982	sp|P12830|CADH1_HUMAN	File105279 Spectrum499107 scans: 16493
167271	AEVAAAAAR	1057.61	2	0.0062466	13.2222	sp|P41226|UBA7_HUMAN	File105275 Spectrum355116 scans: 12193
167318	SVFLHAR	1057.62	3	0.00985304	10.9328	sp|P07358|CO8B_HUMAN	File105282 Spectrum605518 scans: 17793
167335	LLEEAVR	1057.63	2	0.00102632	20.6245	sp|Q86X29|LSR_HUMAN	File105272 Spectrum261617 scans: 25383
167508	ALFLIPR	1057.69	2	0.00158436	18.965	sp|O95819|M4K4_HUMAN;sp|Q9UKE5|TNIK_HUMAN;sp|Q8N4C8|MINK1_HUMAN	File105283 Spectrum657999 scans: 37082
167573	GLVIAK	1057.73	2	0.00148178	19.285	sp|P13667|PDIA4_HUMAN	File105274 Spectrum330941 scans: 24531
167862	SIQNNVR	1058.6	2	0.000512	24.8969	sp|Q14624|ITIH4_HUMAN	File105266 Spectrum42497 scans: 10379
167868	SIQNNVR	1058.6	2	0.00817948	11.774	sp|Q14624|ITIH4_HUMAN	File105268 Spectrum110800 scans: 9802
167890	GLEWLGR	1058.61	2	0.00277403	16.3536	sp|A0A0B4J1U7|HV601_HUMAN	File105268 Spectrum128873 scans: 29711
167894	GLEWLGR	1058.61	2	0.00250783	16.9311	sp|A0A0B4J1U7|HV601_HUMAN	File105266 Spectrum59210 scans: 28902
167900	GLEWLGR	1058.61	2	0.00657416	12.8675	sp|A0A0B4J1U7|HV601_HUMAN	File105267 Spectrum94420 scans: 29430
167903	GLEWLGR	1058.61	2	0.000245	28.5895	sp|A0A0B4J1U7|HV601_HUMAN	File105266 Spectrum59128 scans: 28815
169014	STELLIR	1059.65	2	0.000245	28.6636	sp|P84243|H33_HUMAN;sp|P68431|H31_HUMAN;sp|Q71DI3|H32_HUMAN;sp|Q16695|H31T_HUMAN;sp|Q6NXT2|H3C_HUMAN	File105280 Spectrum541351 scans: 23655
169567	AAMVTALR	1060.63	2	0	34.8313	sp|P09529|INHBB_HUMAN	File105278 Spectrum468388 scans: 21801
169635	SISISVAR	1060.64	2	0	38.6468	sp|P04264|K2C1_HUMAN	File105275 Spectrum363715 scans: 21581
169695	EVDIK	1060.65	2	0.00770752	12.0701	sp|Q00796|DHSO_HUMAN	File105271 Spectrum239567 scans: 38503
170619	ENAEQSR	1061.53	2	0.00174654	18.5806	sp|P01008|ANT3_HUMAN	File105265 Spectrum1289 scans: 4339
170737	LCTNAVR	1061.59	2	0.00137035	19.5569	sp|P03951|FA11_HUMAN	File105272 Spectrum252483 scans: 15395
170744	LCTNAVR	1061.59	2	0.00516618	13.9749	sp|P03951|FA11_HUMAN	File105273 Spectrum286898 scans: 14862
171023	ILEFVGR	1061.64	2	0.00505647	14.0781	sp|P50225|ST1A1_HUMAN;sp|P0DMM9|ST1A3_HUMAN;sp|P50226|ST1A2_HUMAN	File105270 Spectrum200600 scans: 32778
171031	LPYSVVR	1061.64	2	0.00457883	14.4573	sp|P01024|CO3_HUMAN	File105279 Spectrum507391 scans: 25644
171547	AWLMASR	1062.58	2	0	36.4102	sp|Q9UK55|ZPI_HUMAN	File105282 Spectrum612422 scans: 25442
171557	AWLMASR	1062.58	2	0.000171	29.9742	sp|Q9UK55|ZPI_HUMAN	File105282 Spectrum612440 scans: 25471
171559	AWLMASR	1062.58	2	4.7e-05	33.0453	sp|Q9UK55|ZPI_HUMAN	File105282 Spectrum613258 scans: 26462
171583	IQYSPAR	1062.6	2	0.00204767	17.6959	sp|Q92954|PRG4_HUMAN	File105272 Spectrum252912 scans: 15845
171601	IQYSPAR	1062.6	2	0.0016106	18.79	sp|Q92954|PRG4_HUMAN	File105272 Spectrum253312 scans: 16268
171639	GATDNK	1062.61	2	0.00214686	17.4702	sp|Q96KN2|CNDP1_HUMAN	File105272 Spectrum245478 scans: 7681
171656	GATDNK	1062.61	2	0.00221903	17.3357	sp|Q96KN2|CNDP1_HUMAN	File105271 Spectrum211459 scans: 7445
172266	DTLMISR	1063.59	2	0.00429759	14.6756	sp|P01859|IGHG2_HUMAN;sp|P01861|IGHG4_HUMAN;sp|P01860|IGHG3_HUMAN;sp|P01857|IGHG1_HUMAN;sp|P0DOX5|IGG1_HUMAN	File105280 Spectrum539125 scans: 21180
172269	DTLMISR	1063.59	2	0.00744081	12.28	sp|P01859|IGHG2_HUMAN;sp|P01861|IGHG4_HUMAN;sp|P01860|IGHG3_HUMAN;sp|P01857|IGHG1_HUMAN;sp|P0DOX5|IGG1_HUMAN	File105279 Spectrum502892 scans: 20676
172283	DTLMISR	1063.59	2	0.00209994	17.6233	sp|P01859|IGHG2_HUMAN;sp|P01861|IGHG4_HUMAN;sp|P01860|IGHG3_HUMAN;sp|P01857|IGHG1_HUMAN;sp|P0DOX5|IGG1_HUMAN	File105278 Spectrum467044 scans: 20372
172284	DTLMISR	1063.59	2	0.00870929	11.4401	sp|P01859|IGHG2_HUMAN;sp|P01861|IGHG4_HUMAN;sp|P01860|IGHG3_HUMAN;sp|P01857|IGHG1_HUMAN;sp|P0DOX5|IGG1_HUMAN	File105275 Spectrum363310 scans: 21156
172285	DTLMISR	1063.59	2	0.00153603	19.1706	sp|P01859|IGHG2_HUMAN;sp|P01861|IGHG4_HUMAN;sp|P01860|IGHG3_HUMAN;sp|P01857|IGHG1_HUMAN;sp|P0DOX5|IGG1_HUMAN	File105278 Spectrum468088 scans: 21476
172286	DTLMISR	1063.59	2	0.00379332	15.0691	sp|P01859|IGHG2_HUMAN;sp|P01861|IGHG4_HUMAN;sp|P01860|IGHG3_HUMAN;sp|P01857|IGHG1_HUMAN;sp|P0DOX5|IGG1_HUMAN	File105267 Spectrum85467 scans: 19884
172289	DTLMISR	1063.59	2	0.00404954	14.7848	sp|P01859|IGHG2_HUMAN;sp|P01861|IGHG4_HUMAN;sp|P01860|IGHG3_HUMAN;sp|P01857|IGHG1_HUMAN;sp|P0DOX5|IGG1_HUMAN	File105276 Spectrum397345 scans: 21138
172293	DTLMISR	1063.59	2	0.00360486	15.3553	sp|P01859|IGHG2_HUMAN;sp|P01861|IGHG4_HUMAN;sp|P01860|IGHG3_HUMAN;sp|P01857|IGHG1_HUMAN;sp|P0DOX5|IGG1_HUMAN	File105278 Spectrum467272 scans: 20616
172311	DTLMISR	1063.59	2	0.00657416	12.9497	sp|P01859|IGHG2_HUMAN;sp|P01861|IGHG4_HUMAN;sp|P01860|IGHG3_HUMAN;sp|P01857|IGHG1_HUMAN;sp|P0DOX5|IGG1_HUMAN	File105278 Spectrum483693 scans: 38180
172314	DTLMISR	1063.59	2	0.00842298	11.6217	sp|P01859|IGHG2_HUMAN;sp|P01861|IGHG4_HUMAN;sp|P01860|IGHG3_HUMAN;sp|P01857|IGHG1_HUMAN;sp|P0DOX5|IGG1_HUMAN	File105278 Spectrum485448 scans: 40059
172320	DTLMISR	1063.59	2	0.0044149	14.588	sp|P01859|IGHG2_HUMAN;sp|P01861|IGHG4_HUMAN;sp|P01860|IGHG3_HUMAN;sp|P01857|IGHG1_HUMAN;sp|P0DOX5|IGG1_HUMAN	File105278 Spectrum485602 scans: 40224
172323	DTLMISR	1063.59	2	0.00498665	14.1431	sp|P01859|IGHG2_HUMAN;sp|P01861|IGHG4_HUMAN;sp|P01860|IGHG3_HUMAN;sp|P01857|IGHG1_HUMAN;sp|P0DOX5|IGG1_HUMAN	File105279 Spectrum504050 scans: 21962
172327	DTLMISR	1063.59	2	0.00116893	20.0835	sp|P01859|IGHG2_HUMAN;sp|P01861|IGHG4_HUMAN;sp|P01860|IGHG3_HUMAN;sp|P01857|IGHG1_HUMAN;sp|P0DOX5|IGG1_HUMAN	File105278 Spectrum467669 scans: 21036
172333	DTLMISR	1063.59	2	0.00182174	18.3957	sp|P01859|IGHG2_HUMAN;sp|P01861|IGHG4_HUMAN;sp|P01860|IGHG3_HUMAN;sp|P01857|IGHG1_HUMAN;sp|P0DOX5|IGG1_HUMAN	File105282 Spectrum608606 scans: 21049
172343	DTLMISR	1063.59	2	0.00537993	13.8569	sp|P01859|IGHG2_HUMAN;sp|P01861|IGHG4_HUMAN;sp|P01860|IGHG3_HUMAN;sp|P01857|IGHG1_HUMAN;sp|P0DOX5|IGG1_HUMAN	File105279 Spectrum503228 scans: 21065
172351	DTLMISR	1063.59	2	0.00577478	13.5216	sp|P01859|IGHG2_HUMAN;sp|P01861|IGHG4_HUMAN;sp|P01860|IGHG3_HUMAN;sp|P01857|IGHG1_HUMAN;sp|P0DOX5|IGG1_HUMAN	File105281 Spectrum573922 scans: 20808
172441	FISELAR	1063.62	2	0.00217038	17.4145	sp|Q7L576|CYFP1_HUMAN;sp|Q96F07|CYFP2_HUMAN	File105266 Spectrum58835 scans: 28508
172447	VEYVIGR	1063.62	2	4.7e-05	34.4215	sp|P00488|F13A_HUMAN	File105266 Spectrum53772 scans: 22970
172452	VEYVIGR	1063.62	2	0.00027	26.5066	sp|P00488|F13A_HUMAN	File105284 Spectrum681533 scans: 23732
172716	GQQYQGR	1064.56	2	0.000484	25.3098	sp|P00734|THRB_HUMAN	File105265 Spectrum2291 scans: 5480
172724	GQQYQGR	1064.56	2	0.000578	24.1443	sp|P00734|THRB_HUMAN	File105280 Spectrum525323 scans: 6197
172725	GQQYQGR	1064.56	2	0	35.2129	sp|P00734|THRB_HUMAN	File105278 Spectrum453653 scans: 5669
172731	GQQYQGR	1064.56	2	0.00740291	12.3041	sp|P00734|THRB_HUMAN	File105270 Spectrum176663 scans: 6042
172734	GQQYQGR	1064.56	2	0	35.2589	sp|P00734|THRB_HUMAN	File105275 Spectrum349461 scans: 6039
172738	GQQYQGR	1064.56	2	0.00491758	14.1844	sp|P00734|THRB_HUMAN	File105267 Spectrum72859 scans: 5544
172753	GQQYQGR	1064.56	2	0.00577478	13.5134	sp|P00734|THRB_HUMAN	File105266 Spectrum38691 scans: 6272
172765	GQQYQGR	1064.56	2	0	40.1603	sp|P00734|THRB_HUMAN	File105279 Spectrum489483 scans: 6195
172768	GQQYQGR	1064.56	2	0.00027	27.378	sp|P00734|THRB_HUMAN	File105279 Spectrum489873 scans: 6610
172771	GQQYQGR	1064.56	2	0.000171	30.7459	sp|P00734|THRB_HUMAN	File105269 Spectrum142669 scans: 6246
172772	GQQYQGR	1064.56	2	0.000798	22.0572	sp|P00734|THRB_HUMAN	File105273 Spectrum279331 scans: 6123
172779	GQQYQGR	1064.56	2	0.000171	30.1398	sp|P00734|THRB_HUMAN	File105281 Spectrum560498 scans: 5834
172780	GQQYQGR	1064.56	2	0.000245	28.7763	sp|P00734|THRB_HUMAN	File105276 Spectrum383203 scans: 6007
172782	GQQYQGR	1064.56	2	0.00027	27.6248	sp|P00734|THRB_HUMAN	File105279 Spectrum489975 scans: 6720
172791	GQQYQGR	1064.56	2	4.7e-05	32.3227	sp|P00734|THRB_HUMAN	File105268 Spectrum107391 scans: 6035
172792	GQQYQGR	1064.56	2	0.000137	31.2385	sp|P00734|THRB_HUMAN	File105283 Spectrum629469 scans: 6350
172793	GQQYQGR	1064.56	2	0.00327288	15.7725	sp|P00734|THRB_HUMAN	File105272 Spectrum244466 scans: 6499
172795	GQQYQGR	1064.56	2	0.00122043	19.8462	sp|P00734|THRB_HUMAN	File105268 Spectrum107792 scans: 6456
172800	GQQYQGR	1064.56	2	0.00491758	14.1836	sp|P00734|THRB_HUMAN	File105267 Spectrum73257 scans: 5962
172803	GQQYQGR	1064.56	2	4.7e-05	33.88	sp|P00734|THRB_HUMAN	File105272 Spectrum244090 scans: 6093
172810	GQQYQGR	1064.56	2	0.000512	24.8656	sp|P00734|THRB_HUMAN	File105277 Spectrum419869 scans: 5953
172811	GQQYQGR	1064.56	2	0.000245	28.5411	sp|P00734|THRB_HUMAN	File105284 Spectrum665849 scans: 6398
172816	GQQYQGR	1064.56	2	0.00379332	15.0739	sp|P00734|THRB_HUMAN	File105282 Spectrum595520 scans: 6407
172822	GQQYQGR	1064.56	2	0.000344	25.7407	sp|P00734|THRB_HUMAN	File105284 Spectrum665812 scans: 6360
172895	YDAAQLR	1064.58	2	0.00728258	12.4305	sp|P04275|VWF_HUMAN	File105277 Spectrum428848 scans: 16003
173146	LQGHLLR	1064.67	3	4.7e-05	34.4341	sp|O00461|GOLI4_HUMAN	File105276 Spectrum394958 scans: 18484
173393	GMETLMR	1065.55	2	0.00806824	11.8211	sp|O95897|NOE2_HUMAN	File105281 Spectrum575201 scans: 22167
173651	HGPLGK	1065.67	3	0.00878709	11.3816	sp|Q8TAT6|NPL4_HUMAN	File105268 Spectrum112434 scans: 11961
173845	VWYNCP	1066.51	2	0.00790244	11.9915	sp|Q92954|PRG4_HUMAN	File105283 Spectrum650536 scans: 29218
174022	GLVAEGHR	1066.61	3	0.000798	22.0115	sp|P18206|VINC_HUMAN	File105277 Spectrum423667 scans: 10130
174027	GLVAEGHR	1066.61	2	0.00744081	12.2949	sp|P18206|VINC_HUMAN	File105265 Spectrum6554 scans: 10008
174028	GLVAEGHR	1066.61	3	0.00606963	13.3425	sp|P18206|VINC_HUMAN	File105265 Spectrum6534 scans: 9987
174102	VVGHSIAR	1066.65	3	0	39.6675	sp|Q9Y5X9|LIPE_HUMAN	File105274 Spectrum318273 scans: 10628
174105	NLHLVSR	1066.65	3	0.000171	29.1636	sp|P30530|UFO_HUMAN	File105277 Spectrum427832 scans: 14865
174109	VVGHSIAR	1066.65	2	0.000171	29.4459	sp|Q9Y5X9|LIPE_HUMAN	File105274 Spectrum318279 scans: 10634
174288	LLLVGAPR	1066.71	2	0	38.3203	sp|P23229|ITA6_HUMAN	File105282 Spectrum616012 scans: 29542
174289	LLLVGAPR	1066.71	2	0.0062466	13.2649	sp|P23229|ITA6_HUMAN	File105283 Spectrum652882 scans: 31709
174368	MEEMGSR	1067.49	2	0.00193903	17.9483	sp|P02649|APOE_HUMAN	File105280 Spectrum549664 scans: 32784
174377	MEEMGSR	1067.49	2	4.7e-05	32.1286	sp|P02649|APOE_HUMAN	File105278 Spectrum461378 scans: 14029
174378	MEEMGSR	1067.49	2	0.000694	23.4707	sp|P02649|APOE_HUMAN	File105280 Spectrum549248 scans: 32346
174379	MEEMGSR	1067.49	2	0.000137	31.0924	sp|P02649|APOE_HUMAN	File105280 Spectrum553304 scans: 36727
174380	MEEMGSR	1067.49	2	0.00783734	12.0263	sp|P02649|APOE_HUMAN	File105280 Spectrum548448 scans: 31506
174382	MEEMGSR	1067.49	2	0.000171	29.4228	sp|P02649|APOE_HUMAN	File105280 Spectrum553704 scans: 37147
174383	MEEMGSR	1067.49	2	0.000798	21.5733	sp|P02649|APOE_HUMAN	File105280 Spectrum537078 scans: 19017
174388	MEEMGSR	1067.49	2	0.000137	31.2966	sp|P02649|APOE_HUMAN	File105281 Spectrum567648 scans: 14017
174389	MEEMGSR	1067.49	2	4.7e-05	34.3282	sp|P02649|APOE_HUMAN	File105279 Spectrum497585 scans: 14856
174390	MEEMGSR	1067.49	2	0.00919267	11.231	sp|P02649|APOE_HUMAN	File105280 Spectrum535855 scans: 17721
174392	MEEMGSR	1067.49	2	0	48.8435	sp|P02649|APOE_HUMAN	File105280 Spectrum552507 scans: 35887
174396	MEEMGSR	1067.49	2	0.00263002	16.6439	sp|P02649|APOE_HUMAN	File105283 Spectrum636661 scans: 14467
174398	MEEMGSR	1067.49	2	0.000798	22.0671	sp|P02649|APOE_HUMAN	File105279 Spectrum521500 scans: 40784
174399	MEEMGSR	1067.49	2	4.7e-05	32.4424	sp|P02649|APOE_HUMAN	File105280 Spectrum555608 scans: 39182
174400	MEEMGSR	1067.49	2	0	38.1179	sp|P02649|APOE_HUMAN	File105280 Spectrum551707 scans: 35047
174401	MEEMGSR	1067.49	2	0.00728258	12.4382	sp|P02649|APOE_HUMAN	File105280 Spectrum537884 scans: 19867
174403	MEEMGSR	1067.49	2	0	40.6776	sp|P02649|APOE_HUMAN	File105280 Spectrum554505 scans: 37988
174404	MEEMGSR	1067.49	2	4.7e-05	33.7736	sp|P02649|APOE_HUMAN	File105280 Spectrum556714 scans: 40383
174405	MEEMGSR	1067.49	2	0.000245	27.7649	sp|P02649|APOE_HUMAN	File105280 Spectrum554104 scans: 37567
174406	MEEMGSR	1067.49	2	0	36.4778	sp|P02649|APOE_HUMAN	File105280 Spectrum556331 scans: 39974
174407	MEEMGSR	1067.49	2	4.7e-05	33.609	sp|P02649|APOE_HUMAN	File105280 Spectrum555953 scans: 39567
174408	MEEMGSR	1067.49	2	0.00367263	15.2042	sp|P02649|APOE_HUMAN	File105280 Spectrum546425 scans: 29377
174409	MEEMGSR	1067.49	2	0.000484	25.266	sp|P02649|APOE_HUMAN	File105280 Spectrum532959 scans: 14493
174411	MEEMGSR	1067.49	2	0	40.2455	sp|P02649|APOE_HUMAN	File105280 Spectrum536254 scans: 18143
174414	MEEMGSR	1067.49	2	0.00027	26.1839	sp|P02649|APOE_HUMAN	File105280 Spectrum557024 scans: 40744
174416	MEEMGSR	1067.49	2	0	37.2433	sp|P02649|APOE_HUMAN	File105280 Spectrum554905 scans: 38408
174417	MEEMGSR	1067.49	2	0.00102632	20.6633	sp|P02649|APOE_HUMAN	File105279 Spectrum520694 scans: 39932
174418	MEEMGSR	1067.49	2	0.000676	23.5884	sp|P02649|APOE_HUMAN	File105279 Spectrum521094 scans: 40355
174421	MEEMGSR	1067.49	2	0	45.0413	sp|P02649|APOE_HUMAN	File105280 Spectrum533441 scans: 15042
174423	MEEMGSR	1067.49	2	0.00315183	15.9486	sp|P02649|APOE_HUMAN	File105280 Spectrum546021 scans: 28953
174424	MEEMGSR	1067.49	2	0.00590794	13.4488	sp|P02649|APOE_HUMAN	File105280 Spectrum545204 scans: 28088
174426	MEEMGSR	1067.49	2	0.00131147	19.6382	sp|P02649|APOE_HUMAN	File105267 Spectrum80188 scans: 14102
174427	MEEMGSR	1067.49	2	0.00917715	11.2369	sp|P02649|APOE_HUMAN	File105280 Spectrum538274 scans: 20284
174429	MEEMGSR	1067.49	2	0.000245	28.1045	sp|P02649|APOE_HUMAN	File105279 Spectrum497897 scans: 15223
174430	MEEMGSR	1067.49	2	0	34.8078	sp|P02649|APOE_HUMAN	File105280 Spectrum552107 scans: 35467
174432	MEEMGSR	1067.49	2	0.00736721	12.3842	sp|P02649|APOE_HUMAN	File105281 Spectrum568048 scans: 14437
174434	MEEMGSR	1067.49	2	0.000171	29.8475	sp|P02649|APOE_HUMAN	File105280 Spectrum547648 scans: 30666
174435	MEEMGSR	1067.49	2	4.7e-05	32.8681	sp|P02649|APOE_HUMAN	File105283 Spectrum636263 scans: 14049
174436	MEEMGSR	1067.49	2	0.0060035	13.3901	sp|P02649|APOE_HUMAN	File105280 Spectrum552911 scans: 36311
174438	MEEMGSR	1067.49	2	0.000825	21.5027	sp|P02649|APOE_HUMAN	File105280 Spectrum548848 scans: 31926
174440	MEEMGSR	1067.49	2	4.7e-05	32.6714	sp|P02649|APOE_HUMAN	File105280 Spectrum535455 scans: 17301
174443	MEEMGSR	1067.49	2	4.7e-05	31.9048	sp|P02649|APOE_HUMAN	File105280 Spectrum551307 scans: 34627
174444	MEEMGSR	1067.49	2	0	39.5285	sp|P02649|APOE_HUMAN	File105280 Spectrum550916 scans: 34206
174445	MEEMGSR	1067.49	2	0	40.2858	sp|P02649|APOE_HUMAN	File105280 Spectrum548047 scans: 31085
174447	MEEMGSR	1067.49	2	4.7e-05	32.8107	sp|P02649|APOE_HUMAN	File105280 Spectrum533844 scans: 15466
174448	MEEMGSR	1067.49	2	0	34.8823	sp|P02649|APOE_HUMAN	File105280 Spectrum534229 scans: 15879
174449	MEEMGSR	1067.49	2	0.00397601	14.8566	sp|P02649|APOE_HUMAN	File105279 Spectrum498318 scans: 15665
174450	MEEMGSR	1067.49	2	0.0016378	18.7609	sp|P02649|APOE_HUMAN	File105280 Spectrum547248 scans: 30246
174456	MEEMGSR	1067.49	2	0	42.0176	sp|P02649|APOE_HUMAN	File105280 Spectrum550062 scans: 33203
174460	MEEMGSR	1067.49	2	0.000245	28.1338	sp|P02649|APOE_HUMAN	File105280 Spectrum546832 scans: 29809
174461	MEEMGSR	1067.49	2	0.000694	23.125	sp|P02649|APOE_HUMAN	File105280 Spectrum555271 scans: 38804
174462	MEEMGSR	1067.49	2	0.000171	29.3093	sp|P02649|APOE_HUMAN	File105280 Spectrum534523 scans: 16224
174463	MEEMGSR	1067.49	2	0.000171	30.0316	sp|P02649|APOE_HUMAN	File105280 Spectrum533064 scans: 14632
174464	MEEMGSR	1067.49	2	0.00494212	14.1698	sp|P02649|APOE_HUMAN	File105280 Spectrum534704 scans: 16491
174468	MEEMGSR	1067.49	2	0.00736721	12.3795	sp|P02649|APOE_HUMAN	File105280 Spectrum545617 scans: 28528
174515	MDAHPPR	1067.54	3	0.00707053	12.5554	sp|P06396|GELS_HUMAN	File105282 Spectrum594954 scans: 5812
174517	MDAHPPR	1067.54	3	0.00217038	17.3835	sp|P06396|GELS_HUMAN	File105281 Spectrum559775 scans: 5066
174603	VTYDVSR	1067.58	2	0.00806824	11.8011	sp|P19827|ITIH1_HUMAN	File105265 Spectrum11643 scans: 15683
174820	THTVLLR	1067.67	3	0.000137	31.0929	sp|P49746|TSP3_HUMAN	File105277 Spectrum426422 scans: 13162
175158	SVLHQTR	1068.62	3	0.00675982	12.7108	sp|Q9C0A1|ZFHX2_HUMAN	File105278 Spectrum463395 scans: 16445
175166	GVVGPQGAR	1068.62	2	0.00116893	20.3271	sp|P08123|CO1A2_HUMAN	File105269 Spectrum147465 scans: 11535
175298	APIIAVTR	1068.69	2	0.000245	28.7755	sp|P14618|KPYM_HUMAN	File105279 Spectrum504702 scans: 22766
175314	IVVLLQR	1068.72	2	0	35.4905	sp|Q06323|PSME1_HUMAN	File105282 Spectrum617109 scans: 30784
175315	LQLVVLR	1068.72	2	0.000171	30.3513	sp|Q9UDY2|ZO2_HUMAN	File105282 Spectrum618115 scans: 31957
175316	LQLVVLR	1068.72	2	0.000694	22.9241	sp|Q9UDY2|ZO2_HUMAN	File105282 Spectrum618110 scans: 31952
175518	MATLYSR	1069.58	2	0.00116893	20.1098	sp|P41222|PTGDS_HUMAN	File105276 Spectrum397554 scans: 21359
175531	VMEGLHR	1069.59	3	0.000512	24.7189	sp|Q9NYU2|UGGG1_HUMAN	File105279 Spectrum499030 scans: 16412
175706	VLELVLR	1069.71	2	0.00125022	19.6976	sp|Q9Y5I4|PCDC2_HUMAN;sp|O75153|CLU_HUMAN	File105272 Spectrum272542 scans: 37129
175958	AAECVHR	1070.55	3	0	34.863	sp|P14543|NID1_HUMAN	File105269 Spectrum142706 scans: 6284
175959	AAECVHR	1070.55	3	0.00214686	17.5532	sp|P14543|NID1_HUMAN	File105273 Spectrum279375 scans: 6169
176438	LQILSLR	1070.7	2	0.00830857	11.7087	sp|Q15404|RSU1_HUMAN	File105282 Spectrum618964 scans: 32851
176796	TLFVHAR	1071.64	3	0.000512	24.5679	sp|P55290|CAD13_HUMAN	File105282 Spectrum606457 scans: 18788
176806	TFGHLLR	1071.64	3	0.000245	28.0457	sp|Q13200|PSMD2_HUMAN	File105281 Spectrum574506 scans: 21437
176807	IIHFGTR	1071.64	3	0.000171	30.104	sp|P01031|CO5_HUMAN	File105282 Spectrum609441 scans: 21961
176808	TLFVHAR	1071.64	3	0.00027	26.4415	sp|P55290|CAD13_HUMAN	File105281 Spectrum571262 scans: 17990
176810	IIHFGTR	1071.64	3	0.00174654	18.6464	sp|P01031|CO5_HUMAN	File105283 Spectrum644500 scans: 22817
176859	VGALSQLR	1071.66	2	0.00027	26.9744	sp|Q9BUN1|MENT_HUMAN	File105278 Spectrum469706 scans: 23290
177186	ELANEIR	1072.61	2	0.00790244	11.9605	sp|Q9NRY4|RHG35_HUMAN	File105268 Spectrum119168 scans: 19290
177219	WELALGR	1072.62	2	0.00153603	19.2183	sp|P02649|APOE_HUMAN	File105268 Spectrum136672 scans: 37910
177226	WELALGR	1072.62	2	0.00153603	19.2044	sp|P02649|APOE_HUMAN	File105268 Spectrum137829 scans: 39149
177227	WELALGR	1072.62	2	0.00516618	13.9559	sp|P02649|APOE_HUMAN	File105268 Spectrum132266 scans: 33282
177232	WELALGR	1072.62	2	0.000417	25.5902	sp|P02649|APOE_HUMAN	File105268 Spectrum138628 scans: 39990
177234	WELALGR	1072.62	2	0.00148178	19.3096	sp|P02649|APOE_HUMAN	File105269 Spectrum165658 scans: 31794
177235	WELALGR	1072.62	2	0.0044649	14.58	sp|P02649|APOE_HUMAN	File105268 Spectrum137429 scans: 38725
177237	WELALGR	1072.62	2	0.000694	23.038	sp|P02649|APOE_HUMAN	File105268 Spectrum131566 scans: 32547
177238	WELALGR	1072.62	2	0.00379332	15.0847	sp|P02649|APOE_HUMAN	File105269 Spectrum164758 scans: 30849
177242	WELALGR	1072.62	2	0.00466989	14.3701	sp|P02649|APOE_HUMAN	File105268 Spectrum130157 scans: 31061
177244	WELALGR	1072.62	2	0.00027	27.525	sp|P02649|APOE_HUMAN	File105268 Spectrum138231 scans: 39573
177248	WELALGR	1072.62	2	0.00155913	18.9917	sp|P02649|APOE_HUMAN	File105268 Spectrum131166 scans: 32127
177249	WELALGR	1072.62	2	0.00193903	17.8695	sp|P02649|APOE_HUMAN	File105268 Spectrum133866 scans: 34962
177251	WELALGR	1072.62	2	0.00327288	15.7521	sp|P02649|APOE_HUMAN	File105268 Spectrum135866 scans: 37062
177252	WELALGR	1072.62	2	0.00476201	14.3049	sp|P02649|APOE_HUMAN	File105269 Spectrum164857 scans: 30953
177254	WELALGR	1072.62	2	0.000694	23.4249	sp|P02649|APOE_HUMAN	File105269 Spectrum165257 scans: 31373
177259	WELALGR	1072.62	2	0.00327288	15.7955	sp|P02649|APOE_HUMAN	File105268 Spectrum133066 scans: 34122
177260	WELALGR	1072.62	2	0.00353832	15.4765	sp|P02649|APOE_HUMAN	File105268 Spectrum134666 scans: 35802
177262	WELALGR	1072.62	2	0.00518892	13.9394	sp|P02649|APOE_HUMAN	File105268 Spectrum130767 scans: 31708
177275	WELALGR	1072.62	2	0.00768495	12.0919	sp|P02649|APOE_HUMAN	File105275 Spectrum371729 scans: 30808
177346	SILENLR	1072.64	2	0.00518892	13.9502	sp|P02675|FIBB_HUMAN	File105266 Spectrum59589 scans: 29300
177347	SILENLR	1072.64	2	0.00353832	15.4417	sp|P02675|FIBB_HUMAN	File105266 Spectrum61917 scans: 31797
177350	SILENLR	1072.64	2	0.00844271	11.586	sp|P02675|FIBB_HUMAN	File105266 Spectrum56952 scans: 26410
177353	SILENLR	1072.64	2	0.0044149	14.6001	sp|P02675|FIBB_HUMAN	File105266 Spectrum57588 scans: 27198
177358	SILENLR	1072.64	2	0.00305348	16.0567	sp|P02675|FIBB_HUMAN	File105277 Spectrum438395 scans: 26543
177361	SILENLR	1072.64	2	0.00209994	17.6424	sp|P02675|FIBB_HUMAN	File105267 Spectrum92458 scans: 27370
177364	SILENLR	1072.64	2	0.00661087	12.8493	sp|P02675|FIBB_HUMAN	File105266 Spectrum57020 scans: 26509
177365	SILENLR	1072.64	2	0.00397601	14.8431	sp|P02675|FIBB_HUMAN	File105269 Spectrum160638 scans: 26441
177368	SILENLR	1072.64	2	0.00221903	17.3448	sp|P02675|FIBB_HUMAN	File105266 Spectrum57819 scans: 27441
177369	IGVELTGR	1072.64	2	0	37.9535	sp|P04114|APOB_HUMAN	File105281 Spectrum575755 scans: 22753
177370	SILENLR	1072.64	2	0.000941	20.8861	sp|P02675|FIBB_HUMAN	File105266 Spectrum68969 scans: 39279
177371	SILENLR	1072.64	2	0.00148178	19.2926	sp|P02675|FIBB_HUMAN	File105266 Spectrum59189 scans: 28880
177372	SILENLR	1072.64	2	0.000719	22.6086	sp|P02675|FIBB_HUMAN	File105266 Spectrum60799 scans: 30583
177373	SILENLR	1072.64	2	0.00422275	14.705	sp|P02675|FIBB_HUMAN	File105267 Spectrum92859 scans: 27791
177375	SILENLR	1072.64	2	0.00174654	18.6243	sp|P02675|FIBB_HUMAN	File105266 Spectrum68645 scans: 38910
177376	SILENLR	1072.64	2	0.00174654	18.6501	sp|P02675|FIBB_HUMAN	File105266 Spectrum69711 scans: 40083
177377	SILENLR	1072.64	2	0.00629413	13.1905	sp|P02675|FIBB_HUMAN	File105266 Spectrum57349 scans: 26930
177378	SILENLR	1072.64	2	0.000694	22.8432	sp|P02675|FIBB_HUMAN	File105266 Spectrum62312 scans: 32218
177379	SILENLR	1072.64	2	0.000825	21.5196	sp|P02675|FIBB_HUMAN	File105266 Spectrum66745 scans: 36877
177381	SILENLR	1072.64	2	0.00379332	15.0967	sp|P02675|FIBB_HUMAN	File105266 Spectrum68316 scans: 38535
177382	SILENLR	1072.64	2	0.00100321	20.7571	sp|P02675|FIBB_HUMAN	File105266 Spectrum69331 scans: 39676
177383	IGVELTGR	1072.64	2	0.00027	26.1875	sp|P04114|APOB_HUMAN	File105282 Spectrum610451 scans: 23036
177385	SILENLR	1072.64	2	0.00983323	10.9448	sp|P02675|FIBB_HUMAN	File105266 Spectrum56918 scans: 26351
177386	SILENLR	1072.64	2	0.000779	22.0898	sp|P02675|FIBB_HUMAN	File105266 Spectrum67938 scans: 38131
177387	SILENLR	1072.64	2	0.0044149	14.5953	sp|P02675|FIBB_HUMAN	File105266 Spectrum58790 scans: 28461
177388	SILENLR	1072.64	2	0.000941	20.9458	sp|P02675|FIBB_HUMAN	File105266 Spectrum66342 scans: 36454
177389	SILENLR	1072.64	2	0.00540014	13.8416	sp|P02675|FIBB_HUMAN	File105266 Spectrum65531 scans: 35600
177391	SILENLR	1072.64	2	0.00484616	14.2126	sp|P02675|FIBB_HUMAN	File105266 Spectrum67142 scans: 37294
177392	SILENLR	1072.64	2	0.000344	25.8644	sp|P02675|FIBB_HUMAN	File105266 Spectrum67538 scans: 37711
177393	SILENLR	1072.64	2	0.00122043	19.8802	sp|P02675|FIBB_HUMAN	File105266 Spectrum61199 scans: 31003
177395	SILENLR	1072.64	2	0.000888	21.26	sp|P02675|FIBB_HUMAN	File105267 Spectrum92058 scans: 26950
177396	SILENLR	1072.64	2	0.00166599	18.7074	sp|P02675|FIBB_HUMAN	File105266 Spectrum63531 scans: 33498
177398	SILENLR	1072.64	2	0.000694	23.4384	sp|P02675|FIBB_HUMAN	File105266 Spectrum62712 scans: 32638
177400	SILENLR	1072.64	2	0.00119533	19.9362	sp|P02675|FIBB_HUMAN	File105266 Spectrum64332 scans: 34339
177401	SILENLR	1072.64	2	0.00148178	19.2925	sp|P02675|FIBB_HUMAN	File105266 Spectrum65132 scans: 35181
177403	SILENLR	1072.64	2	0.00471919	14.351	sp|P02675|FIBB_HUMAN	File105266 Spectrum58389 scans: 28040
177405	SILENLR	1072.64	2	0.000612	23.9684	sp|P02675|FIBB_HUMAN	File105266 Spectrum64731 scans: 34758
177406	SILENLR	1072.64	2	0.00667138	12.7556	sp|P02675|FIBB_HUMAN	File105266 Spectrum57989 scans: 27620
177407	SILENLR	1072.64	2	0.00661087	12.838	sp|P02675|FIBB_HUMAN	File105267 Spectrum91658 scans: 26530
177408	SILENLR	1072.64	2	0.00153603	19.1521	sp|P02675|FIBB_HUMAN	File105266 Spectrum65942 scans: 36034
177409	SILENLR	1072.64	2	0.00100321	20.7829	sp|P02675|FIBB_HUMAN	File105266 Spectrum63113 scans: 33059
177411	SILENLR	1072.64	2	0.00137035	19.5534	sp|P02675|FIBB_HUMAN	File105265 Spectrum22685 scans: 27420
177414	SILENLR	1072.64	2	0.00414803	14.7382	sp|P02675|FIBB_HUMAN	File105268 Spectrum126271 scans: 26970
177415	SILENLR	1072.64	2	0.00830857	11.714	sp|P02675|FIBB_HUMAN	File105266 Spectrum61586 scans: 31416
178067	TEQAAVAR	1073.6	2	0	35.8879	sp|P00748|FA12_HUMAN	File105273 Spectrum281039 scans: 7955
178074	TEQAAVAR	1073.6	2	0.000245	28.4649	sp|P00748|FA12_HUMAN	File105270 Spectrum178083 scans: 7647
178104	TEQAAVAR	1073.6	2	0.00606963	13.3595	sp|P00748|FA12_HUMAN	File105270 Spectrum178446 scans: 8048
178107	TEQAAVAR	1073.6	2	0.000417	25.6226	sp|P00748|FA12_HUMAN	File105269 Spectrum144638 scans: 8342
178118	TEQAAVAR	1073.6	2	0	45.9456	sp|P00748|FA12_HUMAN	File105269 Spectrum144989 scans: 8731
178180	TILDDLR	1073.63	2	0.00836908	11.6695	sp|P19823|ITIH2_HUMAN	File105274 Spectrum336310 scans: 30379
178190	SLLEDIR	1073.63	2	0.000941	20.8861	sp|Q9NP78|ABCB9_HUMAN	File105274 Spectrum335909 scans: 29958
178191	SLLEDIR	1073.63	2	0.000245	28.3999	sp|Q9NP78|ABCB9_HUMAN	File105267 Spectrum90535 scans: 25350
178201	SLLEDIR	1073.63	2	0.00148178	19.3789	sp|Q9NP78|ABCB9_HUMAN	File105274 Spectrum332696 scans: 26425
178203	SLLEDIR	1073.63	2	0.000694	23.3643	sp|Q9NP78|ABCB9_HUMAN	File105274 Spectrum335503 scans: 29531
178209	TILDDLR	1073.63	2	0.000484	25.3296	sp|P19823|ITIH2_HUMAN	File105272 Spectrum260836 scans: 24563
178210	SLLEDIR	1073.63	2	0.00153603	19.1728	sp|Q9NP78|ABCB9_HUMAN	File105273 Spectrum297189 scans: 26041
178215	SLLEDIR	1073.63	2	0.000825	21.3586	sp|Q9NP78|ABCB9_HUMAN	File105279 Spectrum508576 scans: 26902
178220	SLLEDIR	1073.63	2	0.00275254	16.4305	sp|Q9NP78|ABCB9_HUMAN	File105273 Spectrum297590 scans: 26462
178272	STSPPK	1073.65	2	0.00790244	11.9797	sp|P04114|APOB_HUMAN	File105282 Spectrum598012 scans: 9703
178950	NPDSGK	1074.61	2	0.00590794	13.4579	sp|P08519|APOA_HUMAN	File105272 Spectrum246276 scans: 8562
179177	IYLQPGR	1074.64	2	0.000694	22.8615	sp|P19823|ITIH2_HUMAN	File105279 Spectrum503916 scans: 21809
179811	QANTEER	1075.55	2	0.00151145	19.2606	sp|P06396|GELS_HUMAN	File105265 Spectrum1309 scans: 4360
180034	AAHFVFR	1075.61	3	4.7e-05	32.8944	sp|P13591|NCAM1_HUMAN	File105280 Spectrum538741 scans: 20774
180328	VAFGPK	1075.68	2	0.00792335	11.9053	sp|Q76LX8|ATS13_HUMAN	File105274 Spectrum329620 scans: 23115
180334	VAFGPK	1075.68	2	0.00436914	14.619	sp|Q76LX8|ATS13_HUMAN	File105273 Spectrum293534 scans: 22121
180682	GLEWMGR	1076.56	2	0.0034434	15.6193	sp|A0A0J9YXX1|HV5X1_HUMAN	File105284 Spectrum684645 scans: 27107
182360	SYLSQPR	1078.6	2	0.000719	22.8016	sp|Q9Y5X9|LIPE_HUMAN	File105272 Spectrum252692 scans: 15614
182616	HLQLAIR	1078.68	3	0.00212442	17.6001	sp|Q99878|H2A1J_HUMAN;sp|Q71UI9|H2AV_HUMAN;sp|P0C0S8|H2A1_HUMAN;sp|Q6FI13|H2A2A_HUMAN;sp|P20671|H2A1D_HUMAN;sp|P0C0S5|H2AZ_HUMAN;sp|Q96QV6|H2A1A_HUMAN;sp|P04908|H2A1B_HUMAN;sp|Q9BTM1|H2AJ_HUMAN;sp|Q7L7L0|H2A3_HUMAN;sp|P16104|H2AX_HUMAN;sp|Q16777|H2A2C_HUMAN;sp|Q96KK5|H2A1H_HUMAN;sp|Q93077|H2A1C_HUMAN	File105276 Spectrum397210 scans: 20989
182624	HLQLAIR	1078.68	3	0.000694	23.0831	sp|Q99878|H2A1J_HUMAN;sp|Q71UI9|H2AV_HUMAN;sp|P0C0S8|H2A1_HUMAN;sp|Q6FI13|H2A2A_HUMAN;sp|P20671|H2A1D_HUMAN;sp|P0C0S5|H2AZ_HUMAN;sp|Q96QV6|H2A1A_HUMAN;sp|P04908|H2A1B_HUMAN;sp|Q9BTM1|H2AJ_HUMAN;sp|Q7L7L0|H2A3_HUMAN;sp|P16104|H2AX_HUMAN;sp|Q16777|H2A2C_HUMAN;sp|Q96KK5|H2A1H_HUMAN;sp|Q93077|H2A1C_HUMAN	File105278 Spectrum466842 scans: 20155
182933	DTLMISR	1079.58	2	0.00932141	11.1779	sp|P01859|IGHG2_HUMAN;sp|P01861|IGHG4_HUMAN;sp|P01860|IGHG3_HUMAN;sp|P01857|IGHG1_HUMAN;sp|P0DOX5|IGG1_HUMAN	File105277 Spectrum429393 scans: 16677
183365	NLLQNIH	1079.63	2	0.00221903	17.2678	sp|Q96HE7|ERO1A_HUMAN	File105266 Spectrum54984 scans: 24298
183452	NHIVNVR	1079.64	2	0.00787911	12.0058	sp|Q13201|MMRN1_HUMAN	File105271 Spectrum213928 scans: 10362
183799	NPNPSAPR	1080.59	2	0.00155913	19.0073	sp|P08697|A2AP_HUMAN	File105281 Spectrum561417 scans: 7218
183854	NPNPSAPR	1080.59	2	0.00027	26.4252	sp|P08697|A2AP_HUMAN	File105282 Spectrum596362 scans: 7657
184416	SHDELPR	1081.57	2	0.00516618	13.9698	sp|P04114|APOB_HUMAN	File105272 Spectrum246141 scans: 8405
184417	SHDELPR	1081.57	2	0.00315183	15.9883	sp|P04114|APOB_HUMAN	File105265 Spectrum5237 scans: 8624
184464	FPVFMGR	1081.59	2	0.000344	25.8475	sp|P05155|IC1_HUMAN	File105282 Spectrum618733 scans: 32607
184465	FPVFMGR	1081.59	2	0.000694	22.9933	sp|P05155|IC1_HUMAN	File105283 Spectrum656260 scans: 35256
184467	FPVFMGR	1081.59	2	0.00027	26.6863	sp|P05155|IC1_HUMAN	File105282 Spectrum619130 scans: 33028
184588	LLGTFFR	1081.65	2	0.00786055	12.0207	sp|Q5JSL3|DOC11_HUMAN	File105282 Spectrum617784 scans: 31604
184701	VVHAAK	1081.7	3	0.00191899	17.9598	sp|P02765|FETUA_HUMAN	File105268 Spectrum112187 scans: 11700
184706	VVHAAK	1081.7	3	0.00122043	19.76	sp|P02765|FETUA_HUMAN	File105268 Spectrum111551 scans: 10811
184734	VVHAAK	1081.7	3	0.000941	20.8392	sp|P02765|FETUA_HUMAN	File105269 Spectrum173251 scans: 39897
184735	VVHAAK	1081.7	3	0.00153603	19.1133	sp|P02765|FETUA_HUMAN	File105268 Spectrum111975 scans: 11406
184736	VVHAAK	1081.7	3	0.000344	25.865	sp|P02765|FETUA_HUMAN	File105269 Spectrum147082 scans: 11128
184741	VVHAAK	1081.7	3	0.0034434	15.5833	sp|P02765|FETUA_HUMAN	File105268 Spectrum137508 scans: 38808
184749	VVHAAK	1081.7	3	0.00182174	18.3487	sp|P02765|FETUA_HUMAN	File105268 Spectrum138726 scans: 40093
184752	VVHAAK	1081.7	3	0.00738195	12.3326	sp|P02765|FETUA_HUMAN	File105269 Spectrum173072 scans: 39695
184760	VVHAAK	1081.7	3	0.000245	28.0708	sp|P02765|FETUA_HUMAN	File105268 Spectrum138311 scans: 39657
184763	VVHAAK	1081.7	3	0.00277403	16.3471	sp|P02765|FETUA_HUMAN	File105268 Spectrum139022 scans: 40408
184765	VVHAAK	1081.7	3	0.00116893	20.3154	sp|P02765|FETUA_HUMAN	File105268 Spectrum137899 scans: 39223
184766	VVHAAK	1081.7	3	0.000825	21.4147	sp|P02765|FETUA_HUMAN	File105269 Spectrum147970 scans: 12069
184770	VVHAAK	1081.7	3	0.00631217	13.1605	sp|P02765|FETUA_HUMAN	File105283 Spectrum633468 scans: 11052
184773	VVHAAK	1081.7	3	0.000171	29.5619	sp|P02765|FETUA_HUMAN	File105282 Spectrum598695 scans: 10420
184784	VVHAAK	1081.7	2	0.000512	24.5714	sp|P02765|FETUA_HUMAN	File105270 Spectrum181386 scans: 11399
184793	VVHAAK	1081.7	3	0.000417	25.6569	sp|P02765|FETUA_HUMAN	File105274 Spectrum318234 scans: 10587
184794	VVHAAK	1081.7	3	0.00193903	17.8247	sp|P02765|FETUA_HUMAN	File105280 Spectrum530084 scans: 11436
184796	VVHAAK	1081.7	2	0.0055287	13.7111	sp|P02765|FETUA_HUMAN	File105268 Spectrum111222 scans: 10302
184800	VVHAAK	1081.7	3	0.000694	23.1857	sp|P02765|FETUA_HUMAN	File105268 Spectrum111220 scans: 10296
184806	VVHAAK	1081.7	3	0.000719	22.7913	sp|P02765|FETUA_HUMAN	File105270 Spectrum180797 scans: 10780
184807	VVHAAK	1081.7	3	0.000212	28.9723	sp|P02765|FETUA_HUMAN	File105275 Spectrum353772 scans: 10742
184818	VVHAAK	1081.7	3	0.000825	21.4036	sp|P02765|FETUA_HUMAN	File105268 Spectrum110997 scans: 10022
184820	VVHAAK	1081.7	2	0.00551053	13.7504	sp|P02765|FETUA_HUMAN	File105268 Spectrum111056 scans: 10092
184822	VVHAAK	1081.7	2	0.00196515	17.7832	sp|P02765|FETUA_HUMAN	File105277 Spectrum423959 scans: 10437
184824	VVHAAK	1081.7	2	0.000913	21.0089	sp|P02765|FETUA_HUMAN	File105268 Spectrum110941 scans: 9961
184825	VVHAAK	1081.7	2	0.000612	23.9955	sp|P02765|FETUA_HUMAN	File105278 Spectrum458321 scans: 10783
184831	VVHAAK	1081.7	3	0.000748	22.3788	sp|P02765|FETUA_HUMAN	File105268 Spectrum110934 scans: 9953
185074	IEGDHGAR	1082.57	3	0.000137	31.3644	sp|P01024|CO3_HUMAN	File105265 Spectrum3448 scans: 6723
185076	IEGDHGAR	1082.57	3	0.00301396	16.1969	sp|P01024|CO3_HUMAN	File105276 Spectrum384404 scans: 7272
185087	IEGDHGAR	1082.57	3	0.000245	28.2829	sp|P01024|CO3_HUMAN	File105267 Spectrum73996 scans: 6737
185099	SSMFQVR	1082.57	2	0.00027	26.7361	sp|P16671|CD36_HUMAN	File105265 Spectrum18066 scans: 22532
185109	HSWTPAR	1082.58	2	0.00327288	15.8382	sp|A0A075B6I9|LV746_HUMAN;sp|P04211|LV743_HUMAN	File105271 Spectrum214274 scans: 10787
185632	MEEMGSR	1083.49	2	0.00402593	14.8151	sp|P02649|APOE_HUMAN	File105280 Spectrum528879 scans: 10138
185641	MEEMGSR	1083.49	2	0.00115025	20.3589	sp|P02649|APOE_HUMAN	File105281 Spectrum561874 scans: 7726
185642	MEEMGSR	1083.49	2	0.00573364	13.5621	sp|P02649|APOE_HUMAN	File105279 Spectrum491362 scans: 8230
185649	MEEMGSR	1083.49	2	0.000676	23.6234	sp|P02649|APOE_HUMAN	File105280 Spectrum532382 scans: 13877
185650	MEEMGSR	1083.49	2	0.00148178	19.321	sp|P02649|APOE_HUMAN	File105280 Spectrum529546 scans: 10866
185654	MEEMGSR	1083.49	2	0.00179939	18.4197	sp|P02649|APOE_HUMAN	File105280 Spectrum556967 scans: 40675
185656	MEEMGSR	1083.49	2	0.00279712	16.2806	sp|P02649|APOE_HUMAN	File105279 Spectrum491894 scans: 8789
185660	MEEMGSR	1083.49	2	0.00153603	19.2092	sp|P02649|APOE_HUMAN	File105279 Spectrum491760 scans: 8648
185661	MEEMGSR	1083.49	2	0.000694	23.0299	sp|P02649|APOE_HUMAN	File105280 Spectrum529228 scans: 10525
185662	MEEMGSR	1083.49	2	0.00263002	16.6473	sp|P02649|APOE_HUMAN	File105279 Spectrum493742 scans: 10745
185664	MEEMGSR	1083.49	2	0.00427354	14.686	sp|P02649|APOE_HUMAN	File105280 Spectrum532366 scans: 13859
185666	MEEMGSR	1083.49	2	0.000779	22.2199	sp|P02649|APOE_HUMAN	File105280 Spectrum532423 scans: 13923
185667	MEEMGSR	1083.49	2	0.0036479	15.2472	sp|P02649|APOE_HUMAN	File105280 Spectrum556252 scans: 39891
185672	MEEMGSR	1083.49	2	0.00479614	14.2304	sp|P02649|APOE_HUMAN	File105280 Spectrum530822 scans: 12211
185676	MEEMGSR	1083.49	2	0.000512	24.5426	sp|P02649|APOE_HUMAN	File105280 Spectrum529611 scans: 10939
185677	MEEMGSR	1083.49	2	0.00744081	12.291	sp|P02649|APOE_HUMAN	File105280 Spectrum528972 scans: 10235
185686	MEEMGSR	1083.49	2	0.0092359	11.2085	sp|P02649|APOE_HUMAN	File105279 Spectrum493341 scans: 10324
185687	MEEMGSR	1083.49	2	0.00179939	18.4302	sp|P02649|APOE_HUMAN	File105280 Spectrum533065 scans: 14633
185691	MEEMGSR	1083.49	2	0.00657416	12.9317	sp|P02649|APOE_HUMAN	File105280 Spectrum532763 scans: 14281
185692	MEEMGSR	1083.49	2	0.00360486	15.2826	sp|P02649|APOE_HUMAN	File105280 Spectrum530422 scans: 11791
185693	MEEMGSR	1083.49	2	0.000452	25.3699	sp|P02649|APOE_HUMAN	File105280 Spectrum530022 scans: 11371
185698	MEEMGSR	1083.49	2	0.00844271	11.5993	sp|P02649|APOE_HUMAN	File105280 Spectrum527313 scans: 8479
185700	MEEMGSR	1083.49	2	0.000694	23.1623	sp|P02649|APOE_HUMAN	File105280 Spectrum527364 scans: 8533
185704	MEEMGSR	1083.49	2	0.00369566	15.1594	sp|P02649|APOE_HUMAN	File105280 Spectrum556641 scans: 40303
185709	MEEMGSR	1083.49	2	0.00303654	16.1455	sp|P02649|APOE_HUMAN	File105279 Spectrum496138 scans: 13288
185713	MEEMGSR	1083.49	2	0.00393693	14.9858	sp|P02649|APOE_HUMAN	File105280 Spectrum528479 scans: 9718
185968	LDPQGAVR	1083.62	2	0.00507531	14.0309	sp|Q9Y6R7|FCGBP_HUMAN	File105276 Spectrum393816 scans: 17284
186066	GAVDHK	1083.64	2	0.0034434	15.5985	sp|P04114|APOB_HUMAN	File105275 Spectrum351324 scans: 8023
186108	LIIHGFR	1083.68	3	0.000512	24.8037	sp|Q53H76|PLA1A_HUMAN	File105282 Spectrum611396 scans: 24189
186111	LIIHGFR	1083.68	3	0.000644	23.8638	sp|Q53H76|PLA1A_HUMAN	File105283 Spectrum647397 scans: 25876
186340	LGGLQVLR	1083.7	2	0.00412552	14.7625	sp|Q9H173|SIL1_HUMAN	File105282 Spectrum614617 scans: 27913
186548	IVTCAHR	1084.6	3	0.000644	23.9038	sp|Q13683|ITA7_HUMAN	File105275 Spectrum353483 scans: 10439
186633	RDAEIPR	1084.62	3	0.0092359	11.2087	sp|Q5JR59|MTUS2_HUMAN	File105275 Spectrum363065 scans: 20898
186640	FHIGINR	1084.63	3	0.00476201	14.3211	sp|Q8IXL6|FA20C_HUMAN	File105281 Spectrum574472 scans: 21401
186689	TANPPK	1084.66	2	0.00221903	17.2525	sp|P62140|PP1B_HUMAN	File105282 Spectrum597996 scans: 9686
186739	LEVVAGLR	1084.68	2	0.000798	21.8332	sp|Q5SZK8|FREM2_HUMAN	File105268 Spectrum127336 scans: 28095
186747	VLLDQLR	1084.68	2	0.00577478	13.5192	sp|Q9HDC9|APMAP_HUMAN	File105269 Spectrum163586 scans: 29547
186993	GTPQDLAR	1085.6	2	0.000748	22.3877	sp|Q9Y490|TLN1_HUMAN	File105273 Spectrum284741 scans: 12306
187105	LVGQDVAR	1085.64	2	0.00429759	14.6779	sp|P06858|LIPL_HUMAN	File105278 Spectrum463952 scans: 17038
187540	SDTVPSPR	1086.59	2	0.00186439	18.146	sp|P02751|FINC_HUMAN	File105272 Spectrum248620 scans: 11209
187544	SDTVPSPR	1086.59	2	0.00186439	18.1692	sp|P02751|FINC_HUMAN	File105271 Spectrum214991 scans: 11567
187547	SDTVPSPR	1086.59	2	0.00455513	14.4791	sp|P02751|FINC_HUMAN	File105272 Spectrum274916 scans: 39652
187552	SDTVPSPR	1086.59	2	0.00455513	14.4878	sp|P02751|FINC_HUMAN	File105271 Spectrum214623 scans: 11160
187554	SDTVPSPR	1086.59	2	4.7e-05	33.7152	sp|P02751|FINC_HUMAN	File105272 Spectrum249358 scans: 12012
187557	SDTVPSPR	1086.59	2	0.00551053	13.7456	sp|P02751|FINC_HUMAN	File105271 Spectrum214842 scans: 11409
187690	ALEWLAR	1086.64	2	0.0062466	13.2404	sp|A0A0C4DH43|HV70D_HUMAN;sp|P0DOX6|IGM_HUMAN	File105269 Spectrum166438 scans: 32613
187694	ALEWLAR	1086.64	2	0.00838862	11.6625	sp|A0A0C4DH43|HV70D_HUMAN;sp|P0DOX6|IGM_HUMAN	File105270 Spectrum199519 scans: 31630
187784	LTMHK	1086.66	3	0.0055287	13.7002	sp|A0AVT1|UBA6_HUMAN	File105273 Spectrum288699 scans: 16753
188111	ISGGDPTGR	1087.58	2	0.000171	29.9647	sp|P19022|CADH2_HUMAN	File105275 Spectrum354658 scans: 11692
188126	RVDAENR	1087.59	3	0.00184722	18.2962	sp|P02545|LMNA_HUMAN	File105267 Spectrum72323 scans: 4969
188152	VANEVTLN	1087.61	2	0.00204767	17.6956	sp|P51884|LUM_HUMAN	File105270 Spectrum189796 scans: 21300
188178	HGMFLVR	1087.62	3	0.000719	22.7215	sp|P46109|CRKL_HUMAN	File105281 Spectrum574114 scans: 21025
188225	GLLSGWAR	1087.63	2	0.00221903	17.2716	sp|P22891|PROZ_HUMAN	File105282 Spectrum615973 scans: 29498
188230	AHLYSLR	1087.63	3	4.7e-05	34.2253	sp|Q08397|LOXL1_HUMAN	File105265 Spectrum12734 scans: 16863
188294	IVGGTASVR	1087.66	2	0.000344	25.9294	sp|P03951|FA11_HUMAN	File105275 Spectrum359151 scans: 16509
188307	IVGGTASVR	1087.66	2	0.00217038	17.3958	sp|P03951|FA11_HUMAN	File105275 Spectrum358943 scans: 16282
188747	EAVDSALR	1088.6	2	0.00803061	11.8426	sp|P11277|SPTB1_HUMAN	File105282 Spectrum604565 scans: 16787
188785	AMELAVAR	1088.62	2	0.000578	24.1464	sp|Q4G0X9|CCD40_HUMAN	File105276 Spectrum411712 scans: 36379
188786	AMELAVAR	1088.62	2	0.00362805	15.2739	sp|Q4G0X9|CCD40_HUMAN	File105279 Spectrum516942 scans: 35923
188792	AMELAVAR	1088.62	2	0.00393693	14.9726	sp|Q4G0X9|CCD40_HUMAN	File105268 Spectrum127330 scans: 28089
188793	AMELAVAR	1088.62	2	0.00265291	16.586	sp|Q4G0X9|CCD40_HUMAN	File105276 Spectrum412126 scans: 36814
188949	TVFHK	1088.67	3	0.00371942	15.1482	sp|Q5CZC0|FSIP2_HUMAN	File105273 Spectrum288197 scans: 16226
188956	SFIHK	1088.67	3	0.00250783	16.8873	sp|Q9H9K5|MER34_HUMAN;sp|Q8NA54|IQUB_HUMAN	File105275 Spectrum361977 scans: 19756
189287	YVHDDGR	1089.54	2	0.00721992	12.4628	sp|O60234|GMFG_HUMAN	File105265 Spectrum4657 scans: 8005
189411	ICVGCPR	1089.56	2	0.000484	25.2679	sp|P01042|KNG1_HUMAN	File105274 Spectrum324106 scans: 17123
189414	SSAQSPER	1089.56	2	0.00290525	16.2338	sp|Q709C8|VP13C_HUMAN	File105265 Spectrum1618 scans: 4687
189416	ICVGCPR	1089.56	2	0.00263002	16.7145	sp|P01042|KNG1_HUMAN	File105277 Spectrum429286 scans: 16511
189419	ICVGCPR	1089.56	2	0.00116893	20.1783	sp|P01042|KNG1_HUMAN	File105274 Spectrum324063 scans: 17062
189433	ICVGCPR	1089.56	2	0.000694	23.3802	sp|P01042|KNG1_HUMAN	File105275 Spectrum359980 scans: 17415
189440	ICVGCPR	1089.56	2	0.00542353	13.8098	sp|P01042|KNG1_HUMAN	File105275 Spectrum360126 scans: 17658
189449	LGSYEHR	1089.58	3	0	37.2455	sp|P19823|ITIH2_HUMAN	File105276 Spectrum390071 scans: 13240
189458	MATASAPGR	1089.58	2	4.7e-05	31.8636	sp|Q53RD9|FBLN7_HUMAN	File105269 Spectrum147088 scans: 11134
189461	MVDVGGQR	1089.58	2	0.000344	25.9579	sp|P29992|GNA11_HUMAN;sp|P50148|GNAQ_HUMAN;sp|P19086|GNAZ_HUMAN;sp|O95837|GNA14_HUMAN;sp|Q03113|GNA12_HUMAN;sp|Q14344|GNA13_HUMAN	File105276 Spectrum393585 scans: 17042
189527	CVQVLSR	1089.62	2	4.7e-05	34.4404	sp|Q6Q788|APOA5_HUMAN	File105273 Spectrum289401 scans: 17490
189528	CVQVLSR	1089.62	2	0.00116893	20.1982	sp|Q6Q788|APOA5_HUMAN	File105272 Spectrum254246 scans: 17334
190234	IADFGLAR	1090.63	2	0.00419691	14.7258	sp|Q9UPZ9|ICK_HUMAN;sp|P22455|FGFR4_HUMAN;sp|P07947|YES_HUMAN;sp|P11362|FGFR1_HUMAN;sp|P06239|LCK_HUMAN;sp|P22607|FGFR3_HUMAN;sp|P21802|FGFR2_HUMAN;sp|Q8IZL9|CDK20_HUMAN;sp|P07948|LYN_HUMAN;sp|P06241|FYN_HUMAN;sp|P08631|HCK_HUMAN;sp|P20794|MAK_HUMAN;sp|P51451|BLK_HUMAN;sp|P09769|FGR_HUMAN	File105267 Spectrum93547 scans: 28513
190897	DSLIDSLT	1091.59	2	0.000913	21.0922	sp|P56537|IF6_HUMAN	File105268 Spectrum133109 scans: 34167
190916	GIFFSHR	1091.61	3	0.000344	25.9367	sp|P23381|SYWC_HUMAN	File105282 Spectrum610047 scans: 22597
191143	DSDLGK	1091.62	2	0.00650303	13.0043	sp|P29536|LMOD1_HUMAN	File105265 Spectrum14642 scans: 18902
191522	TVAPTECS	1092.53	2	0.00182174	18.3308	sp|P0CG04|IGLC1_HUMAN;sp|P0DOX8|IGL1_HUMAN;sp|B9A064|IGLL5_HUMAN;sp|P0DOY3|IGLC3_HUMAN;sp|P0DOY2|IGLC2_HUMAN	File105276 Spectrum391194 scans: 14423
191529	TVAPTECS	1092.53	2	0.00618764	13.307	sp|P0CG04|IGLC1_HUMAN;sp|P0DOX8|IGL1_HUMAN;sp|B9A064|IGLL5_HUMAN;sp|P0DOY3|IGLC3_HUMAN;sp|P0DOY2|IGLC2_HUMAN	File105279 Spectrum496669 scans: 13848
191531	TVAPTECS	1092.53	2	0.000417	25.5666	sp|P0CG04|IGLC1_HUMAN;sp|P0DOX8|IGL1_HUMAN;sp|B9A064|IGLL5_HUMAN;sp|P0DOY3|IGLC3_HUMAN;sp|P0DOY2|IGLC2_HUMAN	File105265 Spectrum9497 scans: 13174
191535	TVAPTECS	1092.53	2	4.7e-05	33.7634	sp|P0CG04|IGLC1_HUMAN;sp|P0DOX8|IGL1_HUMAN;sp|B9A064|IGLL5_HUMAN;sp|P0DOY3|IGLC3_HUMAN;sp|P0DOY2|IGLC2_HUMAN	File105276 Spectrum390787 scans: 13994
191797	YHYLIR	1092.63	3	0.000484	24.9137	sp|P43652|AFAM_HUMAN	File105280 Spectrum537336 scans: 19287
191811	YHYLIR	1092.63	3	0.000825	21.492	sp|P43652|AFAM_HUMAN	File105279 Spectrum501625 scans: 19225
192206	LGEYDLR	1093.6	2	0.000694	23.3804	sp|P04070|PROC_HUMAN	File105274 Spectrum330064 scans: 23584
192296	TQPLNHR	1093.62	3	0.00182174	18.397	sp|P23280|CAH6_HUMAN	File105267 Spectrum73581 scans: 6302
192461	YVVAGK	1093.69	2	0.00657416	12.8743	sp|Q76LX8|ATS13_HUMAN	File105271 Spectrum220723 scans: 17947
192499	TLLLLHR	1093.72	3	4.7e-05	32.8764	sp|A6NH11|GLTD2_HUMAN	File105283 Spectrum647929 scans: 26436
192726	TGPGEHLR	1094.6	3	0	67.9016	sp|P35443|TSP4_HUMAN	File105273 Spectrum280937 scans: 7818
192786	TGPGEHLR	1094.6	3	0.000245	28.4464	sp|P35443|TSP4_HUMAN	File105280 Spectrum527222 scans: 8383
192861	AATCSK	1094.62	2	0.00479614	14.2416	sp|P25774|CATS_HUMAN	File105281 Spectrum562292 scans: 8168
192964	GIYGTISR	1094.63	2	4.7e-05	32.0182	sp|P01031|CO5_HUMAN	File105275 Spectrum361830 scans: 19602
193458	MVESVFR	1095.59	2	0.00315183	15.9261	sp|Q7LDG7|GRP2_HUMAN	File105283 Spectrum648978 scans: 27544
193736	ANVSSPHR	1095.6	3	0.00305348	16.1078	sp|Q92530|PSMF1_HUMAN	File105284 Spectrum665839 scans: 6388
194224	GEAGPQGPR	1096.58	2	0.00360486	15.3652	sp|P02452|CO1A1_HUMAN	File105281 Spectrum561077 scans: 6745
194357	MQHLIAR	1096.64	3	4.7e-05	31.9601	sp|P14618|KPYM_HUMAN	File105278 Spectrum462346 scans: 15127
194358	MQHLIAR	1096.64	2	0.00116893	20.254	sp|P14618|KPYM_HUMAN	File105278 Spectrum462348 scans: 15129
194365	MQHLIAR	1096.64	2	0.000512	24.6088	sp|P14618|KPYM_HUMAN	File105278 Spectrum462368 scans: 15154
194480	AGPLPGK	1096.7	2	0.00849994	11.5461	sp|Q9H6Q3|SLAP2_HUMAN	File105269 Spectrum152906 scans: 18080
194503	VLIALLAR	1096.75	2	0.000694	23.3772	sp|Q8NBJ5|GT251_HUMAN	File105284 Spectrum695376 scans: 38553
194746	ALTDFFR	1097.61	2	0.00116893	20.2859	sp|P28676|GRAN_HUMAN	File105271 Spectrum235797 scans: 34403
194805	HPGDSK	1097.62	3	0.00119533	19.9096	sp|Q9H832|UBE2Z_HUMAN	File105273 Spectrum279379 scans: 6173
195375	MICAGYR	1098.55	2	0.00214686	17.4653	sp|P03951|FA11_HUMAN	File105277 Spectrum431199 scans: 18818
195383	LHSDQDR	1098.56	3	0.00221903	17.234	sp|P55285|CADH6_HUMAN	File105278 Spectrum453726 scans: 5746
195436	THSLCPR	1098.58	3	0.00439428	14.6093	sp|P55056|APOC4_HUMAN	File105269 Spectrum144398 scans: 8090
195483	NFGYTLR	1098.6	2	0.00027	27.6924	sp|P05546|HEP2_HUMAN	File105276 Spectrum400511 scans: 24570
195484	NFGYTLR	1098.6	2	0.00212442	17.5739	sp|P05546|HEP2_HUMAN	File105265 Spectrum19700 scans: 24256
195699	AQTHGK	1098.66	3	0.00768495	12.0774	sp|P43405|KSYK_HUMAN	File105280 Spectrum524862 scans: 5705
195800	ALLEVLGR	1098.7	2	0	47.9987	sp|Q16775|GLO2_HUMAN	File105273 Spectrum305579 scans: 34931
196394	VLNQELR	1099.66	2	0.000171	30.9376	sp|P05090|APOD_HUMAN	File105279 Spectrum502758 scans: 20515
196398	VLNQELR	1099.66	2	0.000913	21.0968	sp|P05090|APOD_HUMAN	File105279 Spectrum502445 scans: 20148
196402	VLNQELR	1099.66	2	0	36.3569	sp|P05090|APOD_HUMAN	File105278 Spectrum466643 scans: 19942
196421	VLNQELR	1099.66	2	0.00479614	14.2466	sp|P05090|APOD_HUMAN	File105278 Spectrum484805 scans: 39383
196427	VLNQELR	1099.66	2	0.00528412	13.9138	sp|P05090|APOD_HUMAN	File105278 Spectrum484845 scans: 39426
196439	VLNQELR	1099.66	2	0.0066317	12.7942	sp|P05090|APOD_HUMAN	File105278 Spectrum483733 scans: 38222
196580	GQVVSLIR	1099.69	2	0.00102632	20.4872	sp|P07384|CAN1_HUMAN	File105265 Spectrum19975 scans: 24567
196948	VFAVSHGR	1100.63	3	0.000512	24.7938	sp|P02751|FINC_HUMAN	File105282 Spectrum603784 scans: 15953
196950	VFAVSHGR	1100.63	3	0.000644	23.8213	sp|P02751|FINC_HUMAN	File105280 Spectrum548439 scans: 31496
196952	VFAVSHGR	1100.63	3	0.00250783	16.9176	sp|P02751|FINC_HUMAN	File105280 Spectrum538254 scans: 20263
196953	VFAVSHGR	1100.63	3	4.7e-05	34.7444	sp|P02751|FINC_HUMAN	File105280 Spectrum555075 scans: 38586
196955	VFAVSHGR	1100.63	3	0.000245	27.8507	sp|P02751|FINC_HUMAN	File105273 Spectrum287548 scans: 15544
196958	VFAVSHGR	1100.63	3	0.00279712	16.2625	sp|P02751|FINC_HUMAN	File105279 Spectrum517255 scans: 36251
196961	VFAVSHGR	1100.63	3	0.000137	31.1572	sp|P02751|FINC_HUMAN	File105280 Spectrum552323 scans: 35693
196962	VFAVSHGR	1100.63	3	0.00125022	19.6708	sp|P02751|FINC_HUMAN	File105279 Spectrum520284 scans: 39481
196963	VFAVSHGR	1100.63	2	0	38.5672	sp|P02751|FINC_HUMAN	File105281 Spectrum568998 scans: 15438
196966	VFAVSHGR	1100.63	3	0	42.2971	sp|P02751|FINC_HUMAN	File105279 Spectrum499622 scans: 17062
196967	VFAVSHGR	1100.63	3	0	54.1613	sp|P02751|FINC_HUMAN	File105279 Spectrum499212 scans: 16603
196968	VFAVSHGR	1100.63	3	0	42.5485	sp|P02751|FINC_HUMAN	File105281 Spectrum568991 scans: 15431
196969	VFAVSHGR	1100.63	3	4.7e-05	33.7517	sp|P02751|FINC_HUMAN	File105280 Spectrum548016 scans: 31052
196971	VFAVSHGR	1100.63	3	0	59.8616	sp|P02751|FINC_HUMAN	File105279 Spectrum499045 scans: 16428
196973	VFAVSHGR	1100.63	3	0	39.8646	sp|P02751|FINC_HUMAN	File105280 Spectrum536077 scans: 17955
196974	VFAVSHGR	1100.63	3	0	54.4515	sp|P02751|FINC_HUMAN	File105280 Spectrum556104 scans: 39732
196975	VFAVSHGR	1100.63	3	4.7e-05	34.4918	sp|P02751|FINC_HUMAN	File105279 Spectrum500777 scans: 18334
196976	VFAVSHGR	1100.63	3	0	55.5673	sp|P02751|FINC_HUMAN	File105274 Spectrum323119 scans: 16044
196977	VFAVSHGR	1100.63	3	0	63.436	sp|P02751|FINC_HUMAN	File105280 Spectrum556514 scans: 40166
196978	VFAVSHGR	1100.63	3	4.7e-05	34.1315	sp|P02751|FINC_HUMAN	File105280 Spectrum553044 scans: 36450
196979	VFAVSHGR	1100.63	3	0.00027	27.5853	sp|P02751|FINC_HUMAN	File105280 Spectrum537349 scans: 19301
196980	VFAVSHGR	1100.63	3	0	53.1343	sp|P02751|FINC_HUMAN	File105280 Spectrum555768 scans: 39353
196981	VFAVSHGR	1100.63	3	0	42.3712	sp|P02751|FINC_HUMAN	File105279 Spectrum521035 scans: 40293
196982	VFAVSHGR	1100.63	3	0	55.0513	sp|P02751|FINC_HUMAN	File105280 Spectrum535656 scans: 17512
196985	VFAVSHGR	1100.63	3	0.00027	26.899	sp|P02751|FINC_HUMAN	File105284 Spectrum673326 scans: 15098
196986	VFAVSHGR	1100.63	3	0.000344	25.9466	sp|P02751|FINC_HUMAN	File105279 Spectrum520639 scans: 39874
196987	VFAVSHGR	1100.63	3	0	38.7849	sp|P02751|FINC_HUMAN	File105280 Spectrum536931 scans: 18862
196988	VFAVSHGR	1100.63	3	0	46.4721	sp|P02751|FINC_HUMAN	File105280 Spectrum551905 scans: 35254
196990	VFAVSHGR	1100.63	3	0.000137	31.2164	sp|P02751|FINC_HUMAN	File105280 Spectrum554654 scans: 38144
196991	VFAVSHGR	1100.63	3	0	66.7756	sp|P02751|FINC_HUMAN	File105280 Spectrum534825 scans: 16636
196992	VFAVSHGR	1100.63	3	0	60.4406	sp|P02751|FINC_HUMAN	File105280 Spectrum535240 scans: 17075
196993	VFAVSHGR	1100.63	3	0.00528412	13.9093	sp|P02751|FINC_HUMAN	File105279 Spectrum521440 scans: 40720
196994	VFAVSHGR	1100.63	2	0	37.3485	sp|P02751|FINC_HUMAN	File105280 Spectrum534881 scans: 16698
196995	VFAVSHGR	1100.63	3	0.000941	20.8219	sp|P02751|FINC_HUMAN	File105280 Spectrum551284 scans: 34602
196996	VFAVSHGR	1100.63	3	0.000612	24.0232	sp|P02751|FINC_HUMAN	File105280 Spectrum556868 scans: 40556
196999	VFAVSHGR	1100.63	3	0	54.3865	sp|P02751|FINC_HUMAN	File105280 Spectrum534575 scans: 16317
197000	VFAVSHGR	1100.63	3	0.00305348	16.0826	sp|P02751|FINC_HUMAN	File105280 Spectrum555425 scans: 38973
197002	VFAVSHGR	1100.63	3	0.000245	27.9173	sp|P02751|FINC_HUMAN	File105279 Spectrum519597 scans: 38713
197005	VFAVSHGR	1100.63	2	0	36.2437	sp|P02751|FINC_HUMAN	File105280 Spectrum534606 scans: 16357
197006	VFAVSHGR	1100.63	3	0	49.6741	sp|P02751|FINC_HUMAN	File105280 Spectrum536501 scans: 18410
197007	VFAVSHGR	1100.63	3	0	47.223	sp|P02751|FINC_HUMAN	File105280 Spectrum534377 scans: 16040
197010	VFAVSHGR	1100.63	3	0.00027	26.3448	sp|P02751|FINC_HUMAN	File105280 Spectrum547382 scans: 30386
197011	VFAVSHGR	1100.63	3	0.000512	24.7344	sp|P02751|FINC_HUMAN	File105280 Spectrum549502 scans: 32613
197012	VFAVSHGR	1100.63	2	4.7e-05	33.5592	sp|P02751|FINC_HUMAN	File105280 Spectrum534391 scans: 16054
197013	VFAVSHGR	1100.63	2	0.000888	21.2793	sp|P02751|FINC_HUMAN	File105282 Spectrum603812 scans: 15985
197017	VFAVSHGR	1100.63	3	0.00119533	19.897	sp|P02751|FINC_HUMAN	File105280 Spectrum549024 scans: 32110
197064	AVTQALNR	1100.65	2	0.000694	23.497	sp|Q9Y490|TLN1_HUMAN	File105272 Spectrum252786 scans: 15713
197065	AVTQALNR	1100.65	2	0.000694	22.9533	sp|Q9Y490|TLN1_HUMAN	File105273 Spectrum287236 scans: 15217
197066	AVTQALNR	1100.65	2	0	42.0497	sp|Q9Y490|TLN1_HUMAN	File105272 Spectrum252899 scans: 15831
197067	AVTQALNR	1100.65	2	0.000171	30.5664	sp|Q9Y490|TLN1_HUMAN	File105271 Spectrum218343 scans: 15166
197126	SPSAPGK	1100.66	2	0.00310502	15.9995	sp|P16109|LYAM3_HUMAN	File105282 Spectrum599140 scans: 10975
197155	AILEVLQS	1100.66	2	0	64.9823	sp|Q3LXA3|TKFC_HUMAN	File105281 Spectrum588788 scans: 37136
197200	GTLLALER	1100.68	2	0	38.0584	sp|P07996|TSP1_HUMAN	File105283 Spectrum649122 scans: 27696
197475	DNCPLVR	1101.58	2	0.00790244	11.9812	sp|P49747|COMP_HUMAN	File105273 Spectrum286014 scans: 13934
197488	TATAGTASPP	1101.59	2	0.00890281	11.3518	sp|Q99685|MGLL_HUMAN	File105271 Spectrum215733 scans: 12346
197492	TATAGTASPP	1101.59	2	0	45.4679	sp|Q99685|MGLL_HUMAN	File105271 Spectrum215866 scans: 12486
197519	AELQEGAR	1101.6	2	0.00397601	14.8447	sp|P02647|APOA1_HUMAN	File105265 Spectrum7482 scans: 10994
197523	AELQEGAR	1101.6	2	0.000694	23.5673	sp|P02647|APOA1_HUMAN	File105270 Spectrum181033 scans: 11027
197530	AELQEGAR	1101.6	2	4.7e-05	34.5023	sp|P02647|APOA1_HUMAN	File105265 Spectrum7775 scans: 11341
197541	AELQEGAR	1101.6	2	0.00860742	11.5106	sp|P02647|APOA1_HUMAN	File105278 Spectrum458652 scans: 11155
197559	AELQEGAR	1101.6	2	0.000245	27.822	sp|P02647|APOA1_HUMAN	File105276 Spectrum388946 scans: 12056
197564	AELQEGAR	1101.6	2	0.000245	28.6369	sp|P02647|APOA1_HUMAN	File105269 Spectrum147670 scans: 11754
197573	AELQEGAR	1101.6	2	0.00842298	11.6287	sp|P02647|APOA1_HUMAN	File105281 Spectrum565030 scans: 11268
197575	AELQEGAR	1101.6	2	4.7e-05	32.5304	sp|P02647|APOA1_HUMAN	File105269 Spectrum147271 scans: 11326
197585	AELQEGAR	1101.6	2	0.0062466	13.2708	sp|P02647|APOA1_HUMAN	File105279 Spectrum495080 scans: 12150
197586	AELQEGAR	1101.6	2	0.00667138	12.762	sp|P02647|APOA1_HUMAN	File105273 Spectrum283559 scans: 10937
197591	AELQEGAR	1101.6	2	0.00393693	14.9769	sp|P02647|APOA1_HUMAN	File105278 Spectrum459050 scans: 11574
197597	AELQEGAR	1101.6	2	0.00214686	17.4684	sp|P02647|APOA1_HUMAN	File105281 Spectrum564681 scans: 10879
197600	AELQEGAR	1101.6	2	0.000825	21.4203	sp|P02647|APOA1_HUMAN	File105274 Spectrum319000 scans: 11420
197614	AELQEGAR	1101.6	2	0.000171	30.8494	sp|P02647|APOA1_HUMAN	File105282 Spectrum599007 scans: 10832
197617	AELQEGAR	1101.6	2	0.00903197	11.3166	sp|P02647|APOA1_HUMAN	File105272 Spectrum248897 scans: 11517
197619	AELQEGAR	1101.6	2	0.000694	23.4478	sp|P02647|APOA1_HUMAN	File105273 Spectrum283677 scans: 11070
197656	LFFFSGR	1101.62	2	0.000344	25.8552	sp|P14780|MMP9_HUMAN	File105283 Spectrum659269 scans: 38436
197668	YLHWVR	1101.63	3	0.00946587	11.1114	sp|A0A0A0MS14|HV145_HUMAN	File105281 Spectrum575218 scans: 22185
197794	DIILPFR	1101.67	2	0.0016378	18.7483	sp|Q96CW1|AP2M1_HUMAN	File105270 Spectrum202151 scans: 34407
197861	LADVVK	1101.72	2	0.00982106	10.978	sp|Q9Y490|TLN1_HUMAN	File105280 Spectrum541900 scans: 24311
198069	YTGNTYR	1102.56	2	0.00828895	11.7242	sp|P02751|FINC_HUMAN	File105269 Spectrum147578 scans: 11655
198071	YTGNTYR	1102.56	2	4.7e-05	34.5967	sp|P02751|FINC_HUMAN	File105268 Spectrum111505 scans: 10753
198074	YTGNTYR	1102.56	2	0.000676	23.7225	sp|P02751|FINC_HUMAN	File105268 Spectrum111575 scans: 10840
198084	YTGNTYR	1102.56	2	0.000719	22.704	sp|P02751|FINC_HUMAN	File105266 Spectrum43359 scans: 11564
198133	GHFVMQR	1102.59	3	0.000245	28.4948	sp|Q53RD9|FBLN7_HUMAN	File105277 Spectrum426211 scans: 12940
198265	ILGEVGMR	1102.64	2	0.00100321	20.7554	sp|Q92626|PXDN_HUMAN	File105284 Spectrum684921 scans: 27415
198651	LAGSGEGER	1103.58	2	0.000913	21.1069	sp|P53609|PGTB1_HUMAN	File105278 Spectrum458063 scans: 10490
198681	SGATAGAAGGR	1103.59	2	0	39.4892	sp|P50991|TCPD_HUMAN	File105279 Spectrum489167 scans: 5860
198735	LMDLLDR	1103.62	2	0	43.8589	sp|P52306|GDS1_HUMAN	File105278 Spectrum481790 scans: 36176
198763	QPQFISR	1103.63	2	0.00844271	11.5857	sp|P04004|VTNC_HUMAN	File105271 Spectrum220923 scans: 18222
198788	QPQFISR	1103.63	2	0.00842298	11.6321	sp|P04004|VTNC_HUMAN	File105281 Spectrum570541 scans: 17215
198831	QPQFISR	1103.63	2	0.00747228	12.199	sp|P04004|VTNC_HUMAN	File105271 Spectrum240186 scans: 39164
198836	QPQFISR	1103.63	2	0.0055287	13.6985	sp|P04004|VTNC_HUMAN	File105271 Spectrum230234 scans: 28497
198848	QPQFISR	1103.63	2	0.00944267	11.1127	sp|P04004|VTNC_HUMAN	File105271 Spectrum226556 scans: 24624
198867	QPQFISR	1103.63	2	0.00860742	11.5008	sp|P04004|VTNC_HUMAN	File105274 Spectrum324287 scans: 17361
198992	LFLEPTR	1103.65	2	0.00726194	12.4407	sp|P00747|PLMN_HUMAN	File105270 Spectrum196665 scans: 28547
198994	LFLEPTR	1103.65	2	0.00711395	12.5485	sp|P00747|PLMN_HUMAN	File105268 Spectrum129692 scans: 30571
198996	LFLEPTR	1103.65	2	0.00182174	18.3814	sp|P00747|PLMN_HUMAN	File105268 Spectrum130494 scans: 31421
198999	LFLEPTR	1103.65	2	4.7e-05	32.7903	sp|P00747|PLMN_HUMAN	File105269 Spectrum163686 scans: 29652
199001	LFLEPTR	1103.65	2	0.00792335	11.9002	sp|P00747|PLMN_HUMAN	File105269 Spectrum163284 scans: 29230
199002	LFLEPTR	1103.65	2	0.0060035	13.3904	sp|P00747|PLMN_HUMAN	File105268 Spectrum129274 scans: 30132
199003	LFLEPTR	1103.65	2	0.00250783	16.8706	sp|P00747|PLMN_HUMAN	File105268 Spectrum128074 scans: 28870
199022	LFLEPTR	1103.65	2	0.00186439	18.115	sp|P00747|PLMN_HUMAN	File105268 Spectrum128322 scans: 29132
199243	VTTTPK	1103.7	2	0.00479614	14.2332	sp|P02751|FINC_HUMAN	File105267 Spectrum78877 scans: 12661
199267	VTTTPK	1103.7	2	0.00744081	12.2767	sp|P02751|FINC_HUMAN	File105266 Spectrum45243 scans: 13800
199678	WPAVFTR	1104.63	2	0.0062466	13.2259	sp|P26927|HGFL_HUMAN;sp|Q2TV78|MST1L_HUMAN	File105282 Spectrum617098 scans: 30770
199703	WPAVFTR	1104.63	2	0.0044149	14.6063	sp|P26927|HGFL_HUMAN;sp|Q2TV78|MST1L_HUMAN	File105282 Spectrum617298 scans: 31035
199761	VSPLTFGR	1104.65	2	0.000798	21.6542	sp|O95810|CAVN2_HUMAN	File105281 Spectrum578229 scans: 25810
199763	VSPLTFGR	1104.65	2	0.00186439	18.1501	sp|O95810|CAVN2_HUMAN	File105281 Spectrum578254 scans: 25836
199767	VSPLTFGR	1104.65	2	0.00116893	20.115	sp|O95810|CAVN2_HUMAN	File105280 Spectrum544197 scans: 26884
199775	AVGDASK	1104.65	2	0.00498665	14.132	sp|Q9Y490|TLN1_HUMAN	File105274 Spectrum319240 scans: 11806
199781	AVGDASK	1104.65	2	0.000825	21.5145	sp|Q9Y490|TLN1_HUMAN	File105274 Spectrum319142 scans: 11596
200089	AQMDLSGR	1105.58	2	0.00371942	15.1472	sp|P00488|F13A_HUMAN	File105277 Spectrum428409 scans: 15502
200102	AQMDLSGR	1105.58	2	0.0070057	12.6047	sp|P00488|F13A_HUMAN	File105284 Spectrum673957 scans: 15761
200110	AQMDLSGR	1105.58	2	0	35.6309	sp|P00488|F13A_HUMAN	File105265 Spectrum11950 scans: 16015
200113	AQMDLSGR	1105.58	2	0.00174654	18.5988	sp|P00488|F13A_HUMAN	File105265 Spectrum12029 scans: 16102
200118	AQMDLSGR	1105.58	2	0.000245	28.1358	sp|P00488|F13A_HUMAN	File105265 Spectrum11866 scans: 15925
200350	GYIGVVNR	1105.64	2	0.00414803	14.7325	sp|P50570|DYN2_HUMAN;sp|Q05193|DYN1_HUMAN	File105275 Spectrum362087 scans: 19871
200355	GVASLFAGR	1105.64	2	0	46.1306	sp|Q9NQ79|CRAC1_HUMAN	File105282 Spectrum614613 scans: 27909
200841	DMDVVSGR	1106.56	2	0.000171	29.8444	sp|Q9UBX5|FBLN5_HUMAN	File105269 Spectrum150710 scans: 15664
200844	DMDVVSGR	1106.56	2	0.000694	23.2581	sp|Q9UBX5|FBLN5_HUMAN	File105269 Spectrum151182 scans: 16183
200851	DMDVVSGR	1106.56	2	0	45.2887	sp|Q9UBX5|FBLN5_HUMAN	File105268 Spectrum116443 scans: 16424
200852	DMDVVSGR	1106.56	2	0.00229758	17.1444	sp|Q9UBX5|FBLN5_HUMAN	File105269 Spectrum152364 scans: 17511
200857	DMDVVSGR	1106.56	2	0	36.9298	sp|Q9UBX5|FBLN5_HUMAN	File105269 Spectrum151063 scans: 16059
200871	DMDVVSGR	1106.56	2	0.000719	22.4618	sp|Q9UBX5|FBLN5_HUMAN	File105270 Spectrum184389 scans: 15376
201396	SEVSSGSAR	1107.57	2	0	48.8302	sp|P00568|KAD1_HUMAN	File105281 Spectrum560601 scans: 5942
201952	NEIWYR	1108.59	2	0.00790244	11.9302	sp|P00748|FA12_HUMAN	File105279 Spectrum505467 scans: 23600
201956	NEIWYR	1108.59	2	0.00462505	14.431	sp|P00748|FA12_HUMAN	File105280 Spectrum541080 scans: 23369
201974	EIFNMAR	1108.59	2	0.000171	30.3135	sp|P04114|APOB_HUMAN	File105284 Spectrum684005 scans: 26338
201978	EIFNMAR	1108.59	2	0.000694	23.2932	sp|P04114|APOB_HUMAN	File105266 Spectrum56767 scans: 26179
201980	EIFNMAR	1108.59	2	0.000694	22.9036	sp|P04114|APOB_HUMAN	File105284 Spectrum684532 scans: 26970
202351	LPVLLLGR	1108.75	2	0.000644	23.9108	sp|Q92743|HTRA1_HUMAN	File105283 Spectrum659351 scans: 38532
202565	CHQPLAR	1109.6	3	0.00740291	12.305	sp|Q15942|ZYX_HUMAN	File105266 Spectrum39473 scans: 7114
202599	SELMFVR	1109.61	2	9.28e-05	31.4194	sp|Q4LDE5|SVEP1_HUMAN	File105284 Spectrum684978 scans: 27477
202605	STVPGHAGR	1109.61	3	0.00261294	16.7784	sp|P00491|PNPH_HUMAN	File105284 Spectrum665807 scans: 6354
202699	SHIQQLR	1109.65	3	0.00944267	11.1117	sp|Q9NYU2|UGGG1_HUMAN	File105269 Spectrum146089 scans: 9978
202791	VAIVVGAPR	1109.71	2	0	48.6351	sp|P08514|ITA2B_HUMAN	File105281 Spectrum575817 scans: 22818
203094	THIALDGR	1110.63	2	0	36.1705	sp|P05106|ITB3_HUMAN	File105278 Spectrum461307 scans: 13951
203098	THIALDGR	1110.63	3	0.000644	23.8889	sp|P05106|ITB3_HUMAN	File105278 Spectrum461304 scans: 13948
203382	TDQYNSR	1111.55	2	0.000578	24.1458	sp|Q13275|SEM3F_HUMAN	File105268 Spectrum108398 scans: 7113
203472	AFFAGSQR	1111.6	2	0.00158436	18.9614	sp|Q14697|GANAB_HUMAN	File105280 Spectrum539805 scans: 21973
203586	RPSGVPDR	1111.63	3	0.000484	25.2384	sp|P01706|LV211_HUMAN;sp|P01709|LV208_HUMAN;sp|P0DOX8|IGL1_HUMAN	File105281 Spectrum561472 scans: 7288
203600	RPSGVPDR	1111.63	3	0.00209994	17.6328	sp|P01706|LV211_HUMAN;sp|P01709|LV208_HUMAN;sp|P0DOX8|IGL1_HUMAN	File105281 Spectrum561326 scans: 7098
203602	RPSGVPDR	1111.63	3	0.000484	24.9284	sp|P01706|LV211_HUMAN;sp|P01709|LV208_HUMAN;sp|P0DOX8|IGL1_HUMAN	File105280 Spectrum526716 scans: 7850
203606	RPSGVPDR	1111.63	3	0.00397601	14.8566	sp|P01706|LV211_HUMAN;sp|P01709|LV208_HUMAN;sp|P0DOX8|IGL1_HUMAN	File105266 Spectrum40274 scans: 7955
203610	RPSGVPDR	1111.63	3	0.000694	23.4459	sp|P01706|LV211_HUMAN;sp|P01709|LV208_HUMAN;sp|P0DOX8|IGL1_HUMAN	File105282 Spectrum596367 scans: 7663
203615	HFPVDLR	1111.63	3	0.000798	21.9565	sp|P07307|ASGR2_HUMAN	File105284 Spectrum680180 scans: 22301
203617	HFPVDLR	1111.63	3	0.000171	29.6706	sp|P07307|ASGR2_HUMAN	File105283 Spectrum644685 scans: 23013
203618	HFPVDLR	1111.63	3	0.00707053	12.5543	sp|P07307|ASGR2_HUMAN	File105283 Spectrum644885 scans: 23223
203697	GEHALK	1111.68	3	0.00717963	12.5259	sp|P35908|K22E_HUMAN	File105275 Spectrum353615 scans: 10578
203747	SVPLALQR	1111.69	2	0.00702792	12.5933	sp|Q93009|UBP7_HUMAN	File105265 Spectrum18532 scans: 23021
203777	VVGGLVALR	1111.73	2	0	58.1744	sp|P00748|FA12_HUMAN	File105282 Spectrum614978 scans: 28393
203781	VVGGLVALR	1111.73	2	0.00027	27.6576	sp|P00748|FA12_HUMAN	File105282 Spectrum615261 scans: 28737
203783	VVGGLVALR	1111.73	2	0	48.9439	sp|P00748|FA12_HUMAN	File105282 Spectrum614780 scans: 28112
204039	VHSITGDR	1112.61	3	0.00389515	15.0297	sp|Q9BY76|ANGL4_HUMAN	File105278 Spectrum457906 scans: 10325
204043	VHSITGDR	1112.61	2	0.000798	21.75	sp|Q9BY76|ANGL4_HUMAN	File105278 Spectrum457956 scans: 10378
204111	LPEEIQR	1112.64	2	0.00148178	19.4054	sp|P33908|MA1A1_HUMAN	File105271 Spectrum221798 scans: 19296
204207	IILLAEGR	1112.71	2	0.00100321	20.7878	sp|P23526|SAHH_HUMAN	File105271 Spectrum233445 scans: 31933
204418	LASFYER	1113.6	2	0.00263002	16.6099	sp|P38606|VATA_HUMAN	File105284 Spectrum683891 scans: 26218
204623	LGPAGNK	1113.69	2	0.00956486	11.0546	sp|P17252|KPCA_HUMAN	File105269 Spectrum150417 scans: 15290
204768	ILLVAK	1113.79	2	0.00953002	11.102	sp|P18206|VINC_HUMAN	File105280 Spectrum549291 scans: 32391
204837	GSWYSMR	1114.54	2	0.00566738	13.6206	sp|P02675|FIBB_HUMAN	File105267 Spectrum87240 scans: 21827
204846	GSWYSMR	1114.54	2	0.00940249	11.1562	sp|P02675|FIBB_HUMAN	File105277 Spectrum441929 scans: 30397
204849	GSWYSMR	1114.54	2	0.00723923	12.4511	sp|P02675|FIBB_HUMAN	File105277 Spectrum433505 scans: 21242
204858	GSWYSMR	1114.54	2	0.00196515	17.787	sp|P02675|FIBB_HUMAN	File105277 Spectrum440543 scans: 28834
204859	GSWYSMR	1114.54	2	4.7e-05	33.5067	sp|P02675|FIBB_HUMAN	File105277 Spectrum445160 scans: 33957
204860	GSWYSMR	1114.54	2	0.000694	22.9637	sp|P02675|FIBB_HUMAN	File105265 Spectrum20454 scans: 25073
204861	GSWYSMR	1114.54	2	0.00122043	19.857	sp|P02675|FIBB_HUMAN	File105277 Spectrum450352 scans: 39444
204863	GSWYSMR	1114.54	2	0.00568844	13.6065	sp|P02675|FIBB_HUMAN	File105277 Spectrum446770 scans: 35647
204864	GSWYSMR	1114.54	2	0.000171	29.3224	sp|P02675|FIBB_HUMAN	File105277 Spectrum434664 scans: 22509
204867	GSWYSMR	1114.54	2	0.000694	23.2238	sp|P02675|FIBB_HUMAN	File105277 Spectrum450325 scans: 39416
204868	GSWYSMR	1114.54	2	0.00108756	20.4013	sp|P02675|FIBB_HUMAN	File105277 Spectrum435337 scans: 23268
204869	GSWYSMR	1114.54	2	0.00131147	19.6411	sp|P02675|FIBB_HUMAN	File105277 Spectrum439979 scans: 28239
204874	GSWYSMR	1114.54	2	0.000719	22.5493	sp|P02675|FIBB_HUMAN	File105277 Spectrum434583 scans: 22417
204875	GSWYSMR	1114.54	2	0.00102632	20.5713	sp|P02675|FIBB_HUMAN	File105277 Spectrum435061 scans: 22933
204877	GSWYSMR	1114.54	2	0.00102632	20.6724	sp|P02675|FIBB_HUMAN	File105282 Spectrum610098 scans: 22651
204879	GSWYSMR	1114.54	2	0.000245	27.9898	sp|P02675|FIBB_HUMAN	File105276 Spectrum400051 scans: 24087
204880	GSWYSMR	1114.54	2	0.000344	25.8771	sp|P02675|FIBB_HUMAN	File105277 Spectrum449537 scans: 38580
204881	GSWYSMR	1114.54	2	0.000171	29.1965	sp|P02675|FIBB_HUMAN	File105277 Spectrum449509 scans: 38549
204882	GSWYSMR	1114.54	2	0.00265291	16.5956	sp|P02675|FIBB_HUMAN	File105277 Spectrum449150 scans: 38168
204883	GSWYSMR	1114.54	2	0.000719	22.4248	sp|P02675|FIBB_HUMAN	File105277 Spectrum449923 scans: 38992
204884	GSWYSMR	1114.54	2	0.000694	22.8525	sp|P02675|FIBB_HUMAN	File105277 Spectrum448778 scans: 37759
204887	GSWYSMR	1114.54	2	0.00174654	18.6579	sp|P02675|FIBB_HUMAN	File105277 Spectrum437222 scans: 25309
204891	GSWYSMR	1114.54	2	0.000719	22.5902	sp|P02675|FIBB_HUMAN	File105277 Spectrum436059 scans: 24059
204893	GSWYSMR	1114.54	2	0.000344	25.9418	sp|P02675|FIBB_HUMAN	File105277 Spectrum445956 scans: 34793
204894	GSWYSMR	1114.54	2	0.00179939	18.4172	sp|P02675|FIBB_HUMAN	File105265 Spectrum18891 scans: 23398
204896	GSWYSMR	1114.54	2	0.000694	23.0584	sp|P02675|FIBB_HUMAN	File105265 Spectrum19303 scans: 23831
204903	GSWYSMR	1114.54	2	0.00214686	17.4651	sp|P02675|FIBB_HUMAN	File105277 Spectrum444775 scans: 33542
204906	GSWYSMR	1114.54	2	0.00723923	12.4608	sp|P02675|FIBB_HUMAN	File105277 Spectrum433363 scans: 21091
204991	YGAATFTR	1114.6	2	0	37.3426	sp|P20742|PZP_HUMAN;sp|P01023|A2MG_HUMAN	File105273 Spectrum289937 scans: 18053
204997	GSEGPQGVR	1114.59	2	0	45.5953	sp|P02452|CO1A1_HUMAN	File105266 Spectrum40666 scans: 8419
205000	GSEGPQGVR	1114.59	2	0	48.117	sp|P02452|CO1A1_HUMAN	File105284 Spectrum667728 scans: 8395
205059	ELQAAQAR	1114.63	2	0.000512	24.8586	sp|P02649|APOE_HUMAN	File105272 Spectrum249700 scans: 12378
205060	ELQAAQAR	1114.63	2	0.00466989	14.3695	sp|P02649|APOE_HUMAN	File105273 Spectrum310664 scans: 40326
205061	ELQAAQAR	1114.63	2	4.7e-05	34.6426	sp|P02649|APOE_HUMAN	File105273 Spectrum284149 scans: 11684
205063	ELQAAQAR	1114.63	2	9.28e-05	31.6516	sp|P02649|APOE_HUMAN	File105272 Spectrum248930 scans: 11555
205068	ELQAAQAR	1114.63	2	0.00790244	11.9824	sp|P02649|APOE_HUMAN	File105273 Spectrum284565 scans: 12122
205069	ELQAAQAR	1114.63	2	0.00379332	15.0751	sp|P02649|APOE_HUMAN	File105273 Spectrum309069 scans: 38618
205070	ELQAAQAR	1114.63	2	0.00466989	14.3738	sp|P02649|APOE_HUMAN	File105273 Spectrum308649 scans: 38160
205072	ELQAAQAR	1114.63	2	0	48.6629	sp|P02649|APOE_HUMAN	File105272 Spectrum249319 scans: 11969
205073	ELQAAQAR	1114.63	2	0.000694	23.162	sp|P02649|APOE_HUMAN	File105270 Spectrum181968 scans: 12010
205076	ELQAAQAR	1114.63	2	0.000694	23.0907	sp|P02649|APOE_HUMAN	File105273 Spectrum309874 scans: 39470
205078	ELQAAQAR	1114.63	2	0.00102632	20.4837	sp|P02649|APOE_HUMAN	File105273 Spectrum309043 scans: 38590
205079	ELQAAQAR	1114.63	2	0.00027	26.9159	sp|P02649|APOE_HUMAN	File105273 Spectrum310329 scans: 39948
205080	AIDGINQR	1114.63	2	0.001058	20.4604	sp|P49913|CAMP_HUMAN	File105277 Spectrum427736 scans: 14754
205084	ELQAAQAR	1114.63	2	0.000578	24.1554	sp|P02649|APOE_HUMAN	File105273 Spectrum309250 scans: 38809
205088	ELQAAQAR	1114.63	2	0.000137	31.335	sp|P02649|APOE_HUMAN	File105273 Spectrum283882 scans: 11352
205090	ELQAAQAR	1114.63	2	0.00116893	20.2404	sp|P02649|APOE_HUMAN	File105273 Spectrum309460 scans: 39034
205096	ELQAAQAR	1114.63	2	0	42.307	sp|P02649|APOE_HUMAN	File105273 Spectrum283667 scans: 11060
205152	SHAAGSK	1114.65	3	0.000171	29.1267	sp|Q9GZP8|IMUP_HUMAN	File105280 Spectrum524416 scans: 5234
205211	FAVATLPPA	1114.66	2	0.0065478	12.9774	sp|P28072|PSB6_HUMAN	File105268 Spectrum133625 scans: 34708
205216	FAVATLPPA	1114.66	2	0.000694	22.9653	sp|P28072|PSB6_HUMAN	File105268 Spectrum133006 scans: 34059
205230	GVLQGLSGR	1114.67	2	0.000798	21.7122	sp|Q9Y6C2|EMIL1_HUMAN	File105279 Spectrum505563 scans: 23702
205237	SVNNVVVR	1114.67	2	0.00258614	16.8055	sp|O75882|ATRN_HUMAN	File105269 Spectrum149912 scans: 14727
205551	SCHTGLGR	1115.57	3	0.00650303	13.0323	sp|P02787|TRFE_HUMAN	File105284 Spectrum666272 scans: 6843
205554	SCHTGLGR	1115.57	2	0.00523673	13.9266	sp|P02787|TRFE_HUMAN	File105284 Spectrum666279 scans: 6850
205681	SSSYSK	1115.62	2	0.00742664	12.3011	sp|P02671|FIBA_HUMAN	File105282 Spectrum600519 scans: 12435
205683	SSSYSK	1115.62	2	0.00327288	15.8156	sp|P02671|FIBA_HUMAN	File105282 Spectrum622455 scans: 36574
205698	SSSYSK	1115.62	2	0.00667138	12.7509	sp|P02671|FIBA_HUMAN	File105281 Spectrum584845 scans: 32994
205716	SSSYSK	1115.62	2	0.00648614	13.0577	sp|P02671|FIBA_HUMAN	File105282 Spectrum598920 scans: 10737
205719	SSSYSK	1115.62	2	0.00956486	11.0565	sp|P02671|FIBA_HUMAN	File105282 Spectrum598699 scans: 10424
205720	SSSYSK	1115.62	2	0.00919267	11.2188	sp|P02671|FIBA_HUMAN	File105282 Spectrum621630 scans: 35708
205728	SSSYSK	1115.62	2	0.00983323	10.9582	sp|P02671|FIBA_HUMAN	File105281 Spectrum565488 scans: 11749
205734	SSSYSK	1115.62	2	0.00834748	11.6787	sp|P02671|FIBA_HUMAN	File105282 Spectrum598793 scans: 10579
205743	SSSYSK	1115.62	2	0.00466989	14.4034	sp|P02671|FIBA_HUMAN	File105283 Spectrum633084 scans: 10647
205745	SSSYSK	1115.62	2	0.00938833	11.1663	sp|P02671|FIBA_HUMAN	File105282 Spectrum624433 scans: 38672
205750	SSSYSK	1115.62	2	0.00155913	18.976	sp|P02671|FIBA_HUMAN	File105282 Spectrum606322 scans: 18647
205761	SSSYSK	1115.62	2	0.00384434	15.0542	sp|P02671|FIBA_HUMAN	File105282 Spectrum625826 scans: 40223
205762	SSSYSK	1115.62	2	0.00878709	11.379	sp|P02671|FIBA_HUMAN	File105281 Spectrum565088 scans: 11329
205764	SSSYSK	1115.62	2	0.00661087	12.8577	sp|P02671|FIBA_HUMAN	File105281 Spectrum591669 scans: 40238
205767	SSSYSK	1115.62	2	0.00466989	14.3803	sp|P02671|FIBA_HUMAN	File105282 Spectrum625734 scans: 40102
205769	SSSYSK	1115.62	2	0.00507531	14.0477	sp|P02671|FIBA_HUMAN	File105282 Spectrum618532 scans: 32396
205770	SSSYSK	1115.62	2	0.00303654	16.1664	sp|P02671|FIBA_HUMAN	File105282 Spectrum625413 scans: 39729
205771	SSSYSK	1115.62	2	0.00650303	13.0075	sp|P02671|FIBA_HUMAN	File105281 Spectrum564356 scans: 10427
205783	SSSYSK	1115.62	2	0.00595535	13.3957	sp|P02671|FIBA_HUMAN	File105282 Spectrum599318 scans: 11162
205784	SSSYSK	1115.62	2	0.0062466	13.28	sp|P02671|FIBA_HUMAN	File105282 Spectrum625548 scans: 39883
205785	SSSYSK	1115.62	2	0.00745307	12.2413	sp|P02671|FIBA_HUMAN	File105282 Spectrum601305 scans: 13269
205786	SSSYSK	1115.62	2	0.00744081	12.2692	sp|P02671|FIBA_HUMAN	File105281 Spectrum591559 scans: 40107
205792	SSSYSK	1115.62	2	0.00540014	13.8325	sp|P02671|FIBA_HUMAN	File105282 Spectrum604714 scans: 16944
205796	SSSYSK	1115.62	2	0.00265291	16.569	sp|P02671|FIBA_HUMAN	File105282 Spectrum599120 scans: 10954
205806	SSSYSK	1115.62	2	0.00479614	14.2316	sp|P02671|FIBA_HUMAN	File105282 Spectrum623691 scans: 37872
205807	SSSYSK	1115.62	2	0.00158436	18.963	sp|P02671|FIBA_HUMAN	File105282 Spectrum624789 scans: 39069
205810	SSSYSK	1115.62	2	0.0062466	13.2569	sp|P02671|FIBA_HUMAN	File105282 Spectrum607137 scans: 19503
205812	SSSYSK	1115.62	2	0.00315183	15.9863	sp|P02671|FIBA_HUMAN	File105283 Spectrum633882 scans: 11487
205821	SSSYSK	1115.62	2	0.00675982	12.7148	sp|P02671|FIBA_HUMAN	File105281 Spectrum565888 scans: 12169
205835	SSSYSK	1115.62	2	0.00783734	12.0519	sp|P02671|FIBA_HUMAN	File105281 Spectrum564598 scans: 10759
205837	SSSYSK	1115.62	2	0.00627037	13.2032	sp|P02671|FIBA_HUMAN	File105267 Spectrum76467 scans: 9764
205845	SSSYSK	1115.62	2	0.00637896	13.1136	sp|P02671|FIBA_HUMAN	File105281 Spectrum589293 scans: 37667
205846	SSSYSK	1115.62	2	0.00496614	14.1553	sp|P02671|FIBA_HUMAN	File105282 Spectrum625182 scans: 39485
205848	SSSYSK	1115.62	2	0.00102632	20.5134	sp|P02671|FIBA_HUMAN	File105282 Spectrum623291 scans: 37452
205850	SSSYSK	1115.62	2	0.00234991	17.1011	sp|P02671|FIBA_HUMAN	File105279 Spectrum494475 scans: 11514
205855	SSSYSK	1115.62	2	0.00414803	14.7454	sp|P02671|FIBA_HUMAN	File105282 Spectrum621231 scans: 35289
205871	SSSYSK	1115.62	2	0.00911548	11.2728	sp|P02671|FIBA_HUMAN	File105281 Spectrum586862 scans: 35112
205872	SSSYSK	1115.62	2	0.00360486	15.3533	sp|P02671|FIBA_HUMAN	File105281 Spectrum590542 scans: 39010
205898	SSSYSK	1115.62	2	0.0066506	12.7671	sp|P02671|FIBA_HUMAN	File105282 Spectrum602073 scans: 14096
205899	SSSYSK	1115.62	2	0.00237525	17.01	sp|P02671|FIBA_HUMAN	File105282 Spectrum603918 scans: 16099
205909	SSSYSK	1115.62	2	0.00265291	16.5618	sp|P02671|FIBA_HUMAN	File105283 Spectrum631239 scans: 8628
206001	TGAQELLR	1115.65	2	0.00883419	11.3627	sp|P06396|GELS_HUMAN	File105276 Spectrum396357 scans: 20012
206004	TGAQELLR	1115.65	2	0.00261294	16.7746	sp|P06396|GELS_HUMAN	File105276 Spectrum396464 scans: 20127
206014	EALLQASR	1115.65	2	0.000171	29.6285	sp|P26038|MOES_HUMAN	File105280 Spectrum537659 scans: 19627
206020	TVQVGLDR	1115.65	2	0.00503188	14.0923	sp|P55291|CAD15_HUMAN	File105276 Spectrum395393 scans: 18941
206150	GSLLTLQR	1115.69	2	0.00657416	12.8994	sp|Q12797|ASPH_HUMAN	File105279 Spectrum507039 scans: 25261
206199	VLEVAK	1115.73	2	0.00397601	14.8539	sp|P13667|PDIA4_HUMAN	File105280 Spectrum541509 scans: 23831
206274	VVVITK	1115.77	2	0.00635774	13.1334	sp|P08238|HS90B_HUMAN	File105275 Spectrum365183 scans: 23304
206567	NPDADK	1116.62	2	0.00439428	14.6104	sp|P00747|PLMN_HUMAN	File105265 Spectrum6443 scans: 9891
206572	NPDADK	1116.62	2	0.0062466	13.2297	sp|P00747|PLMN_HUMAN	File105276 Spectrum387518 scans: 10543
206726	WAASPK	1116.67	2	0.0066506	12.7807	sp|Q9Y4G6|TLN2_HUMAN;sp|Q9Y490|TLN1_HUMAN	File105271 Spectrum221851 scans: 19354
207240	SAPGGGSK	1117.65	2	0.00290525	16.2253	sp|P06748|NPM_HUMAN	File105280 Spectrum527823 scans: 9029
207370	QGASGIK	1117.69	2	0.00577478	13.5149	sp|P07225|PROS_HUMAN	File105283 Spectrum641422 scans: 19495
207388	QGASGIK	1117.69	2	0.00911548	11.2757	sp|P07225|PROS_HUMAN	File105283 Spectrum661708 scans: 41093
207393	QGASGIK	1117.69	2	0.00605082	13.3653	sp|P07225|PROS_HUMAN	File105283 Spectrum641022 scans: 19075
207415	QGASGIK	1117.69	2	0.00158436	18.8662	sp|P07225|PROS_HUMAN	File105283 Spectrum635809 scans: 13571
207422	QGASGIK	1117.69	3	0.00379332	15.0938	sp|P07225|PROS_HUMAN	File105283 Spectrum635130 scans: 12840
207427	QGASGIK	1117.69	2	0.00911548	11.2764	sp|P07225|PROS_HUMAN	File105283 Spectrum635391 scans: 13132
208275	VQSTITSR	1119.65	2	0.000309	26.037	sp|P19823|ITIH2_HUMAN	File105269 Spectrum148503 scans: 12803
208283	VQSTITSR	1119.65	2	0	38.2718	sp|P19823|ITIH2_HUMAN	File105269 Spectrum148411 scans: 12595
208289	VQSTITSR	1119.65	2	0.00189197	17.9961	sp|P19823|ITIH2_HUMAN	File105269 Spectrum148617 scans: 13028
208307	VQSTITSR	1119.65	2	0.0034434	15.6039	sp|P19823|ITIH2_HUMAN	File105271 Spectrum216463 scans: 13113
208318	VQSTITSR	1119.65	2	0.0016378	18.741	sp|P19823|ITIH2_HUMAN	File105272 Spectrum250850 scans: 13586
208327	VQSTITSR	1119.65	2	0	35.8091	sp|P19823|ITIH2_HUMAN	File105270 Spectrum182162 scans: 12214
208338	VQSTITSR	1119.65	2	4.7e-05	34.4922	sp|P19823|ITIH2_HUMAN	File105273 Spectrum285144 scans: 12827
208412	AVGLAGTFR	1119.66	2	0	42.101	sp|P39060|COIA1_HUMAN	File105278 Spectrum470554 scans: 24253
208420	AVGLAGTFR	1119.66	2	0.000417	25.6293	sp|P39060|COIA1_HUMAN	File105278 Spectrum470178 scans: 23842
208424	AVGLAGTFR	1119.66	2	0.00145976	19.5027	sp|P39060|COIA1_HUMAN	File105276 Spectrum401233 scans: 25328
208529	ITEATK	1119.69	2	0.00989737	10.9262	sp|P01042|KNG1_HUMAN	File105265 Spectrum12270 scans: 16369
208534	ITEATK	1119.69	2	0.00635774	13.1392	sp|P01042|KNG1_HUMAN	File105265 Spectrum11899 scans: 15960
208540	SLDLSK	1119.69	2	0.0062466	13.2465	sp|Q96L50|LLR1_HUMAN	File105279 Spectrum504515 scans: 22553
209433	AQMDLSGR	1121.57	2	0.00346672	15.5331	sp|P00488|F13A_HUMAN	File105265 Spectrum5865 scans: 9284
209502	LYQAGEGR	1121.6	2	0.00431839	14.6659	sp|P20073|ANXA7_HUMAN	File105276 Spectrum392036 scans: 15373
209582	TGIVSGFGR	1121.64	2	0.00027	26.3006	sp|P00742|FA10_HUMAN	File105278 Spectrum468698 scans: 22151
209585	TGIVSGFGR	1121.64	2	0	65.0344	sp|P00742|FA10_HUMAN	File105276 Spectrum399724 scans: 23742
209586	TGIVSGFGR	1121.64	2	0	40.8317	sp|P00742|FA10_HUMAN	File105276 Spectrum399539 scans: 23525
209588	TGIVSGFGR	1121.64	2	0	65.8144	sp|P00742|FA10_HUMAN	File105276 Spectrum399558 scans: 23549
209589	TGIVSGFGR	1121.64	2	0.00027	26.231	sp|P00742|FA10_HUMAN	File105276 Spectrum402396 scans: 26553
209593	TGIVSGFGR	1121.64	2	0	36.2452	sp|P00742|FA10_HUMAN	File105265 Spectrum19003 scans: 23516
209594	TGIVSGFGR	1121.64	2	0.00265291	16.5649	sp|P00742|FA10_HUMAN	File105278 Spectrum469627 scans: 23207
209595	TGIVSGFGR	1121.64	2	0	43.4118	sp|P00742|FA10_HUMAN	File105276 Spectrum416059 scans: 40989
209597	TGIVSGFGR	1121.64	2	0.000941	20.9561	sp|P00742|FA10_HUMAN	File105276 Spectrum414573 scans: 39385
209598	TGIVSGFGR	1121.64	2	4.7e-05	33.9483	sp|P00742|FA10_HUMAN	File105276 Spectrum412387 scans: 37088
209601	TGIVSGFGR	1121.64	2	0	49.9527	sp|P00742|FA10_HUMAN	File105276 Spectrum415291 scans: 40166
209602	TGIVSGFGR	1121.64	2	0	44.7917	sp|P00742|FA10_HUMAN	File105276 Spectrum415667 scans: 40574
209603	TGIVSGFGR	1121.64	2	0	52.0858	sp|P00742|FA10_HUMAN	File105276 Spectrum399791 scans: 23814
209604	TGIVSGFGR	1121.64	2	0.000452	25.3498	sp|P00742|FA10_HUMAN	File105276 Spectrum400591 scans: 24654
209605	TGIVSGFGR	1121.64	2	0	45.9719	sp|P00742|FA10_HUMAN	File105276 Spectrum400191 scans: 24234
209607	TGIVSGFGR	1121.64	2	0.00332214	15.7073	sp|P00742|FA10_HUMAN	File105276 Spectrum399451 scans: 23433
209608	TGIVSGFGR	1121.64	2	0.00155913	19.0656	sp|P00742|FA10_HUMAN	File105276 Spectrum411986 scans: 36667
209609	TGIVSGFGR	1121.64	2	4.7e-05	31.8619	sp|P00742|FA10_HUMAN	File105276 Spectrum416442 scans: 41398
209612	TGIVSGFGR	1121.64	2	0	39.4303	sp|P00742|FA10_HUMAN	File105276 Spectrum400992 scans: 25075
209613	TGIVSGFGR	1121.64	2	0.00217038	17.3844	sp|P00742|FA10_HUMAN	File105276 Spectrum411587 scans: 36248
209617	TGIVSGFGR	1121.64	2	0.00102632	20.5693	sp|P00742|FA10_HUMAN	File105265 Spectrum17965 scans: 22426
209623	TGIVSGFGR	1121.64	2	0.00637896	13.1105	sp|P00742|FA10_HUMAN	File105276 Spectrum403652 scans: 27891
209627	TGIVSGFGR	1121.64	2	0.000344	25.8556	sp|P00742|FA10_HUMAN	File105276 Spectrum402000 scans: 26137
209629	TGIVSGFGR	1121.64	2	9.28e-05	31.3888	sp|P00742|FA10_HUMAN	File105281 Spectrum575343 scans: 22316
209637	TGIVSGFGR	1121.64	2	0.000644	23.9443	sp|P00742|FA10_HUMAN	File105279 Spectrum505005 scans: 23108
209985	GNYDAAQR	1122.56	2	0.00027	26.1206	sp|P35542|SAA4_HUMAN	File105266 Spectrum40802 scans: 8578
209987	GNYDAAQR	1122.56	2	0.00263002	16.6937	sp|P35542|SAA4_HUMAN	File105268 Spectrum110332 scans: 9302
209992	GNYDAAQR	1122.56	2	0.00305348	16.0629	sp|P35542|SAA4_HUMAN	File105284 Spectrum667347 scans: 7986
209999	GNYDAAQR	1122.56	2	4.7e-05	32.1556	sp|P35542|SAA4_HUMAN	File105268 Spectrum137408 scans: 38703
210006	GNYDAAQR	1122.56	2	0.000245	28.8857	sp|P35542|SAA4_HUMAN	File105268 Spectrum138591 scans: 39951
210008	GNYDAAQR	1122.56	2	0.000612	23.9907	sp|P35542|SAA4_HUMAN	File105268 Spectrum138191 scans: 39531
210010	GNYDAAQR	1122.56	2	0.000825	21.5066	sp|P35542|SAA4_HUMAN	File105268 Spectrum138269 scans: 39612
210012	GNYDAAQR	1122.56	2	0.00100321	20.7542	sp|P35542|SAA4_HUMAN	File105269 Spectrum139917 scans: 1520
210013	GNYDAAQR	1122.56	2	0.00320394	15.8821	sp|P35542|SAA4_HUMAN	File105268 Spectrum138847 scans: 40220
210018	GNYDAAQR	1122.56	2	0.00174654	18.6534	sp|P35542|SAA4_HUMAN	File105269 Spectrum139987 scans: 1703
210019	GNYDAAQR	1122.56	2	0.0016378	18.7869	sp|P35542|SAA4_HUMAN	File105268 Spectrum139340 scans: 40807
210020	GNYDAAQR	1122.56	2	0.000245	28.282	sp|P35542|SAA4_HUMAN	File105268 Spectrum138981 scans: 40364
210027	GNYDAAQR	1122.56	2	0.00119533	19.9857	sp|P35542|SAA4_HUMAN	File105269 Spectrum140723 scans: 3433
210028	GNYDAAQR	1122.56	2	0.0027028	16.4988	sp|P35542|SAA4_HUMAN	File105269 Spectrum140813 scans: 3632
210030	GNYDAAQR	1122.56	2	0.00707053	12.5788	sp|P35542|SAA4_HUMAN	File105269 Spectrum140371 scans: 2645
210032	GNYDAAQR	1122.56	2	0.00431839	14.65	sp|P35542|SAA4_HUMAN	File105268 Spectrum139285 scans: 40719
210035	GNYDAAQR	1122.56	2	0.00122043	19.8379	sp|P35542|SAA4_HUMAN	File105268 Spectrum109245 scans: 8014
210037	GNYDAAQR	1122.56	2	0.00116893	20.0864	sp|P35542|SAA4_HUMAN	File105269 Spectrum140739 scans: 3466
210038	GNYDAAQR	1122.56	2	0.00822265	11.7547	sp|P35542|SAA4_HUMAN	File105269 Spectrum140549 scans: 3058
210039	GNYDAAQR	1122.56	2	0.0016106	18.8537	sp|P35542|SAA4_HUMAN	File105269 Spectrum140452 scans: 2836
210042	GNYDAAQR	1122.56	2	0.00116893	20.3311	sp|P35542|SAA4_HUMAN	File105269 Spectrum139790 scans: 1167
210043	GNYDAAQR	1122.56	2	0	45.3884	sp|P35542|SAA4_HUMAN	File105269 Spectrum140293 scans: 2456
210044	GNYDAAQR	1122.56	2	0.00191899	17.9565	sp|P35542|SAA4_HUMAN	File105269 Spectrum140625 scans: 3228
210045	GNYDAAQR	1122.56	2	0.00568844	13.6028	sp|P35542|SAA4_HUMAN	File105269 Spectrum140539 scans: 3033
210047	GNYDAAQR	1122.56	2	0.000245	28.2846	sp|P35542|SAA4_HUMAN	File105268 Spectrum138485 scans: 39839
210048	GNYDAAQR	1122.56	2	0.00661087	12.8404	sp|P35542|SAA4_HUMAN	File105268 Spectrum136636 scans: 37872
210051	GNYDAAQR	1122.56	2	0.000779	22.1043	sp|P35542|SAA4_HUMAN	File105269 Spectrum141140 scans: 4629
210054	GNYDAAQR	1122.56	2	0.00476201	14.3132	sp|P35542|SAA4_HUMAN	File105268 Spectrum137793 scans: 39111
210060	GNYDAAQR	1122.56	2	0.00174654	18.5874	sp|P35542|SAA4_HUMAN	File105269 Spectrum142010 scans: 5550
210068	GNYDAAQR	1122.56	2	0.000171	29.9412	sp|P35542|SAA4_HUMAN	File105268 Spectrum109630 scans: 8426
210073	GNYDAAQR	1122.56	2	0.00027	26.1745	sp|P35542|SAA4_HUMAN	File105269 Spectrum145016 scans: 8764
210079	GNYDAAQR	1122.56	2	0.00148178	19.3604	sp|P35542|SAA4_HUMAN	File105283 Spectrum630496 scans: 7739
210085	GNYDAAQR	1122.56	2	0.000171	30.1347	sp|P35542|SAA4_HUMAN	File105269 Spectrum144957 scans: 8689
210096	GNYDAAQR	1122.56	2	0.000484	24.9715	sp|P35542|SAA4_HUMAN	File105266 Spectrum40724 scans: 8493
210172	IYWADAR	1122.6	2	0.000798	22.0011	sp|Q07954|LRP1_HUMAN	File105266 Spectrum56769 scans: 26181
210183	VFDMLNR	1122.61	2	0.00279712	16.292	sp|Q14240|IF4A2_HUMAN;sp|P60842|IF4A1_HUMAN	File105269 Spectrum165260 scans: 31376
210283	QAFYIPR	1122.64	2	0.00371942	15.1378	sp|Q99983|OMD_HUMAN	File105265 Spectrum21189 scans: 25844
210433	IAWHVIR	1122.69	3	0.00783734	12.0264	sp|Q96IY4|CBPB2_HUMAN	File105284 Spectrum682560 scans: 24811
210434	AYVGQK	1122.68	2	0.00661087	12.8614	sp|P21333|FLNA_HUMAN	File105268 Spectrum114220 scans: 14081
210438	IAWHVIR	1122.69	3	4.7e-05	31.833	sp|Q96IY4|CBPB2_HUMAN	File105282 Spectrum610574 scans: 23165
210439	IAWHVIR	1122.69	3	0	45.1731	sp|Q96IY4|CBPB2_HUMAN	File105282 Spectrum610963 scans: 23703
210441	IAWHVIR	1122.69	3	4.7e-05	34.0041	sp|Q96IY4|CBPB2_HUMAN	File105283 Spectrum646912 scans: 25366
210715	NMFTINR	1123.6	2	0	37.9532	sp|P12830|CADH1_HUMAN	File105278 Spectrum470160 scans: 23823
210726	AVACTFAR	1123.6	2	0.000452	25.5143	sp|Q76LX8|ATS13_HUMAN	File105274 Spectrum324465 scans: 17595
210730	AVACTFAR	1123.6	2	0	35.7024	sp|Q76LX8|ATS13_HUMAN	File105274 Spectrum324231 scans: 17287
210734	NMFTINR	1123.6	2	4.7e-05	32.8042	sp|P12830|CADH1_HUMAN	File105279 Spectrum506640 scans: 24842
210799	NPANPVQR	1123.63	2	4.7e-05	34.4182	sp|P00739|HPTR_HUMAN;sp|P00738|HPT_HUMAN	File105284 Spectrum669075 scans: 10035
210801	NPANPVQR	1123.63	2	0.00790244	11.9266	sp|P00739|HPTR_HUMAN;sp|P00738|HPT_HUMAN	File105284 Spectrum669384 scans: 10398
210809	QFGIQFR	1123.63	2	0.0090938	11.278	sp|P78509|RELN_HUMAN	File105278 Spectrum473682 scans: 27562
210821	QFGIQFR	1123.63	2	0.00790244	11.9813	sp|P78509|RELN_HUMAN	File105279 Spectrum509962 scans: 28389
210881	VHELIER	1123.66	3	0.00027	27.4748	sp|P04114|APOB_HUMAN	File105273 Spectrum287757 scans: 15764
210890	VHELIER	1123.66	3	0.00516618	13.9571	sp|P04114|APOB_HUMAN	File105274 Spectrum323297 scans: 16231
210893	VHELIER	1123.66	2	0.000694	23.2533	sp|P04114|APOB_HUMAN	File105274 Spectrum323389 scans: 16328
210939	HQILQTR	1123.67	3	0.00027	26.4322	sp|Q8IWL1|SFPA2_HUMAN;sp|Q8IWL2|SFTA1_HUMAN	File105273 Spectrum282788 scans: 9898
211410	EIFNMAR	1124.59	2	0.00491758	14.1954	sp|P04114|APOB_HUMAN	File105284 Spectrum682777 scans: 25046
211481	QTCMK	1124.61	2	0.00745307	12.2437	sp|P10909|CLUS_HUMAN	File105282 Spectrum625673 scans: 40029
211572	YLTWASR	1124.62	2	0.00027	27.0685	sp|P01876|IGHA1_HUMAN;sp|P0DOX2|IGA2_HUMAN;sp|P01877|IGHA2_HUMAN	File105282 Spectrum612615 scans: 25727
211578	YLTWASR	1124.62	2	0.00265291	16.5995	sp|P01876|IGHA1_HUMAN;sp|P0DOX2|IGA2_HUMAN;sp|P01877|IGHA2_HUMAN	File105280 Spectrum544244 scans: 26944
211583	YLTWASR	1124.62	2	0.00027	27.0884	sp|P01876|IGHA1_HUMAN;sp|P0DOX2|IGA2_HUMAN;sp|P01877|IGHA2_HUMAN	File105281 Spectrum578930 scans: 26623
211586	YLTWASR	1124.62	2	0.00027	26.4741	sp|P01876|IGHA1_HUMAN;sp|P0DOX2|IGA2_HUMAN;sp|P01877|IGHA2_HUMAN	File105281 Spectrum578888 scans: 26578
211589	YLTWASR	1124.62	2	0.000245	28.3114	sp|P01876|IGHA1_HUMAN;sp|P0DOX2|IGA2_HUMAN;sp|P01877|IGHA2_HUMAN	File105282 Spectrum612835 scans: 25997
211592	YLTWASR	1124.62	2	0.000137	31.1478	sp|P01876|IGHA1_HUMAN;sp|P0DOX2|IGA2_HUMAN;sp|P01877|IGHA2_HUMAN	File105282 Spectrum612909 scans: 26080
211595	YLTWASR	1124.62	2	0.00650303	13.0126	sp|P01876|IGHA1_HUMAN;sp|P0DOX2|IGA2_HUMAN;sp|P01877|IGHA2_HUMAN	File105282 Spectrum612513 scans: 25582
211598	YLTWASR	1124.62	2	0	41.3464	sp|P01876|IGHA1_HUMAN;sp|P0DOX2|IGA2_HUMAN;sp|P01877|IGHA2_HUMAN	File105281 Spectrum579290 scans: 27001
211602	YLTWASR	1124.62	2	0.000913	21.1923	sp|P01876|IGHA1_HUMAN;sp|P0DOX2|IGA2_HUMAN;sp|P01877|IGHA2_HUMAN	File105281 Spectrum590428 scans: 38889
211603	YLTWASR	1124.62	2	0.000694	22.8742	sp|P01876|IGHA1_HUMAN;sp|P0DOX2|IGA2_HUMAN;sp|P01877|IGHA2_HUMAN	File105281 Spectrum578532 scans: 26180
211604	YLTWASR	1124.62	2	0.000171	29.9152	sp|P01876|IGHA1_HUMAN;sp|P0DOX2|IGA2_HUMAN;sp|P01877|IGHA2_HUMAN	File105281 Spectrum590840 scans: 39324
211606	YLTWASR	1124.62	2	0.000779	22.0925	sp|P01876|IGHA1_HUMAN;sp|P0DOX2|IGA2_HUMAN;sp|P01877|IGHA2_HUMAN	File105281 Spectrum586564 scans: 34799
211608	YLTWASR	1124.62	2	0.000973	20.806	sp|P01876|IGHA1_HUMAN;sp|P0DOX2|IGA2_HUMAN;sp|P01877|IGHA2_HUMAN	File105281 Spectrum578263 scans: 25846
211609	YLTWASR	1124.62	2	0.00158436	18.9152	sp|P01876|IGHA1_HUMAN;sp|P0DOX2|IGA2_HUMAN;sp|P01877|IGHA2_HUMAN	File105281 Spectrum578582 scans: 26239
211612	YLTWASR	1124.62	2	0.00221903	17.2679	sp|P01876|IGHA1_HUMAN;sp|P0DOX2|IGA2_HUMAN;sp|P01877|IGHA2_HUMAN	File105281 Spectrum589297 scans: 37671
211613	YLTWASR	1124.62	2	4.7e-05	32.7858	sp|P01876|IGHA1_HUMAN;sp|P0DOX2|IGA2_HUMAN;sp|P01877|IGHA2_HUMAN	File105281 Spectrum590073 scans: 38496
211617	YLTWASR	1124.62	2	0.000798	21.9857	sp|P01876|IGHA1_HUMAN;sp|P0DOX2|IGA2_HUMAN;sp|P01877|IGHA2_HUMAN	File105280 Spectrum543021 scans: 25600
211621	ALTTMGFR	1124.62	2	0.000171	29.1312	sp|P30626|SORCN_HUMAN	File105281 Spectrum577881 scans: 25434
211859	LVSALHTR	1124.69	3	0	36.3875	sp|Q9Y5X9|LIPE_HUMAN	File105280 Spectrum537131 scans: 19072
212391	RPPDEQR	1125.61	3	0.00102632	20.4934	sp|Q15370|ELOB_HUMAN	File105279 Spectrum488871 scans: 5550
212478	FHIDPLR	1125.65	3	0.00790244	11.9466	sp|Q6V0I7|FAT4_HUMAN	File105266 Spectrum55288 scans: 24617
212873	YEFLNGR	1126.6	2	0.0016106	18.8237	sp|P00747|PLMN_HUMAN	File105283 Spectrum646808 scans: 25257
212948	AVLYNYR	1126.63	2	4.7e-05	34.0034	sp|P01024|CO3_HUMAN	File105278 Spectrum468010 scans: 21394
212959	AVLYNYR	1126.63	2	0.00279712	16.2904	sp|P01024|CO3_HUMAN	File105276 Spectrum398423 scans: 22336
212960	AVLYNYR	1126.63	2	4.7e-05	33.6133	sp|P01024|CO3_HUMAN	File105279 Spectrum503866 scans: 21756
212995	HAQGEK	1126.65	3	0.00798573	11.8815	sp|P50991|TCPD_HUMAN	File105271 Spectrum209839 scans: 5424
213754	YSDASK	1127.62	2	0.000344	25.9256	sp|Q15063|POSTN_HUMAN	File105274 Spectrum319465 scans: 12116
213827	NGPGPTK	1127.67	2	0.00744081	12.2912	sp|P02751|FINC_HUMAN	File105280 Spectrum529322 scans: 10623
213837	NGPGPTK	1127.67	2	0.00258614	16.8015	sp|P02751|FINC_HUMAN	File105281 Spectrum564499 scans: 10606
213841	NGPGPTK	1127.67	3	0.000171	29.4403	sp|P02751|FINC_HUMAN	File105280 Spectrum529558 scans: 10879
213843	NGPGPTK	1127.67	2	0.000798	21.8027	sp|P02751|FINC_HUMAN	File105280 Spectrum531702 scans: 13136
213845	NGPGPTK	1127.67	3	0.000888	21.2343	sp|P02751|FINC_HUMAN	File105280 Spectrum529479 scans: 10795
213846	NGPGPTK	1127.67	3	0.000578	24.2346	sp|P02751|FINC_HUMAN	File105280 Spectrum529507 scans: 10824
213851	NGPGPTK	1127.67	3	0.00209994	17.6276	sp|P02751|FINC_HUMAN	File105281 Spectrum563944 scans: 9973
213854	NGPGPTK	1127.67	2	0.00848417	11.5591	sp|P02751|FINC_HUMAN	File105282 Spectrum598593 scans: 10313
213856	NGPGPTK	1127.67	2	0.00404954	14.7903	sp|P02751|FINC_HUMAN	File105280 Spectrum556898 scans: 40592
213861	NGPGPTK	1127.67	2	0.00323007	15.8727	sp|P02751|FINC_HUMAN	File105280 Spectrum530102 scans: 11455
213867	NGPGPTK	1127.67	2	0.00903197	11.3146	sp|P02751|FINC_HUMAN	File105281 Spectrum563820 scans: 9840
213868	NGPGPTK	1127.67	2	0.00806824	11.8256	sp|P02751|FINC_HUMAN	File105280 Spectrum531303 scans: 12717
213869	NGPGPTK	1127.67	2	0.000452	25.431	sp|P02751|FINC_HUMAN	File105280 Spectrum530502 scans: 11875
213871	NGPGPTK	1127.67	2	0.00186439	18.1407	sp|P02751|FINC_HUMAN	File105281 Spectrum564670 scans: 10867
213877	NGPGPTK	1127.67	2	0.000798	22.0752	sp|P02751|FINC_HUMAN	File105280 Spectrum529639 scans: 10968
213884	NGPGPTK	1127.67	2	0.00108756	20.4024	sp|P02751|FINC_HUMAN	File105280 Spectrum529702 scans: 11035
213885	NGPGPTK	1127.67	2	0.00870929	11.4377	sp|P02751|FINC_HUMAN	File105284 Spectrum669446 scans: 10463
213954	VAANAPK	1127.71	2	0.00329561	15.7381	sp|Q00610|CLH1_HUMAN	File105284 Spectrum671324 scans: 12802
214459	VSVFVPPR	1128.69	2	0.000779	22.1863	sp|P01871|IGHM_HUMAN;sp|P0DOX6|IGM_HUMAN	File105283 Spectrum648870 scans: 27430
214460	VSVFVPPR	1128.69	2	0.00568844	13.6071	sp|P01871|IGHM_HUMAN;sp|P0DOX6|IGM_HUMAN	File105281 Spectrum576104 scans: 23188
214464	VSVFVPPR	1128.69	2	0.000578	24.174	sp|P01871|IGHM_HUMAN;sp|P0DOX6|IGM_HUMAN	File105283 Spectrum648053 scans: 26569
214468	VSVFVPPR	1128.69	2	4.7e-05	32.5349	sp|P01871|IGHM_HUMAN;sp|P0DOX6|IGM_HUMAN	File105267 Spectrum90719 scans: 25544
214469	VSVFVPPR	1128.69	2	0.00166599	18.7158	sp|P01871|IGHM_HUMAN;sp|P0DOX6|IGM_HUMAN	File105284 Spectrum684136 scans: 26476
214471	VSVFVPPR	1128.69	3	0.0016378	18.7507	sp|P01871|IGHM_HUMAN;sp|P0DOX6|IGM_HUMAN	File105282 Spectrum612215 scans: 25173
214472	VSVFVPPR	1128.69	2	0	43.2844	sp|P01871|IGHM_HUMAN;sp|P0DOX6|IGM_HUMAN	File105282 Spectrum612664 scans: 25791
214474	VSVFVPPR	1128.69	2	0	36.5014	sp|P01871|IGHM_HUMAN;sp|P0DOX6|IGM_HUMAN	File105282 Spectrum612419 scans: 25437
214475	VSVFVPPR	1128.69	2	0.00698634	12.6316	sp|P01871|IGHM_HUMAN;sp|P0DOX6|IGM_HUMAN	File105282 Spectrum611949 scans: 24836
214476	VSVFVPPR	1128.69	2	4.7e-05	34.459	sp|P01871|IGHM_HUMAN;sp|P0DOX6|IGM_HUMAN	File105282 Spectrum611846 scans: 24690
214477	VSVFVPPR	1128.69	2	0.000512	24.7811	sp|P01871|IGHM_HUMAN;sp|P0DOX6|IGM_HUMAN	File105283 Spectrum649281 scans: 27863
214478	VSVFVPPR	1128.69	2	0.000171	30.1655	sp|P01871|IGHM_HUMAN;sp|P0DOX6|IGM_HUMAN	File105282 Spectrum612404 scans: 25409
214479	VSVFVPPR	1128.69	2	0.000825	21.4774	sp|P01871|IGHM_HUMAN;sp|P0DOX6|IGM_HUMAN	File105282 Spectrum612165 scans: 25116
214480	VSVFVPPR	1128.69	2	0.00217038	17.3695	sp|P01871|IGHM_HUMAN;sp|P0DOX6|IGM_HUMAN	File105282 Spectrum612160 scans: 25111
214481	VSVFVPPR	1128.69	2	4.7e-05	32.6818	sp|P01871|IGHM_HUMAN;sp|P0DOX6|IGM_HUMAN	File105282 Spectrum612468 scans: 25513
214482	VSVFVPPR	1128.69	2	0	36.3193	sp|P01871|IGHM_HUMAN;sp|P0DOX6|IGM_HUMAN	File105282 Spectrum612426 scans: 25447
214484	VSVFVPPR	1128.69	2	0.000245	28.4801	sp|P01871|IGHM_HUMAN;sp|P0DOX6|IGM_HUMAN	File105282 Spectrum611987 scans: 24887
214485	VSVFVPPR	1128.69	2	4.7e-05	32.6241	sp|P01871|IGHM_HUMAN;sp|P0DOX6|IGM_HUMAN	File105282 Spectrum612267 scans: 25232
214486	VSVFVPPR	1128.69	2	4.7e-05	34.1092	sp|P01871|IGHM_HUMAN;sp|P0DOX6|IGM_HUMAN	File105281 Spectrum577646 scans: 25175
214487	VSVFVPPR	1128.69	2	0.000344	25.9121	sp|P01871|IGHM_HUMAN;sp|P0DOX6|IGM_HUMAN	File105281 Spectrum578017 scans: 25584
214488	VSVFVPPR	1128.69	2	0	38.3337	sp|P01871|IGHM_HUMAN;sp|P0DOX6|IGM_HUMAN	File105282 Spectrum612069 scans: 24989
214489	VSVFVPPR	1128.69	2	0.00027	27.6693	sp|P01871|IGHM_HUMAN;sp|P0DOX6|IGM_HUMAN	File105282 Spectrum612894 scans: 26063
214490	VSVFVPPR	1128.69	2	4.7e-05	34.5789	sp|P01871|IGHM_HUMAN;sp|P0DOX6|IGM_HUMAN	File105281 Spectrum577488 scans: 24995
214493	VSVFVPPR	1128.69	2	4.7e-05	32.6662	sp|P01871|IGHM_HUMAN;sp|P0DOX6|IGM_HUMAN	File105281 Spectrum577981 scans: 25546
214494	VSVFVPPR	1128.69	2	0	37.5842	sp|P01871|IGHM_HUMAN;sp|P0DOX6|IGM_HUMAN	File105282 Spectrum612887 scans: 26055
214496	VSVFVPPR	1128.69	2	0.000452	25.4748	sp|P01871|IGHM_HUMAN;sp|P0DOX6|IGM_HUMAN	File105282 Spectrum612987 scans: 26166
214503	VSVFVPPR	1128.69	2	0.000245	28.7878	sp|P01871|IGHM_HUMAN;sp|P0DOX6|IGM_HUMAN	File105281 Spectrum577433 scans: 24930
214504	VSVFVPPR	1128.69	2	0.00186439	18.0282	sp|P01871|IGHM_HUMAN;sp|P0DOX6|IGM_HUMAN	File105282 Spectrum625140 scans: 39440
214508	VSVFVPPR	1128.69	2	0.000694	23.4935	sp|P01871|IGHM_HUMAN;sp|P0DOX6|IGM_HUMAN	File105282 Spectrum624409 scans: 38644
214516	VSVFVPPR	1128.69	2	4.7e-05	32.6649	sp|P01871|IGHM_HUMAN;sp|P0DOX6|IGM_HUMAN	File105267 Spectrum90328 scans: 25126
214518	VSVFVPPR	1128.69	2	0.000245	28.7853	sp|P01871|IGHM_HUMAN;sp|P0DOX6|IGM_HUMAN	File105281 Spectrum577324 scans: 24801
214529	VSVFVPPR	1128.69	2	0.000512	24.6844	sp|P01871|IGHM_HUMAN;sp|P0DOX6|IGM_HUMAN	File105283 Spectrum648467 scans: 27006
214561	TYLFK	1128.69	2	0.00735498	12.4169	sp|P04004|VTNC_HUMAN	File105277 Spectrum440457 scans: 28741
214570	TYLFK	1128.69	2	0.00656984	12.9735	sp|P04004|VTNC_HUMAN	File105277 Spectrum444047 scans: 32634
214580	TYLFK	1128.69	2	0.00678114	12.697	sp|P04004|VTNC_HUMAN	File105277 Spectrum446123 scans: 34968
214583	TYLFK	1128.69	2	0.00568844	13.6113	sp|P04004|VTNC_HUMAN	File105277 Spectrum449517 scans: 38558
214596	TYLFK	1128.69	2	0.00153603	19.1544	sp|P04004|VTNC_HUMAN	File105265 Spectrum34843 scans: 40558
214598	TYLFK	1128.69	2	0.00277403	16.3313	sp|P04004|VTNC_HUMAN	File105265 Spectrum27391 scans: 32688
214599	TYLFK	1128.69	2	0.00477726	14.2715	sp|P04004|VTNC_HUMAN	File105266 Spectrum59009 scans: 28691
214608	TYLFK	1128.69	2	0.00640387	13.1061	sp|P04004|VTNC_HUMAN	File105265 Spectrum34031 scans: 39703
214609	TYLFK	1128.69	2	0.0034434	15.5594	sp|P04004|VTNC_HUMAN	File105265 Spectrum34446 scans: 40139
214610	TYLFK	1128.69	2	0.0096077	11.0434	sp|P04004|VTNC_HUMAN	File105277 Spectrum445316 scans: 34121
214611	TYLFK	1128.69	2	0.00234991	17.0744	sp|P04004|VTNC_HUMAN	File105265 Spectrum32491 scans: 38060
214622	TYLFK	1128.69	2	0.0045107	14.5235	sp|P04004|VTNC_HUMAN	File105276 Spectrum415846 scans: 40765
214627	TYLFK	1128.69	2	0.00327288	15.8452	sp|P04004|VTNC_HUMAN	File105265 Spectrum30181 scans: 35625
214638	TYLFK	1128.69	2	0.00397601	14.8331	sp|P04004|VTNC_HUMAN	File105265 Spectrum28580 scans: 33944
214640	TYLFK	1128.69	2	0.00193903	17.9436	sp|P04004|VTNC_HUMAN	File105276 Spectrum411927 scans: 36605
214644	TYLFK	1128.69	2	0.00397601	14.8582	sp|P04004|VTNC_HUMAN	File105265 Spectrum28980 scans: 34364
214646	TYLFK	1128.69	2	0.0070057	12.6035	sp|P04004|VTNC_HUMAN	File105277 Spectrum448559 scans: 37529
214648	TYLFK	1128.69	2	0.00263002	16.6798	sp|P04004|VTNC_HUMAN	File105265 Spectrum31371 scans: 36884
214650	TYLFK	1128.69	2	0.00716002	12.5333	sp|P04004|VTNC_HUMAN	File105282 Spectrum614551 scans: 27844
214661	TYLFK	1128.69	2	0.00566738	13.6117	sp|P04004|VTNC_HUMAN	File105265 Spectrum25447 scans: 30610
214677	TYLFK	1128.69	2	0.00648614	13.0469	sp|P04004|VTNC_HUMAN	File105265 Spectrum26996 scans: 32265
214678	TYLFK	1128.69	2	0.00155913	19.1036	sp|P04004|VTNC_HUMAN	File105279 Spectrum517059 scans: 36046
214679	TYLFK	1128.69	2	0.00214686	17.4623	sp|P04004|VTNC_HUMAN	File105276 Spectrum411126 scans: 35764
214683	TYLFK	1128.69	2	0.00948707	11.11	sp|P04004|VTNC_HUMAN	File105276 Spectrum416243 scans: 41183
214700	TYLFK	1128.69	2	0.00518892	13.9504	sp|P04004|VTNC_HUMAN	File105265 Spectrum27794 scans: 33112
214760	VLLSALER	1128.71	2	0.00393693	14.951	sp|P11586|C1TC_HUMAN	File105271 Spectrum233896 scans: 32407
215083	AGDALWLR	1129.64	2	0.00305348	16.0953	sp|Q86UX7|URP2_HUMAN	File105283 Spectrum650958 scans: 29680
215540	GSWYSMR	1130.54	2	0.00566738	13.6285	sp|P02675|FIBB_HUMAN	File105277 Spectrum429668 scans: 17075
215545	GSWYSMR	1130.54	2	0.000719	22.8205	sp|P02675|FIBB_HUMAN	File105277 Spectrum433709 scans: 21470
215612	VQQPDCR	1130.57	2	0.00320394	15.8877	sp|P0C0L4|CO4A_HUMAN;sp|P0C0L5|CO4B_HUMAN	File105271 Spectrum211933 scans: 8070
215622	VQQPDCR	1130.57	2	0.00834748	11.6812	sp|P0C0L4|CO4A_HUMAN;sp|P0C0L5|CO4B_HUMAN	File105271 Spectrum212126 scans: 8350
215650	NTQPAESR	1130.59	2	0.000973	20.8157	sp|Q9UIB8|SLAF5_HUMAN	File105276 Spectrum382376 scans: 5116
215685	WTPQQSR	1130.6	2	0.00439428	14.6135	sp|O60462|NRP2_HUMAN	File105273 Spectrum287456 scans: 15448
215743	AIAYATHR	1130.64	3	0.0036479	15.2315	sp|P28062|PSB8_HUMAN	File105275 Spectrum355522 scans: 12625
215945	ADGSPVK	1130.67	2	0.000748	22.3313	sp|P0CG04|IGLC1_HUMAN;sp|P0DOX8|IGL1_HUMAN;sp|B9A064|IGLL5_HUMAN;sp|A0M8Q6|IGLC7_HUMAN	File105284 Spectrum671113 scans: 12373
215949	ADGSPVK	1130.67	2	0.00717963	12.5221	sp|P0CG04|IGLC1_HUMAN;sp|P0DOX8|IGL1_HUMAN;sp|B9A064|IGLL5_HUMAN;sp|A0M8Q6|IGLC7_HUMAN	File105275 Spectrum355814 scans: 12942
215952	ADGSPVK	1130.67	2	0.00134055	19.5804	sp|P0CG04|IGLC1_HUMAN;sp|P0DOX8|IGL1_HUMAN;sp|B9A064|IGLL5_HUMAN;sp|A0M8Q6|IGLC7_HUMAN	File105274 Spectrum344724 scans: 39270
215954	ADGSPVK	1130.67	2	0.00182174	18.3757	sp|P0CG04|IGLC1_HUMAN;sp|P0DOX8|IGL1_HUMAN;sp|B9A064|IGLL5_HUMAN;sp|A0M8Q6|IGLC7_HUMAN	File105274 Spectrum345093 scans: 39668
215955	ADGSPVK	1130.67	2	0.0034434	15.5459	sp|P0CG04|IGLC1_HUMAN;sp|P0DOX8|IGL1_HUMAN;sp|B9A064|IGLL5_HUMAN;sp|A0M8Q6|IGLC7_HUMAN	File105274 Spectrum345485 scans: 40083
215960	ADGSPVK	1130.67	2	0.00179939	18.4293	sp|P0CG04|IGLC1_HUMAN;sp|P0DOX8|IGL1_HUMAN;sp|B9A064|IGLL5_HUMAN;sp|A0M8Q6|IGLC7_HUMAN	File105274 Spectrum345013 scans: 39580
215968	ADGSPVK	1130.67	2	0.00790244	11.9422	sp|P0CG04|IGLC1_HUMAN;sp|P0DOX8|IGL1_HUMAN;sp|B9A064|IGLL5_HUMAN;sp|A0M8Q6|IGLC7_HUMAN	File105281 Spectrum566456 scans: 12765
215978	ADGSPVK	1130.67	2	0.00360486	15.3497	sp|P0CG04|IGLC1_HUMAN;sp|P0DOX8|IGL1_HUMAN;sp|B9A064|IGLL5_HUMAN;sp|A0M8Q6|IGLC7_HUMAN	File105274 Spectrum320604 scans: 13350
215980	ADGSPVK	1130.67	2	0.00166599	18.7252	sp|P0CG04|IGLC1_HUMAN;sp|P0DOX8|IGL1_HUMAN;sp|B9A064|IGLL5_HUMAN;sp|A0M8Q6|IGLC7_HUMAN	File105274 Spectrum320212 scans: 12932
216015	VEIATLTR	1130.69	2	0	37.8046	sp|P25789|PSA4_HUMAN	File105283 Spectrum647245 scans: 25717
216476	IWYEHR	1131.6	3	0.000512	24.5642	sp|O75874|IDHC_HUMAN;sp|P48735|IDHP_HUMAN	File105284 Spectrum677880 scans: 19880
217112	CGSEAQPR	1132.55	2	0	38.0252	sp|P26927|HGFL_HUMAN;sp|Q2TV78|MST1L_HUMAN	File105278 Spectrum453500 scans: 5504
217116	CGSEAQPR	1132.55	2	4.7e-05	32.4849	sp|P26927|HGFL_HUMAN;sp|Q2TV78|MST1L_HUMAN	File105276 Spectrum383000 scans: 5780
217291	TPSEGGK	1132.65	2	0.00637896	13.1194	sp|P51659|DHB4_HUMAN	File105273 Spectrum282537 scans: 9634
217440	IIDFGLAR	1132.68	2	0.00983323	10.9507	sp|Q9H1R3|MYLK2_HUMAN;sp|Q86YV6|MYLK4_HUMAN;sp|Q32MK0|MYLK3_HUMAN	File105272 Spectrum271751 scans: 36293
217443	DLQFLLR	1132.68	2	0.00148178	19.427	sp|Q09328|MGT5A_HUMAN	File105270 Spectrum202354 scans: 34620
217445	GLLGEFLR	1132.68	2	0.00119533	19.9643	sp|P20142|PEPC_HUMAN	File105273 Spectrum307373 scans: 36815
217454	DVVNTK	1132.69	2	0.00864732	11.4876	sp|P05452|TETN_HUMAN	File105277 Spectrum427035 scans: 13937
217783	AVAAGNSCR	1133.58	2	0.00842298	11.6427	sp|Q9Y4G6|TLN2_HUMAN;sp|Q9Y490|TLN1_HUMAN	File105266 Spectrum39934 scans: 7598
217784	GALASSEDR	1133.59	2	0	36.1811	sp|Q9BX59|TPSNR_HUMAN	File105276 Spectrum388044 scans: 11096
217956	FLLDLER	1133.66	2	0.00980209	10.9857	sp|Q9UNA0|ATS5_HUMAN	File105279 Spectrum518235 scans: 37281
218025	LVPQQLAH	1133.68	2	0	36.4063	sp|P10606|COX5B_HUMAN	File105284 Spectrum680753 scans: 22913
218026	LVPQQLAH	1133.68	2	0	40.6634	sp|P10606|COX5B_HUMAN	File105283 Spectrum645295 scans: 23654
218615	FGIVGGNSR	1134.63	2	0.00177186	18.4636	sp|Q53RD9|FBLN7_HUMAN	File105280 Spectrum540988 scans: 23273
218652	ILFQETR	1134.66	2	4.7e-05	33.3088	sp|Q9H2K8|TAOK3_HUMAN	File105267 Spectrum91571 scans: 26438
218702	GPGFATK	1134.68	2	0.00523673	13.9252	sp|P35555|FBN1_HUMAN	File105269 Spectrum152618 scans: 17778
218765	TSALSAK	1134.7	2	0.00675982	12.7089	sp|Q8TDJ6|DMXL2_HUMAN;sp|P02774|VTDB_HUMAN	File105271 Spectrum218816 scans: 15663
218769	TSALSAK	1134.7	2	0.00507531	14.0301	sp|Q8TDJ6|DMXL2_HUMAN;sp|P02774|VTDB_HUMAN	File105268 Spectrum138669 scans: 40033
218770	TSALSAK	1134.7	2	0.00736721	12.36	sp|Q8TDJ6|DMXL2_HUMAN;sp|P02774|VTDB_HUMAN	File105267 Spectrum80954 scans: 14976
218771	TSALSAK	1134.7	2	0.00783734	12.0216	sp|Q8TDJ6|DMXL2_HUMAN;sp|P02774|VTDB_HUMAN	File105270 Spectrum183762 scans: 14652
218777	TSALSAK	1134.7	2	0.00315183	15.9666	sp|Q8TDJ6|DMXL2_HUMAN;sp|P02774|VTDB_HUMAN	File105268 Spectrum138259 scans: 39602
218781	TGVVSSK	1134.7	2	0.00469439	14.3645	sp|Q14517|FAT1_HUMAN	File105266 Spectrum45161 scans: 13712
218783	TSALSAK	1134.7	2	0.00393693	14.9698	sp|Q8TDJ6|DMXL2_HUMAN;sp|P02774|VTDB_HUMAN	File105267 Spectrum80712 scans: 14652
218789	TSALSAK	1134.7	2	0.00590794	13.4353	sp|Q8TDJ6|DMXL2_HUMAN;sp|P02774|VTDB_HUMAN	File105268 Spectrum116568 scans: 16555
219008	GGTPSAFDR	1135.58	2	0.000171	29.9303	sp|Q01813|PFKAP_HUMAN;sp|P08237|PFKAM_HUMAN;sp|P17858|PFKAL_HUMAN	File105274 Spectrum321806 scans: 14651
219051	IIFEDDR	1135.61	2	0.000344	25.8322	sp|P49773|HINT1_HUMAN	File105268 Spectrum125794 scans: 26469
219052	IDDIFER	1135.61	2	4.7e-05	33.0444	sp|Q01082|SPTB2_HUMAN	File105270 Spectrum198014 scans: 30043
219078	IPSNPSHR	1135.63	3	0.0044149	14.5913	sp|Q12805|FBLN3_HUMAN	File105277 Spectrum423710 scans: 10175
219083	IPSNPSHR	1135.63	3	0.00204767	17.698	sp|Q12805|FBLN3_HUMAN	File105272 Spectrum247992 scans: 10537
219095	IPSNPSHR	1135.63	3	0.00964702	11.0147	sp|Q12805|FBLN3_HUMAN	File105273 Spectrum282615 scans: 9716
219098	IPSNPSHR	1135.63	2	0.00953002	11.0922	sp|Q12805|FBLN3_HUMAN	File105273 Spectrum282633 scans: 9735
219105	IPSNPSHR	1135.63	3	0.00841045	11.6484	sp|Q12805|FBLN3_HUMAN	File105272 Spectrum275025 scans: 39766
219106	IPSNPSHR	1135.63	3	0.00783734	12.0229	sp|Q12805|FBLN3_HUMAN	File105280 Spectrum529537 scans: 10857
219345	TTVMVK	1135.7	2	0.00940249	11.1633	sp|P01023|A2MG_HUMAN	File105270 Spectrum186734 scans: 17998
219436	VTAFLK	1135.74	2	0.00863093	11.4961	sp|P00742|FA10_HUMAN	File105279 Spectrum512976 scans: 31573
219442	VTAFLK	1135.74	2	0.00798573	11.8863	sp|P00742|FA10_HUMAN	File105276 Spectrum409945 scans: 34519
219457	VTAFLK	1135.74	2	0.00587175	13.486	sp|P00742|FA10_HUMAN	File105276 Spectrum408056 scans: 32535
219461	VTAFLK	1135.74	2	0.00277403	16.3153	sp|P00742|FA10_HUMAN	File105276 Spectrum408454 scans: 32954
219715	LAEEYGAR	1136.6	2	0.00353832	15.4682	sp|P38935|SMBP2_HUMAN	File105278 Spectrum465682 scans: 18906
219914	YGVTTIVR	1136.68	2	0.00327288	15.8367	sp|Q93096|TP4A1_HUMAN	File105265 Spectrum19546 scans: 24086
219952	VFGASAK	1136.7	2	0.00263002	16.7076	sp|P46976|GLYG_HUMAN	File105273 Spectrum292370 scans: 20636
220087	DGFFGNPR	1137.58	2	0.00224452	17.2166	sp|P01871|IGHM_HUMAN;sp|P0DOX6|IGM_HUMAN	File105280 Spectrum541227 scans: 23524
220089	DGFFGNPR	1137.58	2	0.00027	26.3743	sp|P01871|IGHM_HUMAN;sp|P0DOX6|IGM_HUMAN	File105280 Spectrum549509 scans: 32621
220096	DGFFGNPR	1137.58	2	0	36.1426	sp|P01871|IGHM_HUMAN;sp|P0DOX6|IGM_HUMAN	File105280 Spectrum541567 scans: 23905
220097	DGFFGNPR	1137.58	2	0.0062466	13.2775	sp|P01871|IGHM_HUMAN;sp|P0DOX6|IGM_HUMAN	File105280 Spectrum543005 scans: 25583
220103	DGFFGNPR	1137.58	2	0.000171	29.7107	sp|P01871|IGHM_HUMAN;sp|P0DOX6|IGM_HUMAN	File105279 Spectrum505941 scans: 24099
220105	DGFFGNPR	1137.58	2	0.00606963	13.3504	sp|P01871|IGHM_HUMAN;sp|P0DOX6|IGM_HUMAN	File105269 Spectrum157303 scans: 22832
220107	DGFFGNPR	1137.58	2	0	38.733	sp|P01871|IGHM_HUMAN;sp|P0DOX6|IGM_HUMAN	File105281 Spectrum575600 scans: 22586
220108	DGFFGNPR	1137.58	2	0	36.0896	sp|P01871|IGHM_HUMAN;sp|P0DOX6|IGM_HUMAN	File105281 Spectrum575696 scans: 22690
220111	DGFFGNPR	1137.58	2	0.000137	31.2197	sp|P01871|IGHM_HUMAN;sp|P0DOX6|IGM_HUMAN	File105283 Spectrum645841 scans: 24228
220115	DGFFGNPR	1137.58	2	0.00360486	15.362	sp|P01871|IGHM_HUMAN;sp|P0DOX6|IGM_HUMAN	File105280 Spectrum551927 scans: 35278
220120	DGFFGNPR	1137.58	2	0.00179939	18.4366	sp|P01871|IGHM_HUMAN;sp|P0DOX6|IGM_HUMAN	File105280 Spectrum555805 scans: 39393
220121	DGFFGNPR	1137.58	2	0	49.3911	sp|P01871|IGHM_HUMAN;sp|P0DOX6|IGM_HUMAN	File105280 Spectrum556550 scans: 40204
220122	DGFFGNPR	1137.58	2	0.00669192	12.7344	sp|P01871|IGHM_HUMAN;sp|P0DOX6|IGM_HUMAN	File105280 Spectrum546601 scans: 29562
220126	DGFFGNPR	1137.58	2	0.000171	29.9581	sp|P01871|IGHM_HUMAN;sp|P0DOX6|IGM_HUMAN	File105280 Spectrum554985 scans: 38492
220127	DGFFGNPR	1137.58	2	4.7e-05	32.6495	sp|P01871|IGHM_HUMAN;sp|P0DOX6|IGM_HUMAN	File105280 Spectrum556147 scans: 39778
220131	DGFFGNPR	1137.58	2	0.00798573	11.8726	sp|P01871|IGHM_HUMAN;sp|P0DOX6|IGM_HUMAN	File105280 Spectrum547428 scans: 30435
220317	VAIEPGAPR	1137.67	2	0.000344	25.8276	sp|Q00796|DHSO_HUMAN	File105276 Spectrum394938 scans: 18463
220320	FVFLLDR	1137.67	2	0.000484	25.2586	sp|Q13045|FLII_HUMAN	File105277 Spectrum448240 scans: 37191
220340	TLDGFK	1137.68	2	0.00644641	13.0761	sp|P07237|PDIA1_HUMAN	File105281 Spectrum576072 scans: 23147
220381	FLTTAK	1137.72	2	0.00606963	13.3602	sp|P01024|CO3_HUMAN	File105275 Spectrum365842 scans: 24190
220395	FLTTAK	1137.72	2	0.00267958	16.5464	sp|P01024|CO3_HUMAN	File105277 Spectrum436552 scans: 24595
220399	FLTTAK	1137.72	2	0.00334665	15.6786	sp|P01024|CO3_HUMAN	File105277 Spectrum436960 scans: 25027
220402	FLTTAK	1137.72	2	0.0062466	13.2806	sp|P01024|CO3_HUMAN	File105277 Spectrum437091 scans: 25166
220421	FLTTAK	1137.72	2	0.00934297	11.1738	sp|P01024|CO3_HUMAN	File105277 Spectrum449464 scans: 38501
220517	QYVQGCGV	1138.56	2	0	50.5072	sp|P61626|LYSC_HUMAN	File105275 Spectrum360913 scans: 18639
220527	QYVQGCGV	1138.56	2	4.7e-05	32.8527	sp|P61626|LYSC_HUMAN	File105277 Spectrum430517 scans: 18099
220639	TLYSSSPR	1138.62	2	0	37.8808	sp|P05155|IC1_HUMAN	File105272 Spectrum252025 scans: 14914
220640	TLYSSSPR	1138.62	2	0	49.2564	sp|P05155|IC1_HUMAN	File105272 Spectrum252443 scans: 15353
220641	TLYSSSPR	1138.62	2	0.000913	21.0883	sp|P05155|IC1_HUMAN	File105271 Spectrum217534 scans: 14304
220643	TLYSSSPR	1138.62	2	4.7e-05	32.2609	sp|P05155|IC1_HUMAN	File105273 Spectrum286236 scans: 14167
220655	IADAHLDR	1138.63	3	4.7e-05	32.798	sp|P04196|HRG_HUMAN	File105275 Spectrum357394 scans: 14653
220659	IADAHLDR	1138.63	3	0.00027	26.6274	sp|P04196|HRG_HUMAN	File105269 Spectrum149131 scans: 13862
220662	IADAHLDR	1138.63	2	0.000748	22.2744	sp|P04196|HRG_HUMAN	File105269 Spectrum149162 scans: 13908
220663	IADAHLDR	1138.63	3	0	43.3686	sp|P04196|HRG_HUMAN	File105279 Spectrum498188 scans: 15528
220671	IADAHLDR	1138.63	3	4.7e-05	32.2024	sp|P04196|HRG_HUMAN	File105270 Spectrum183448 scans: 14308
220673	IADAHLDR	1138.63	2	0	39.3712	sp|P04196|HRG_HUMAN	File105270 Spectrum182644 scans: 13232
220677	IADAHLDR	1138.63	3	4.7e-05	32.6161	sp|P04196|HRG_HUMAN	File105271 Spectrum217634 scans: 14409
220683	IADAHLDR	1138.63	3	0	46.0599	sp|P04196|HRG_HUMAN	File105273 Spectrum286342 scans: 14278
220687	IADAHLDR	1138.63	3	0.00027	27.3161	sp|P04196|HRG_HUMAN	File105270 Spectrum182821 scans: 13483
220688	IADAHLDR	1138.63	3	0	46.2365	sp|P04196|HRG_HUMAN	File105269 Spectrum149892 scans: 14706
220689	IADAHLDR	1138.63	2	0	37.3596	sp|P04196|HRG_HUMAN	File105271 Spectrum217763 scans: 14545
220693	IADAHLDR	1138.63	2	0.000171	29.1947	sp|P04196|HRG_HUMAN	File105270 Spectrum182835 scans: 13507
220694	IADAHLDR	1138.63	3	9.28e-05	31.4795	sp|P04196|HRG_HUMAN	File105274 Spectrum321897 scans: 14756
220702	TCTFILR	1138.64	2	0.00237525	16.9966	sp|Q99832|TCPH_HUMAN	File105276 Spectrum402491 scans: 26656
221040	NDSMSTTR	1139.54	2	0.000171	29.4462	sp|Q86VP6|CAND1_HUMAN	File105266 Spectrum40229 scans: 7908
221245	TPAAAEVPR	1139.65	2	0.00367263	15.2004	sp|B9ZVM9|TCP2L_HUMAN;sp|Q12799|TCP10_HUMAN	File105272 Spectrum253046 scans: 15986
221264	RPSGIPER	1139.66	3	0.00237525	17.0064	sp|P01715|LV301_HUMAN;sp|A0A075B6K4|LV310_HUMAN	File105277 Spectrum423214 scans: 9654
221410	LPGIVAEGR	1139.69	2	0.00116893	20.2831	sp|P01008|ANT3_HUMAN	File105266 Spectrum55994 scans: 25360
221411	LPGIVAEGR	1139.69	2	0.000171	29.8077	sp|P01008|ANT3_HUMAN	File105266 Spectrum56044 scans: 25414
221992	VQDGGSPPR	1140.61	2	0.000512	24.6726	sp|Q08174|PCDH1_HUMAN	File105270 Spectrum178827 scans: 8525
222117	ATVNPSAPR	1140.65	2	0.000798	21.6407	sp|P08571|CD14_HUMAN	File105266 Spectrum42806 scans: 10703
222120	ATVNPSAPR	1140.65	2	0.000171	30.8179	sp|P08571|CD14_HUMAN	File105267 Spectrum76465 scans: 9761
222128	ATVNPSAPR	1140.65	2	0.00606963	13.3543	sp|P08571|CD14_HUMAN	File105284 Spectrum669781 scans: 10816
222174	VEDIPLAR	1140.67	2	0.0066317	12.8014	sp|P04114|APOB_HUMAN	File105273 Spectrum295618 scans: 24327
222204	LLEVPEGR	1140.67	2	0.000694	23.5023	sp|P09871|C1S_HUMAN	File105273 Spectrum295945 scans: 24704
222206	VEDIPLAR	1140.67	2	0.0034434	15.6103	sp|P04114|APOB_HUMAN	File105273 Spectrum295260 scans: 23933
222208	LLEVPEGR	1140.67	2	0.00182174	18.3648	sp|P09871|C1S_HUMAN	File105273 Spectrum296484 scans: 25290
222214	LLEVPEGR	1140.67	2	0.00310502	16.0112	sp|P09871|C1S_HUMAN	File105273 Spectrum299178 scans: 28130
222216	LLEVPEGR	1140.67	2	0.00566738	13.6124	sp|P09871|C1S_HUMAN	File105273 Spectrum305417 scans: 34761
222217	LLEVPEGR	1140.67	2	0.00221903	17.3244	sp|P09871|C1S_HUMAN	File105273 Spectrum296319 scans: 25110
222219	LLEVPEGR	1140.67	2	0.00602668	13.3821	sp|P09871|C1S_HUMAN	File105273 Spectrum309221 scans: 38778
222221	VEDIPLAR	1140.67	2	0.000719	22.7687	sp|P04114|APOB_HUMAN	File105274 Spectrum331075 scans: 24672
222224	LLEVPEGR	1140.67	2	0.00116893	20.2013	sp|P09871|C1S_HUMAN	File105274 Spectrum345545 scans: 40146
222227	LLEVPEGR	1140.67	2	0.00212442	17.5685	sp|P09871|C1S_HUMAN	File105273 Spectrum297490 scans: 26357
222229	LLEVPEGR	1140.67	2	0.00393693	14.9393	sp|P09871|C1S_HUMAN	File105274 Spectrum345945 scans: 40568
222231	LLEVPEGR	1140.67	2	0.00540014	13.8379	sp|P09871|C1S_HUMAN	File105273 Spectrum310014 scans: 39617
222235	LLEVPEGR	1140.67	2	0.00108756	20.3991	sp|P09871|C1S_HUMAN	File105274 Spectrum332029 scans: 25724
222238	LLEVPEGR	1140.67	2	0.00327288	15.7651	sp|P09871|C1S_HUMAN	File105274 Spectrum344765 scans: 39313
222240	LLEVPEGR	1140.67	2	0.00721992	12.4791	sp|P09871|C1S_HUMAN	File105284 Spectrum683700 scans: 26018
222242	LLEVPEGR	1140.67	2	0.000694	23.1477	sp|P09871|C1S_HUMAN	File105274 Spectrum332596 scans: 26320
222243	LLEVPEGR	1140.67	2	0.00237525	17.0164	sp|P09871|C1S_HUMAN	File105273 Spectrum298737 scans: 27667
222247	LLEVPEGR	1140.67	2	0.0027028	16.4981	sp|P09871|C1S_HUMAN	File105274 Spectrum345144 scans: 39724
222251	LLEVPEGR	1140.67	2	0.00509782	14.0158	sp|P09871|C1S_HUMAN	File105273 Spectrum296275 scans: 25059
222255	LLEVPEGR	1140.67	2	0.00477726	14.2779	sp|P09871|C1S_HUMAN	File105273 Spectrum304049 scans: 33320
222707	GAPEGVIDR	1141.63	2	0.000171	30.0198	sp|O14983|AT2A1_HUMAN;sp|P16615|AT2A2_HUMAN	File105280 Spectrum534290 scans: 15948
222708	GAPEGVIDR	1141.63	2	0.0044649	14.5725	sp|O14983|AT2A1_HUMAN;sp|P16615|AT2A2_HUMAN	File105281 Spectrum568807 scans: 15237
222817	LFLHNNR	1141.66	3	0.0058914	13.4764	sp|Q92626|PXDN_HUMAN	File105282 Spectrum607272 scans: 19644
223218	EHANSK	1142.64	2	0.00635774	13.1335	sp|Q14515|SPRL1_HUMAN	File105271 Spectrum209811 scans: 5394
223247	ASINPVTGR	1142.66	2	0.000694	23.1307	sp|Q9NPQ8|RIC8A_HUMAN	File105271 Spectrum218877 scans: 15727
223934	YTFELSR	1143.61	2	0.00983323	10.9493	sp|P02774|VTDB_HUMAN	File105282 Spectrum611924 scans: 24799
223935	YTFELSR	1143.61	2	0.00179939	18.4143	sp|P02774|VTDB_HUMAN	File105282 Spectrum611812 scans: 24641
223965	EQGQNLAR	1143.62	2	0	36.2062	sp|P61224|RAP1B_HUMAN;sp|P62834|RAP1A_HUMAN;sp|A6NIZ1|RP1BL_HUMAN	File105266 Spectrum40923 scans: 8722
223969	EQGQNLAR	1143.62	2	0.00637896	13.1187	sp|P61224|RAP1B_HUMAN;sp|P62834|RAP1A_HUMAN;sp|A6NIZ1|RP1BL_HUMAN	File105266 Spectrum41331 scans: 9153
223970	EQGQNLAR	1143.62	2	0	37.3848	sp|P61224|RAP1B_HUMAN;sp|P62834|RAP1A_HUMAN;sp|A6NIZ1|RP1BL_HUMAN	File105284 Spectrum668129 scans: 8817
223973	EQGQNLAR	1143.62	2	0.00122043	19.8256	sp|P61224|RAP1B_HUMAN;sp|P62834|RAP1A_HUMAN;sp|A6NIZ1|RP1BL_HUMAN	File105267 Spectrum75223 scans: 8026
223977	QQGSGVPSR	1143.62	2	0.00842298	11.63	sp|A0A087WSX0|LV545_HUMAN;sp|A0A0G2JS06|LV539_HUMAN	File105278 Spectrum454458 scans: 6670
224015	LQDAEIAR	1143.65	2	0.000644	23.8514	sp|P06703|S10A6_HUMAN	File105269 Spectrum153100 scans: 18284
224029	AEAQVELR	1143.65	2	0.00148178	19.3888	sp|P08514|ITA2B_HUMAN	File105281 Spectrum569448 scans: 16032
224068	IWLDNVR	1143.66	2	0.0055287	13.682	sp|O43866|CD5L_HUMAN	File105269 Spectrum164048 scans: 30080
224070	IWLDNVR	1143.66	2	0.00903197	11.3098	sp|O43866|CD5L_HUMAN	File105269 Spectrum164797 scans: 30890
224072	IWLDNVR	1143.66	2	0.00928078	11.1937	sp|O43866|CD5L_HUMAN	File105269 Spectrum164397 scans: 30470
224073	IWLDNVR	1143.66	2	0.00815826	11.7802	sp|O43866|CD5L_HUMAN	File105267 Spectrum93872 scans: 28854
224090	QAPENK	1143.67	2	0.0034434	15.6198	sp|P04275|VWF_HUMAN	File105273 Spectrum282073 scans: 9146
224295	LLAQTTLR	1143.72	2	0	38.0332	sp|P27105|STOM_HUMAN	File105281 Spectrum576365 scans: 23491
224300	LLAQTTLR	1143.72	2	0.00329561	15.7364	sp|P27105|STOM_HUMAN	File105281 Spectrum576298 scans: 23414
224610	LQQENER	1144.6	2	0.00956486	11.0626	sp|P31323|KAP3_HUMAN	File105265 Spectrum6065 scans: 9494
224714	IISAPEMR	1144.65	2	0.000245	27.8154	sp|P24593|IBP5_HUMAN	File105283 Spectrum646516 scans: 24950
224717	IISAPEMR	1144.65	2	0.00983323	10.9526	sp|P24593|IBP5_HUMAN	File105282 Spectrum610784 scans: 23452
224720	IISAPEMR	1144.65	2	9.28e-05	31.4673	sp|P24593|IBP5_HUMAN	File105282 Spectrum610573 scans: 23164
224992	VLLTMIAR	1144.72	2	0.000171	30.9906	sp|O75396|SC22B_HUMAN	File105283 Spectrum658749 scans: 37869
225303	FPHTYPR	1145.62	3	0.00290525	16.2317	sp|Q9NRA1|PDGFC_HUMAN	File105276 Spectrum393593 scans: 17050
226073	HVQELHR	1146.65	3	0.000512	24.6288	sp|Q6Q788|APOA5_HUMAN	File105275 Spectrum350277 scans: 6898
226496	TFFFK	1146.68	2	0.00265291	16.6021	sp|Q92954|PRG4_HUMAN	File105280 Spectrum552007 scans: 35362
226537	VSGLGEK	1146.7	2	0.00844271	11.5967	sp|P21333|FLNA_HUMAN	File105279 Spectrum501903 scans: 19517
226561	VAVLCK	1146.72	2	0.00477726	14.2863	sp|Q9BXR6|FHR5_HUMAN	File105274 Spectrum330281 scans: 23812
226562	VAVLCK	1146.72	2	0.00991418	10.9191	sp|Q9BXR6|FHR5_HUMAN	File105275 Spectrum364822 scans: 22749
226579	FLVSLALR	1146.73	2	0.00027	26.8224	sp|Q13790|APOF_HUMAN	File105284 Spectrum694620 scans: 37750
226581	FLVSLALR	1146.73	2	0	35.2722	sp|Q13790|APOF_HUMAN	File105283 Spectrum659379 scans: 38562
226584	FLVSLALR	1146.73	2	0.000941	20.9347	sp|Q13790|APOF_HUMAN	File105266 Spectrum67488 scans: 37658
226994	ALQTEMAR	1147.62	2	0.000512	24.6302	sp|P11226|MBL2_HUMAN	File105265 Spectrum12205 scans: 16299
227123	LLMHHIR	1147.69	3	0.00134055	19.6307	sp|O00429|DNM1L_HUMAN	File105267 Spectrum80578 scans: 14511
227169	LHAVPNLR	1147.7	3	0.00153603	19.2369	sp|Q8WUA8|TSK_HUMAN	File105278 Spectrum464913 scans: 18093
227502	SSSDALQGR	1148.6	2	0.00134055	19.6237	sp|Q86VE9|SERC5_HUMAN	File105267 Spectrum74002 scans: 6744
227526	FSMPSPVR	1148.62	2	4.7e-05	34.2604	sp|Q9NQ79|CRAC1_HUMAN	File105280 Spectrum543896 scans: 26563
227535	FSMPSPVR	1148.62	2	0.00148178	19.3438	sp|Q9NQ79|CRAC1_HUMAN	File105279 Spectrum508500 scans: 26822
227599	VYLPWSR	1148.65	2	0.000798	21.9744	sp|Q92496|FHR4_HUMAN	File105282 Spectrum618047 scans: 31884
227601	VYLPWSR	1148.65	2	0.00429759	14.6768	sp|Q92496|FHR4_HUMAN	File105282 Spectrum618173 scans: 32019
227670	DASIGTK	1148.68	2	0.00334665	15.6771	sp|Q06033|ITIH3_HUMAN	File105275 Spectrum357507 scans: 14772
227729	HLFFK	1148.71	3	0.00870929	11.4455	sp|Q13464|ROCK1_HUMAN	File105278 Spectrum472362 scans: 26172
227748	LHAPLLTR	1148.72	3	0.00148178	19.4011	sp|O60462|NRP2_HUMAN	File105282 Spectrum609412 scans: 21931
227751	LHAPLLTR	1148.72	3	0.00573364	13.5581	sp|O60462|NRP2_HUMAN	File105282 Spectrum609002 scans: 21500
227772	ALVFNK	1148.73	2	0.0062466	13.2327	sp|P78509|RELN_HUMAN	File105265 Spectrum22465 scans: 27188
227776	NFLAVK	1148.73	2	0.0066317	12.8075	sp|O95428|PPN_HUMAN	File105277 Spectrum439166 scans: 27355
228041	VVFDSAQR	1149.63	2	0.000941	20.8491	sp|P13798|ACPH_HUMAN	File105281 Spectrum573175 scans: 20018
228132	SLEDTK	1149.66	2	0.00740291	12.3066	sp|P35527|K1C9_HUMAN;sp|Q03001|DYST_HUMAN	File105270 Spectrum183361 scans: 14217
228143	SLEDTK	1149.66	2	0.00849994	11.5412	sp|P35527|K1C9_HUMAN;sp|Q03001|DYST_HUMAN	File105276 Spectrum392902 scans: 16312
228570	NVPNWHR	1150.62	3	0.00172369	18.6629	sp|P62826|RAN_HUMAN	File105273 Spectrum287035 scans: 15006
228714	IWDPVHR	1150.65	3	0.000798	21.6561	sp|P29144|TPP2_HUMAN	File105284 Spectrum681140 scans: 23319
229722	TDEGIAYR	1152.6	2	0.00158436	18.8878	sp|P32119|PRDX2_HUMAN	File105265 Spectrum10508 scans: 14383
[truncated: 31,406 more rows]

## Sheet: Table S3
Table S3.The list of identified proteins.
No.	Protein_ID	Protein_Mass	PeptideSeqs	PepIsUniqe	Unique_Peptide_Num	Unique_Spectra_Num	Peptide_Query	Description
1	sp|Q504Y2|PKDCC_HUMAN	54934.6	QFVLVDGELK	1	1	1	455356	Extracellular tyrosine-protein kinase PKDCC OS=Homo sapiens OX=9606 GN=PKDCC PE=2 SV=2
2	sp|P60842|IF4A1_HUMAN	46334.6	VFDMLNR;VLITTDLLAR;ELAQQIQK;KVDWLTEK;MFVLDEADEMLSR;LQMEAPHIIVGTPGR;GFKDQIYDIFQK	1;1;1;1;1;1;1	7	7	210183;344156;380437;482023;503930;520459;597946	Eukaryotic initiation factor 4A-I OS=Homo sapiens OX=9606 GN=EIF4A1 PE=1 SV=1
3	sp|P07384|CAN1_HUMAN	82447.4	GQVVSLIR;HENAIK;DLGPNSSK;MAIESAGFK;GHAYSVTGAK;YLGQDYEQLR;QLAGEDMEISVK;LEICNLTPDALK;ESGCSFVLALMQK;KWNTTLYEGTWR;NYPATFWVNPQFK;KAPSDLYQIILK;RPTELLSNPQFIVDGATR	1;1;1;1;1;1;1;1;1;1;1;1;1	13	20	196580;239979;304923;378392;395935;422890;502044;519763;539118;539120;539121;559342;559343;571534;571536;571539;571543;571544;573465;608312	Calpain-1 catalytic subunit OS=Homo sapiens OX=9606 GN=CAPN1 PE=1 SV=1
4	sp|Q9NNW5|WDR6_HUMAN	123567	YLLPPSK	1	1	1	305113	WD repeat-containing protein 6 OS=Homo sapiens OX=9606 GN=WDR6 PE=1 SV=1
5	sp|P01009|A1AT_HUMAN	46860.1	SPLFMGK;VVNPTQK;FLENEDRR;SASLHLPK;AVLTIDEK;QINDYVEK;SVLGQLGITK;LSSWVLLMK;FLEDVKK;LSITGTYDLK;LGMFNIQHCK;KQINDYVEK;ITPNLAEFAFSLYR;KLSSWVLLMK;LVDKFLEDVK;TDTSHHDQDHPTFNK;LQHLENELTHDIITK;VFSNGADLSGVTEEAPLK;LYHSEAFTVNFGDTEEAK;FNKPFVFLMIEQNTK;GTEAAGAMFLEAIPMSIPPEVK	1;1;1;1;1;1;1;1;1;1;1;1;1;1;1;1;1;1;1;1;1	21	100	282341;285653;285664;285672;285677;285680;323921;326085;345890;403254;406756;406759;406760;406762;406763;406765;406767;406768;406770;406771;406772;406774;406775;406776;406777;406778;406779;406780;406781;406783;406784;406786;406788;406791;406792;438675;438682;443538;443540;444469;444471;444472;444473;444477;481872;481878;481887;481889;481890;481894;481896;481899;481901;481903;481907;486228;486231;…	Alpha-1-antitrypsin OS=Homo sapiens OX=9606 GN=SERPINA1 PE=1 SV=3
6	sp|P14314|GLU2B_HUMAN	60339.2	LIELQAGK;ILIEDWK;SLEDQVEMLR;ETMVTSTTEPSR;LWEEQLAAAK;KILIEDWK;AQQEQELAADAFK;LGGSPTSLGTWGSWIGPDHDK;LGGSPTSLGTWGSWIGPDHDKFSAMK	1;1;1;1;1;1;1;1;1	9	18	336177;359789;395833;443963;443965;443970;458419;458441;458446;458447;458456;489079;489082;534363;534364;650972;650974;683311	Glucosidase 2 subunit beta OS=Homo sapiens OX=9606 GN=PRKCSH PE=1 SV=2
7	sp|P01825|HV459_HUMAN	13023.6	VTISVDTSK	1	1	2	376432;376434	Immunoglobulin heavy variable 4-59 OS=Homo sapiens OX=9606 GN=IGHV4-59 PE=1 SV=2
8	sp|Q9H1K6|TLRN1_HUMAN	38514.5	GLSILTHDVQSQLNMGR	1	1	1	578212	Talin rod domain-containing protein 1 OS=Homo sapiens OX=9606 GN=TLNRD1 PE=1 SV=1
9	sp|P12883|MYH7_HUMAN	223739	HATENK	1	1	1	232306	Myosin-7 OS=Homo sapiens OX=9606 GN=MYH7 PE=1 SV=5
10	sp|Q9Y2S2|CRYL1_HUMAN	35891.2	LFAGLVHVK	1	1	1	393177	Lambda-crystallin homolog OS=Homo sapiens OX=9606 GN=CRYL1 PE=1 SV=3
11	sp|Q8TDW5|SYTL5_HUMAN	82138.6	QSILRR	1	1	1	137994	Synaptotagmin-like protein 5 OS=Homo sapiens OX=9606 GN=SYTL5 PE=1 SV=1
12	sp|P30479|1B41_HUMAN	40838.2	FDSDATSPR;DYIALNEDLR;WAAVVVPSGEEQR;APWIEQEGPEYWDR	1;0;0;0	1	2	274085;274086;396871;469069;557680;557681	HLA class I histocompatibility antigen, B-41 alpha chain OS=Homo sapiens OX=9606 GN=HLA-B PE=1 SV=1
13	sp|P30491|1B53_HUMAN	40737.3	FDSDAASPR;GHDQSAYDGK;WAAVVVPSGEEQR;APWIEQEGPEYWDR	0;1;0;0	1	1	255544;432131;469069;557680;557681	HLA class I histocompatibility antigen, B-53 alpha chain OS=Homo sapiens OX=9606 GN=HLA-B PE=1 SV=1
14	sp|P05534|1A24_HUMAN	40930.1	FDSDAASQR;AHSQTDRENLR;WAAVVVPSGEEQR;SWTAADMAAQITK	0;1;0;0	1	3	274663;274674;440290;440296;440299;469069;521121;521142	HLA class I histocompatibility antigen, A-24 alpha chain OS=Homo sapiens OX=9606 GN=HLA-A PE=1 SV=2
15	sp|P13746|1A11_HUMAN	41178.3	FDSDAASQR;QDAYDGK;DYIALNEDLR;WAAVVVPSGEEQR;SWTAADMAAQITK	0;1;0;0;0	1	1	274663;274674;292334;396871;469069;521121;521142	HLA class I histocompatibility antigen, A-11 alpha chain OS=Homo sapiens OX=9606 GN=HLA-A PE=1 SV=1
16	sp|P30510|1C14_HUMAN	41250.3	FDSDAASPR;DYIALNEDLR;GYDQSAYDGK;WAAVVVPSGEEQR;APWVEQEGPEYWDR	0;0;1;0;1	2	3	255544;396871;442053;469069;554078;554079	HLA class I histocompatibility antigen, Cw-14 alpha chain OS=Homo sapiens OX=9606 GN=HLA-C PE=1 SV=2
17	sp|P43487|RANG_HUMAN	23448.6	FASENDLPEWK	1	1	1	506459	Ran-specific GTPase-activating protein OS=Homo sapiens OX=9606 GN=RANBP1 PE=1 SV=1
18	sp|Q9Y6C2|EMIL1_HUMAN	107923	GVLQGLSGR;LDTVAGGLQGLR;VQQLEEQVQSLTK	1;1;1	3	4	205230;387123;553594;553599	EMILIN-1 OS=Homo sapiens OX=9606 GN=EMILIN1 PE=1 SV=3
19	sp|Q96H79|ZCCHL_HUMAN	33948.9	GHVELSEAR	1	1	2	275382;275393	Zinc finger CCCH-type antiviral protein 1-like OS=Homo sapiens OX=9606 GN=ZC3HAV1L PE=1 SV=2
20	sp|Q13608|PEX6_HUMAN	105175	VPCSSLCAESSGAVETK	1	1	2	607890;607894	Peroxisome assembly factor 2 OS=Homo sapiens OX=9606 GN=PEX6 PE=1 SV=2
21	sp|P23083|HV102_HUMAN	13172.4	KPGASVK;SDDTAVYYCAR	0;1	1	4	359409;437970;437977;437981;437984	Immunoglobulin heavy variable 1-2 OS=Homo sapiens OX=9606 GN=IGHV1-2 PE=1 SV=2
22	sp|P01743|HV146_HUMAN	13077.3	KPGASVK;SEDTAVYYCAR	0;1	1	2	359409;442616;442618	Immunoglobulin heavy variable 1-46 OS=Homo sapiens OX=9606 GN=IGHV1-46 PE=1 SV=2
23	sp|A0A0J9YX35|HV64D_HUMAN	12967.4	FTISR;NTLYLQMSSLR	0;1	1	2	64457;439849;439868	Immunoglobulin heavy variable 3-64D OS=Homo sapiens OX=9606 GN=IGHV3-64D PE=3 SV=1
24	sp|A0A075B6Q5|HV364_HUMAN	13035.3	FTISR;NTLYLQMGSLR	0;1	1	2	64457;427493;427496	Immunoglobulin heavy variable 3-64 OS=Homo sapiens OX=9606 GN=IGHV3-64 PE=3 SV=1
25	sp|A0A0B4J1X8|HV343_HUMAN	13221.5	FTISR;NSLYLQMNSLR;TEDTALYYCAK	0;0;1	1	2	64457;444024;444031;444042;444061;506194;506197	Immunoglobulin heavy variable 3-43 OS=Homo sapiens OX=9606 GN=IGHV3-43 PE=3 SV=1
26	sp|P01782|HV309_HUMAN	13089.5	FTISR;NSLYLQMNSLR;AEDTALYYCAK	0;0;1	1	3	64457;444024;444031;444042;444061;497424;497425;497428	Immunoglobulin heavy variable 3-9 OS=Homo sapiens OX=9606 GN=IGHV3-9 PE=1 SV=2
27	sp|A0A0C4DH33|HV124_HUMAN	12969.2	KPGASVK;VSGYTLTELSMHWVR;VTMTEDTSTDTAYMELSSLR;GLEWMGGFDPEDGETIYAQK	0;1;1;1	3	6	359409;558356;558364;558369;607514;638052;656203	Immunoglobulin heavy variable 1-24 OS=Homo sapiens OX=9606 GN=IGHV1-24 PE=3 SV=1
28	sp|P01768|HV330_HUMAN	13091.5	FTISR;NTLYLQMNSLR;AEDTAVYYCAK;DNSKNTLYLQMNSLR	0;0;1;1	2	2	64457;448363;448367;448371;493036;610502	Immunoglobulin heavy variable 3-30-5 OS=Homo sapiens OX=9606 GN=IGHV3-30-5 PE=3 SV=1
29	sp|A0A0B4J1X5|HV374_HUMAN	12984.4	FTISR;AEDTAVYYCAR;NTLYLQMNSLR;INSDGSSTSYADSVK	0;0;0;1	1	2	64457;437221;448363;448367;448371;553664;553669	Immunoglobulin heavy variable 3-74 OS=Homo sapiens OX=9606 GN=IGHV3-74 PE=3 SV=1
30	sp|A0A0B4J1V0|HV315_HUMAN	13070.5	FTISR;GLEWVGR;TDGGTTDYAAPVK;NTLYLQMNSLK	0;0;1;1	2	4	64457;159223;159224;159225;159232;494647;503503;503507;503508	Immunoglobulin heavy variable 3-15 OS=Homo sapiens OX=9606 GN=IGHV3-15 PE=3 SV=1
31	sp|A0A0B4J1V6|HV373_HUMAN	13002.5	FTISR;GLEWVGR;TEDTAVYYCTR;NTAYLQMNSLK	0;0;0;1	1	2	64457;159223;159224;159225;159232;455826;491021;491026	Immunoglobulin heavy variable 3-73 OS=Homo sapiens OX=9606 GN=IGHV3-73 PE=3 SV=1
32	sp|P01780|HV307_HUMAN	13087.5	FTISR;YYVDSVK;GLEWVANIK;AEDTAVYYCAR;NSLYLQMNSLR	0;1;1;0;0	2	11	64457;336927;336930;336934;336935;336936;336938;412515;412516;412518;412519;412523;437221;444024;444031;444042;444061	Immunoglobulin heavy variable 3-7 OS=Homo sapiens OX=9606 GN=IGHV3-7 PE=1 SV=2
33	sp|A0A0B4J1Y9|HV372_HUMAN	13347.6	FTISR;GLEWVGR;TEDTAVYYCAR;NSLYLQMNSLK;ANSYTTEYAASVK	0;0;1;1;1	3	5	64457;159223;159224;159225;159232;447163;499537;499543;499545;524059	Immunoglobulin heavy variable 3-72 OS=Homo sapiens OX=9606 GN=IGHV3-72 PE=3 SV=1
34	sp|A0A0A0MS15|HV349_HUMAN	13200.6	FTISR;GLEWVGFIR;TEDTAVYYCTR;SIAYLQMNSLK;AYGGTTEYAASVK	0;1;0;1;1	3	5	64457;322678;322696;455826;487331;487332;501422	Immunoglobulin heavy variable 3-49 OS=Homo sapiens OX=9606 GN=IGHV3-49 PE=3 SV=1
35	sp|P01859|IGHG2_HUMAN	36487	DTLMISR;GLPAPIEK;EEQFNSTFR;EPQVYTLPPSR;GPSVFPLAPCSR;NQVSLTCLVK;STSESTAALGCLVK;VVSVLTVVHQDWLNGK;EPQVYTLPPSREEMTK;TTPPMLDSDGSFFLYSK;WQQGNVFSCSVMHEALHNHYTQK	0;1;1;0;0;0;0;1;0;1;0	4	46	172266;172269;172283;172284;172285;172286;172289;172293;172311;172314;172320;172323;172327;172333;172343;172351;182933;309596;309603;309605;309608;309609;309615;309616;309617;365353;423740;423745;423753;423755;423757;423758;423759;423760;423761;423763;423765;423767;423768;423769;423770;423773;423776;423777;423778;423779;423799;492135;424062;424063;424065;424067;424068;424073;424076;424077;424079;…	Immunoglobulin heavy constant gamma 2 OS=Homo sapiens OX=9606 GN=IGHG2 PE=1 SV=2
36	sp|P01861|IGHG4_HUMAN	36413	DTLMISR;GPSVFPLAPCSR;NQVSLTCLVK;STSESTAALGCLVK;TTPPVLDSDGSFFLYSR;VVSVLTVLHQDWLNGK;EPQVYTLPPSQEEMTK;TYTCNVDHKPSNTK;VVSVLTVLHQDWLNGKEYK;GFYPSDIAVEWESNGQPENNYK;YGPPCPSCPAPEFLGGPSVFLFPPKPK	0;0;0;0;1;0;1;1;0;0;1	4	21	172266;172269;172283;172284;172285;172286;172289;172293;172311;172314;172320;172323;172327;172333;172343;172351;182933;424062;424063;424065;424067;424068;424073;424076;424077;424079;424081;424085;424090;459142;459143;459144;459146;459148;459151;459152;459153;459155;459156;528694;528709;528715;528718;528723;528724;528727;528728;585586;585587;585591;585592;623912;612337;620745;620747;620749;620750;…	Immunoglobulin heavy constant gamma 4 OS=Homo sapiens OX=9606 GN=IGHG4 PE=1 SV=1
37	sp|P0DOX2|IGA2_HUMAN	49797.5	FTISR;YLTWASR;VAAEDWK;SVTCHVK;WLQGSQELPR;VPPPPPCCHPR;AEDTAVYYCAR;NTVYLQMNSLR;GTTVTVSSASPTSPK;DASGATFTWTPSSGK;EVQLVETGGGLIQPGGSLR;KGETFSCMVGHEALPLAFTQK	0;0;0;0;0;1;0;1;1;1;1;1	6	22	64457;211572;211578;211583;211586;211589;211592;211595;211598;211602;211603;211604;211606;211608;211609;211612;211613;211617;305682;312652;312661;312662;393459;393460;393464;393467;393469;393476;435200;435201;435202;435205;435206;435208;435209;435211;437221;444030;444039;444043;527839;527848;527850;527852;549198;549199;549202;549204;549205;587364;672750	Immunoglobulin alpha-2 heavy chain OS=Homo sapiens OX=9606 PE=1 SV=2
38	sp|P01876|IGHA1_HUMAN	38467.9	YLTWASR;SAVQGPPER;VAAEDWK;SVTCHVK;TPLTATLSK;WLQGSQELPR;TFTCTAAYPESK;DASGVTFTWTPSSGK;QEPSQGTTTFAVTSILR;GDTFSCMVGHEALPLAFTQK;KGDTFSCMVGHEALPLAFTQK;DLCGCYSVSSVLPGCAEPWNHGK;NFPPSQDASGDLYTTSSQLTLPATQCLAGK	0;1;0;0;1;0;1;1;1;1;1;1;1	9	63	211572;211578;211583;211586;211589;211592;211595;211598;211602;211603;211604;211606;211608;211609;211612;211613;211617;239737;239742;305682;312652;312661;312662;367228;367230;367234;367235;367236;367238;367242;367243;367245;367247;367249;367251;367252;367253;367255;367256;367257;367258;367260;367268;393459;393460;393464;393467;393469;393476;516930;516933;516937;516938;516939;516940;516942;570123;…	Immunoglobulin heavy constant alpha 1 OS=Homo sapiens OX=9606 GN=IGHA1 PE=1 SV=2
39	sp|P01860|IGHG3_HUMAN	42268.7	DTLMISR;ALPAPIEK;EEQYNSTFR;SCDTPPPCPR;EPQVYTLPPSR;GPSVFPLAPCSR;TPLGDTTHTCPR;NQVSLTCLVK;STSGGTAALGCLVK;WYVDGVEVHNAK;VSNKALPAPIEK;VVSVLTVLHQDWLNGK;EPQVYTLPPSREEMTK;WQQGNIFSCSVMHEALHNR;CPAPELLGGPSVFLFPPKPK;TPEVTCVVVDVSHEDPEVQFK;VVSVLTVLHQDWLNGKEYK	0;0;1;1;0;0;1;0;0;1;0;0;0;1;1;1;0	7	29	172266;172269;172283;172284;172285;172286;172289;172293;172311;172314;172320;172323;172327;172333;172343;172351;182933;317862;317865;317868;317869;317870;317875;317876;317880;317881;317883;317885;317887;317889;317901;317916;373341;380044;380045;380046;380047;423740;423745;423753;423755;423757;423758;423759;423760;423761;423763;423765;423767;423768;423769;423770;423773;423776;423777;423778;423779;…	Immunoglobulin heavy constant gamma 3 OS=Homo sapiens OX=9606 GN=IGHG3 PE=1 SV=2
40	sp|P0DOX5|IGG1_HUMAN	49906.9	FTISR;DTLMISR;ALPAPIEK;EPQVYTLPPSR;NQVSLTCLVK;GPSVFPLAPSSK;STSGGTAALGCLVK;VSNKALPAPIEK;FNWYVDGVEVHNAK;VVSVLTVLHQDWLNGK;EPQVYTLPPSRDELTK;TTPPVLDSDGSFFLYSK;TPEVTCVVVDVSHEDPEVK;VVSVLTVLHQDWLNGKEYK;GFYPSDIAVEWESNGQPENNYK;WQQGNVFSCSVMHEALHNHYTQK;THTCPPCPAPELLGGPSVFLFPPKPK;SCDKTHTCPPCPAPELLGGPSVFLFPPKPK	0;0;0;0;0;1;0;0;1;0;1;1;1;0;0;0;1;1	7	113	64457;172266;172269;172283;172284;172285;172286;172289;172293;172311;172314;172320;172323;172327;172333;172343;172351;182933;317862;317865;317868;317869;317870;317875;317876;317880;317881;317883;317885;317887;317889;317901;317916;423740;423745;423753;423755;423757;423758;423759;423760;423761;423763;423765;423767;423768;423769;423770;423773;423776;423777;423778;423779;423799;492135;459142;459143;4…	Immunoglobulin gamma-1 heavy chain OS=Homo sapiens OX=9606 PE=1 SV=2
41	sp|O75608|LYPA1_HUMAN	24977.6	ASFPQGPIGGANR;TLVNPANVTFK	1;1	2	2	417512;470419	Acyl-protein thioesterase 1 OS=Homo sapiens OX=9606 GN=LYPLA1 PE=1 SV=1
42	sp|O14974|MYPT1_HUMAN	115592	RISEMEEELK	1	1	1	486267	Protein phosphatase 1 regulatory subunit 12A OS=Homo sapiens OX=9606 GN=PPP1R12A PE=1 SV=1
43	sp|Q9NRW1|RAB6B_HUMAN	23542.9	LVFLGEQSVGK;GSDVIIMLVGNK	1;1	2	2	463016;481398	Ras-related protein Rab-6B OS=Homo sapiens OX=9606 GN=RAB6B PE=1 SV=1
44	sp|Q00013|EM55_HUMAN	52473.7	VTEEPMGITLK;IAILDIEPQTLK	1;1	2	3	474144;511433;511434	55 kDa erythrocyte membrane protein OS=Homo sapiens OX=9606 GN=MPP1 PE=1 SV=2
45	sp|Q66K74|MAP1S_HUMAN	113093	AVLDALLASK	1	1	1	400225	Microtubule-associated protein 1S OS=Homo sapiens OX=9606 GN=MAP1S PE=1 SV=2
46	sp|Q8IZP0|ABI1_HUMAN	55142.7	VVAIYDYTK;ALIESYQNLTR	1;1	2	2	429582;432562	Abl interactor 1 OS=Homo sapiens OX=9606 GN=ABI1 PE=1 SV=4
47	sp|Q8IUL8|CILP2_HUMAN	128474	VFLVGNVEIR	1	1	1	359758	Cartilage intermediate layer protein 2 OS=Homo sapiens OX=9606 GN=CILP2 PE=2 SV=2
48	sp|P26572|MGAT1_HUMAN	51113.5	GIVTFQFR;AFWDDWMR;VYGAPQLQVEK;GLLQQIGDALSSQR;LNQQFVHFTQLDLSYLQR	1;1;1;1;1	5	5	257115;350313;477592;484292;637985	Alpha-1,3-mannosyl-glycoprotein 2-beta-N-acetylglucosaminyltransferase OS=Homo sapiens OX=9606 GN=MGAT1 PE=1 SV=2
49	sp|Q9H2X0|CHRD_HUMAN	104685	GAAGCTFGGK;WHPVVPPFGLIK	1;1	2	2	364175;520493	Chordin OS=Homo sapiens OX=9606 GN=CHRD PE=1 SV=2
50	sp|Q9NT62|ATG3_HUMAN	36279.6	ALEVAEYLTPVLK	1	1	1	533922	Ubiquitin-like-conjugating enzyme ATG3 OS=Homo sapiens OX=9606 GN=ATG3 PE=1 SV=1
51	sp|P20851|C4BPB_HUMAN	29289.8	GYHLVGK;TLFCNASK;ALLAFQESK;ESGMTMEELK;KTLFCNASK;ITFMCNDHYILK;EVEGQILGTYVCIK;LIQEAPKPECEK;SQCLEDHTWAPPFPICK	1;1;1;1;1;1;1;1;1	9	46	278515;371432;402569;402571;402573;402576;402579;402586;402590;402591;402596;457323;457325;457327;457328;457332;457336;461356;461360;461363;461367;461372;495303;559307;559312;559315;559316;559317;559318;559320;559321;559323;559326;559327;608176;608177;608178;570849;570852;616003;585014;585019;643538;643540;643542;643543	C4b-binding protein beta chain OS=Homo sapiens OX=9606 GN=C4BPB PE=1 SV=1
52	sp|P13489|RINI_HUMAN	51747.8	VNPALAELNLR;ELTVSNNDINEAGVR	1;1	2	3	391785;391786;523289	Ribonuclease inhibitor OS=Homo sapiens OX=9606 GN=RNH1 PE=1 SV=2
53	sp|Q96AT9|RPE_HUMAN	25121.3	FMEDMMPK	1	1	1	411654	Ribulose-phosphate 3-epimerase OS=Homo sapiens OX=9606 GN=RPE PE=1 SV=1
54	sp|P60981|DEST_HUMAN	18931.6	MIYASSK;YALYDASFETK	0;1	1	1	294607;498335	Destrin OS=Homo sapiens OX=9606 GN=DSTN PE=1 SV=3
55	sp|P23528|COF1_HUMAN	18700.7	MIYASSK;SSTPEEVK;YALYDATYETK;LGGSAVISLEGKPL;HELQANCYEEVK;HELQANCYEEVKDR;EILVGDVGQTVDDPYATFVK	0;1;1;1;1;1;1	6	11	294607;338800;338807;338812;506902;507843;507844;507845;550993;609340;650776;650777	Cofilin-1 OS=Homo sapiens OX=9606 GN=CFL1 PE=1 SV=3
56	sp|Q00839|HNRPU_HUMAN	91251.3	HAAENPGK	1	1	1	308865	Heterogeneous nuclear ribonucleoprotein U OS=Homo sapiens OX=9606 GN=HNRNPU PE=1 SV=6
57	sp|P26022|PTX3_HUMAN	42501	ALAAVLEELR	1	1	1	327939	Pentraxin-related protein PTX3 OS=Homo sapiens OX=9606 GN=PTX3 PE=1 SV=3
58	sp|A0A075B6J9|LV218_HUMAN	12500	VSWYQQPPGTAPK	1	1	1	536665	Immunoglobulin lambda variable 2-18 OS=Homo sapiens OX=9606 GN=IGLV2-18 PE=3 SV=2
59	sp|P05787|K2C8_HUMAN	53653.1	AQYEDIANR;DVDEAYMNK;ASLEAAIADAEQR;YEELQSLAGK	1;1;1;1	4	4	324443;435212;445830;452384	Keratin, type II cytoskeletal 8 OS=Homo sapiens OX=9606 GN=KRT8 PE=1 SV=7
60	sp|P13647|K2C5_HUMAN	62550.1	HEISEMNR;AQYEEIANR;WTLLQEQGTK;TEAESWYQTK;NLDLDSIIAEVK	1;1;0;1;0	3	4	285802;332237;332241;470381;480665;504794;504796	Keratin, type II cytoskeletal 5 OS=Homo sapiens OX=9606 GN=KRT5 PE=1 SV=3
61	sp|P04259|K2C6B_HUMAN	60297.4	AQYEEIAQR;SLYGLGGSK;YEELQITAGR;ADTLTDEINFLR;WTLLQEQGTK;AEAESWYQTK;TAAENEFVTLK;NLDLDSIIAEVK	0;1;0;1;0;1;1;0	4	4	339913;339915;339930;339945;342106;376828;463493;470381;472663;475174;504794;504796	Keratin, type II cytoskeletal 6B OS=Homo sapiens OX=9606 GN=KRT6B PE=1 SV=5
62	sp|P35908|K22E_HUMAN	65660.3	GEHALK;IEISELNR;SLVGLGGTK;AQYEEIAQR;VDPEIQNVK;GGSISGGGYGSGGGK;NLDLDSIIAEVK;VDLLNQEIEFLK	1;0;1;0;1;1;0;1	5	6	203697;260399;313620;339913;339915;339930;339945;417293;468784;468785;504794;504796;537192	Keratin, type II cytoskeletal 2 epidermal OS=Homo sapiens OX=9606 GN=KRT2 PE=1 SV=2
63	sp|P04264|K2C1_HUMAN	66152.1	SISISVAR;IEISELNR;GSGGGSSGGSIGGR;YEELQITAGR;DVDGAYMTK;AQYEDIAQK;NMQDMVEDYR;AEAESLYQSK;DYQELMNTK;WELLQQVDTSTR;TNAENEFVTIK;SLDLDSIIAEVK;LNDLEDALQQAK;SLNNQFASFIDK;SKAEAESLYQSK;THNLEPYFESFINNLR	1;0;1;0;1;1;1;1;1;1;1;1;1;1;1;1	14	29	169635;260399;331706;376828;399613;399614;406474;426959;426961;429287;429289;429292;449004;449013;453567;458011;481521;486747;486751;496962;512321;518878;518880;518881;518883;518886;563127;563128;604795;604796;635044	Keratin, type II cytoskeletal 1 OS=Homo sapiens OX=9606 GN=KRT1 PE=1 SV=6
64	sp|Q14CN4|K2C72_HUMAN	56451.7	FLEQQNQVLETK	1	1	1	540830	Keratin, type II cytoskeletal 72 OS=Homo sapiens OX=9606 GN=KRT72 PE=1 SV=2
65	sp|Q9Y6E2|BZW2_HUMAN	48342	LLELFPVNR	1	1	1	336111	Basic leucine zipper and W2 domain-containing protein 2 OS=Homo sapiens OX=9606 GN=BZW2 PE=1 SV=1
66	sp|P54578|UBP14_HUMAN	56471.2	LEAIEDDSVKETDSSSASAATPSK	1	1	2	675592;675593	Ubiquitin carboxyl-terminal hydrolase 14 OS=Homo sapiens OX=9606 GN=USP14 PE=1 SV=3
67	sp|Q8TDD2|SP7_HUMAN	45575.2	KPYSVGSDLSASK	1	1	1	562703	Transcription factor Sp7 OS=Homo sapiens OX=9606 GN=SP7 PE=1 SV=1
68	sp|O14713|ITBP1_HUMAN	21979	MVCYDDGLGAGK	1	1	1	553698	Integrin beta-1-binding protein 1 OS=Homo sapiens OX=9606 GN=ITGB1BP1 PE=1 SV=1
69	sp|Q99674|CGRE1_HUMAN	31868.1	ELPGETLESK;HVEPGEPLAPSPQEPQAVGR	1;1	2	2	441916;619385	Cell growth regulator with EF hand domain protein 1 OS=Homo sapiens OX=9606 GN=CGREF1 PE=2 SV=2
70	sp|P11277|SPTB1_HUMAN	247153	AVEDYGR;EAVDSALR;VEDQVNVR;AITAATLK;VYTPHDGK;ENYHDQK;LQTAYAGEK;DVSSVELLMK;FDILDQEMK;DGLAFNALIHK;LWDELQATTK;HKDFLEELEESR;ESQQLMDSHPEQK;KLENMYHLFQLK;TAGYPHVNVTNFTSSWK;ELVASSPEMGQDFDHVTLLR	1;1;1;1;1;1;1;1;1;1;1;1;1;1;1;1	16	18	156104;156106;188747;250728;287700;359650;367956;391737;447619;452674;469152;470659;553949;559805;559807;609804;624713;637376	Spectrin beta chain, erythrocytic OS=Homo sapiens OX=9606 GN=SPTB PE=1 SV=5
71	sp|Q9NVG8|TBC13_HUMAN	47132.8	ASWTSILAK	1	1	1	390074	TBC1 domain family member 13 OS=Homo sapiens OX=9606 GN=TBC1D13 PE=1 SV=3
72	sp|P55899|FCGRN_HUMAN	40042.4	LFLEAFK	1	1	1	333978	IgG receptor FcRn large subunit p51 OS=Homo sapiens OX=9606 GN=FCGRT PE=1 SV=1
73	sp|Q8WUM4|PDC6I_HUMAN	96572.3	EGLENDLK;EVFPVLAAK;LQHAAELIK;LANQAADYFGDAFK;MVPVSVQQSLAAYNQR;SVIEQGGIQTVDQLIK	1;1;1;1;1;1	6	8	360122;388479;409372;409373;553701;553703;561271;597345	Programmed cell death 6-interacting protein OS=Homo sapiens OX=9606 GN=PDCD6IP PE=1 SV=1
74	sp|Q8NI99|ANGL6_HUMAN	52043.2	HEELLR;LVGSTSDTSR;FHQLDVK;MLDPAPEPQR;LAAADGAVAGEVR;YQDGVYWAEFR;QAGHEQSGVYELR;ATPEAANASELAALR;FTGAVCWSGPASTR;ELAQLVTQQSSLIAR;GDHELLVLLEDWGGR;AHYDGFSLEPESDHYR;RQDGSVNFFTTWQHYK;LCPGGAGGQQQVLPPPPLVPVVPVR	1;1;1;1;1;1;1;1;1;1;1;1;1;1	14	21	149880;290720;344587;371324;387060;387062;470501;481089;484072;487189;529665;529670;529672;541353;590337;590340;590341;637273;659805;659808;659811	Angiopoietin-related protein 6 OS=Homo sapiens OX=9606 GN=ANGPTL6 PE=1 SV=1
75	sp|Q99996|AKAP9_HUMAN	454971	LIFLDSIK	1	1	1	376062	A-kinase anchor protein 9 OS=Homo sapiens OX=9606 GN=AKAP9 PE=1 SV=4
76	sp|Q9NZ08|ERAP1_HUMAN	107718	DMNEVETQFK;EMFDDVSYDK;TQEFPQILTLIGR;NPVGYPLAWQFLR	1;1;1;1	4	4	479957;482065;492158;505336	Endoplasmic reticulum aminopeptidase 1 OS=Homo sapiens OX=9606 GN=ERAP1 PE=1 SV=3
77	sp|Q7Z3I7|ZN572_HUMAN	63119.2	HEDAK	1	1	1	166672	Zinc finger protein 572 OS=Homo sapiens OX=9606 GN=ZNF572 PE=1 SV=1
78	sp|Q6ZMP0|THSD4_HUMAN	115780	SRDETPALAGTDASR	1	1	1	501396	Thrombospondin type-1 domain-containing protein 4 OS=Homo sapiens OX=9606 GN=THSD4 PE=2 SV=2
79	sp|P01591|IGJ_HUMAN	18525.2	IIVPLNNR;IVLVDNK;FVYHLSDLCK;MVETALTPDACYPD;CYTAVVPLVYGGETK	1;1;1;1;1	5	18	238689;238690;295397;490856;511171;511172;511173;511174;511177;511178;511179;515248;581995;581996;581999;582003;582005;621906	Immunoglobulin J chain OS=Homo sapiens OX=9606 GN=JCHAIN PE=1 SV=4
80	sp|Q9UND3|NPIA1_HUMAN	40773.8	MIISR	1	1	1	62080	Nuclear pore complex-interacting protein family member A1 OS=Homo sapiens OX=9606 GN=NPIPA1 PE=2 SV=3
81	sp|P22061|PIMT_HUMAN	24773.6	VQLVVGDGR;MVGCTGK;LILPVGPAGGNQMLEQYDK;MKPLMGVIYVPLTDKEK	1;1;1;1	4	4	240936;265764;640059;666166	Protein-L-isoaspartate(D-aspartate) O-methyltransferase OS=Homo sapiens OX=9606 GN=PCMT1 PE=1 SV=4
82	sp|O14791|APOL1_HUMAN	43985.9	ILQADQEL;HLHEGAK;ALADGVQK;KALDNLAR;SELEDNIRR;VAQELEEK;VNEPSILEMSR;LNILNNNYK;LKSELEDNIR;SETAEELKK;KVAQELEEK;WWTQAQAHDLVIK;KWWTQAQAHDLVIK;VTEPISAESGEQVERVNEPSILEMSR	1;1;1;1;1;1;1;1;1;1;1;1;1;1	14	47	232806;232816;232825;232827;232831;232833;232837;232842;232843;232844;232845;232863;232865;289356;289359;289363;289369;295951;295957;351975;352848;352849;374152;374157;374171;374172;374180;374183;374184;374185;418657;442819;442821;442828;506376;473904;486390;496987;496995;568490;568492;568495;630172;630173;630175;630178;675197	Apolipoprotein L1 OS=Homo sapiens OX=9606 GN=APOL1 PE=1 SV=5
83	sp|P24844|MYL9_HUMAN	19853.5	NAFACFDEEASGFIHEDHLR	1	1	3	648485;648486;648489	Myosin regulatory light polypeptide 9 OS=Homo sapiens OX=9606 GN=MYL9 PE=1 SV=4
84	sp|A5A3E0|POTEF_HUMAN	123002	AGFAGDDAPR;RGILTLK;IWHHTFYNELR;SYELPDGQVITIGNER;EEIAMLRLELDTMK	0;0;0;0;1	1	1	262472;262478;262480;262484;262494;262495;262496;262498;262500;262502;262506;262507;262508;262509;262510;262513;262515;262516;262517;262524;262528;262538;295476;492016;492019;492023;550123;561169;561195;561226;561250;609407;593569	POTE ankyrin domain family member F OS=Homo sapiens OX=9606 GN=POTEF PE=1 SV=2
85	sp|Q562R1|ACTBL_HUMAN	42300.1	DLTDYLMK;HQGVMVGMGQK;SYELPDGQVITIGNER;LDLAGRDLTDYLMK;VAPDEHPILLTEAPLNPK;DLYANTVLSGGSTMYPGIADR;KDLYANTVLSGGSTMYPGIADR	0;0;0;0;1;1;1	3	3	399286;399289;399292;399299;399300;399303;399304;399305;399306;399311;399312;399313;399318;406145;406165;406179;461723;461724;461729;461730;461733;461735;461736;461739;461741;461744;461745;461750;461751;466141;466143;466145;466154;466155;466156;466157;466158;466164;466165;470286;470288;561169;561195;561226;561250;609407;574674;574675;574676;630251;634556;662275	Beta-actin-like protein 2 OS=Homo sapiens OX=9606 GN=ACTBL2 PE=1 SV=2
86	sp|P68133|ACTS_HUMAN	42348	AGFAGDDAPR;RGILTLK;DLTDYLMK;EITALAPSTMK;HQGVMVGMGQK;DSYVGDEAQSK;QEYDEAGPSIVHR;IWHHTFYNELR;SYELPDGQVITIGNER;LDLAGRDLTDYLMK;VAPEEHPTLLTEAPLNPK;YPIEHGIITNWDDMEK	0;0;0;0;0;0;1;0;0;0;1;1	3	10	262472;262478;262480;262484;262494;262495;262496;262498;262500;262502;262506;262507;262508;262509;262510;262513;262515;262516;262517;262524;262528;262538;295476;399286;399289;399292;399299;399300;399303;399304;399305;399306;399311;399312;399313;399318;406145;406165;406179;459114;459115;459116;459126;459127;459128;459129;459130;459132;459133;459134;459135;459145;463273;463278;463293;461723;461724;…	Actin, alpha skeletal muscle OS=Homo sapiens OX=9606 GN=ACTA1 PE=1 SV=1
87	sp|P60709|ACTB_HUMAN	42033.8	AGFAGDDAPR;RGILTLK;GYSFTTTAER;DLTDYLMK;EITALAPSTMK;HQGVMVGMGQK;DSYVGDEAQSK;IWHHTFYNELR;SYELPDGQVITIGNER;LDLAGRDLTDYLMK;VAPEEHPVLLTEAPLNPK;DLYANTVLSGGTTMYPGIADR;KDLYANTVLSGGTTMYPGIADR;TTGIVMDSGDGVTHTVPIYEGYALPHAILR	0;0;1;0;0;0;0;0;0;0;1;1;1;1	5	34	262472;262478;262480;262484;262494;262495;262496;262498;262500;262502;262506;262507;262508;262509;262510;262513;262515;262516;262517;262524;262528;262538;295476;353293;353305;353306;450887;399286;399289;399292;399299;399300;399303;399304;399305;399306;399311;399312;399313;399318;406145;406165;406179;459114;459115;459116;459126;459127;459128;459129;459130;459132;459133;459134;459135;459145;463273;…	Actin, cytoplasmic 1 OS=Homo sapiens OX=9606 GN=ACTB PE=1 SV=1
88	sp|Q14624|ITIH4_HUMAN	103503	SGSMSGR;QAGAAGSR;SIQNNVR;ILDDLSPR;LALDNGGLAR;FAHTVVTSR;YYLQGAK;VQGNDHSATR;GSEMVVAGK;NVVFVIDK;VRPQQLVK;YIFHNFMER;LGVYELLLK;NVHSGSTFFK;GPDVLTATVSGK;TGLLLLSDPDK;RLGVYELLLK;ETLFSVMPGLK;IPKPEASFSPR;AGFSWIEVTFK;AEAQAQYSAAVAK;FKPTLSQQQK;SPEQQETVLDGNLIIR;ANTVQEATFQMELPK;NPLVWVHASPEHVVVTR;NMEQFQVSVSVAPNAK;WKETLFSVMPGLK;EKAEAQAQYSAAVAK;QLGLPGPPDVPDHAAYHPFR;QGPVNLLSDPEQGVEVTGQYER;HRQGPVNLLSDPEQGVEVTGQYER;FS…	1;1;1;1;1;1;1;1;1;1;1;1;1;1;1;1;1;1;1;1;1;1;1;1;1;1;1;1;1;1;1;1	32	251	92835;92849;92851;110187;110188;167862;167868;232322;232333;232339;232344;232362;232363;232376;232384;232390;276543;287179;287185;287187;287188;287189;287190;287193;287195;287196;287198;287202;287204;319516;319520;319522;319524;319528;319538;319539;319540;319544;319547;319549;319556;319557;319569;327663;327665;327667;327669;327672;327677;339388;339393;339395;339398;339403;339408;339425;339426;339…	Inter-alpha-trypsin inhibitor heavy chain H4 OS=Homo sapiens OX=9606 GN=ITIH4 PE=1 SV=4
89	sp|Q96KP4|CNDP2_HUMAN	53169	TGQEIPVNVR;TVFGVEPDLTR;QLGGSVELVDIGK;DVGAQILLHSHK;QKLPDGSEIPLPPILLGR	1;1;1;1;1	5	5	343012;401667;500717;501549;628767	Cytosolic non-specific dipeptidase OS=Homo sapiens OX=9606 GN=CNDP2 PE=1 SV=2
90	sp|Q14156|EFR3A_HUMAN	93759.2	IVPSLLFNMQK	1	1	1	497839	Protein EFR3 homolog A OS=Homo sapiens OX=9606 GN=EFR3A PE=1 SV=2
91	sp|P02768|ALBU_HUMAN	71299.2	AWAVAR;SEVAHR;YLYEIAR;LCTVATLR;DDNPNLPR;FQNALLVR;AACLLPK;LVAASQAALGL;LVTDLTK;AEFAEVSK;CCTESLVNR;DLGEENFK;TYETTLEK;QTALVELVK;SLHTLFGDK;KYLYEIAR;LDELRDEGK;NECFLQHK;HPDYSVVLLLR;KLVAASQAALGL;DAHKSEVAHR;LVNEVTEFAK;RHPDYSVVLLLR;VPQVSTPTLVEVSR;AVMDDFAAFVEK;KQTALVELVK;AAFTECCQAADK;ETYGEMADCCAK;YICENQDSISSK;FKDLGEENFK;DVFLGMFLYEYAR;KVPQVSTPTLVEVSR;QNCELFEQLGEYK;QEPERNECFLQHK;HPYFYAPELLFFAK;VHTECCHGDLLECAD…	1;1;1;1;1;1;1;1;1;1;1;1;1;1;1;1;1;1;1;1;1;1;1;1;1;1;1;1;1;1;1;1;1;1;1;1;1;1;1;1;1;1;1;1;1;1;1;1	48	638	88583;88591;88593;88595;88603;88605;88606;88607;88613;88615;88619;88621;88624;88629;88633;88648;88657;101172;231665;231675;231678;231692;231709;231710;231721;231722;365165;365166;365171;365180;235537;235555;235563;235564;235571;235581;235584;235586;235588;235589;235591;235595;235597;235622;235623;235625;239655;239659;239661;239663;239667;239668;252481;252493;252494;252500;252501;252502;252504;252…	Serum albumin OS=Homo sapiens OX=9606 GN=ALB PE=1 SV=2
92	sp|A0A0C4DH68|KV224_HUMAN	13166.7	FSGVPDR;FSGSGAGTDFTLK	0;1	1	4	140700;492300;492302;492303;492305	Immunoglobulin kappa variable 2-24 OS=Homo sapiens OX=9606 GN=IGKV2-24 PE=3 SV=1
93	sp|A0A087WW87|KV240_HUMAN	13397.6	FSGSGSGTDFTLK;VEAEDVGVYYCMQR	0;1	1	2	497105;497107;497109;497114;497115;497118;497119;497120;497121;497126;543584;543597	Immunoglobulin kappa variable 2D-40 OS=Homo sapiens OX=9606 GN=IGKV2D-40 PE=1 SV=2
94	sp|A0A075B6S2|KVD29_HUMAN	13230.7	FSGVPDR;SSQSLLHSDGK;FSGSGSGTDFTLK	0;1;0	1	2	140700;458354;458362;497105;497107;497109;497114;497115;497118;497119;497120;497121;497126	Immunoglobulin kappa variable 2D-29 OS=Homo sapiens OX=9606 GN=IGKV2D-29 PE=3 SV=1
95	sp|Q7Z6G8|ANS1B_HUMAN	139217	KRNYTMEIVPSASLDTFPSENENFLCDLMDTAVTK	1	1	1	695425	Ankyrin repeat and sterile alpha motif domain-containing protein 1B OS=Homo sapiens OX=9606 GN=ANKS1B PE=1 SV=2
96	sp|P42224|STAT1_HUMAN	87831.7	FSLENNFLLQHNIR	1	1	1	550122	Signal transducer and activator of transcription 1-alpha/beta OS=Homo sapiens OX=9606 GN=STAT1 PE=1 SV=2
97	sp|P27797|CALR_HUMAN	48264.9	FVLSSGK;GLQTSQDAR;QIDNPDYK;VHVIFNYK;EQFLDGDGWTSR;GQTLVVQFTVK;KVHVIFNYK;HEQNIDCGGGYVK;FYALSASFEPFSNK;IKDPDASKPEDWDER;IDNSQVESGSLEDDWDFLPPK;IDNSQVESGSLEDDWDFLPPKK;KPEDWDEEMDGEWEPPVIQNPEYK;IDDPTDSKPEDWDKPEHIPDPDAK	1;1;1;1;1;1;1;1;1;1;1;1;1;1	14	32	256634;261767;261793;396929;396933;408253;408254;464444;464445;464449;464452;464456;474622;474623;517308;517309;540754;540755;570621;570625;570626;570627;615890;638848;664874;664875;664876;664877;678021;687311;687313;687711	Calreticulin OS=Homo sapiens OX=9606 GN=CALR PE=1 SV=1
98	sp|Q9H8W4|PKHF2_HUMAN	28446.1	VLIGEGVLTK;SEWMNHINK	1;1	2	2	412098;458297	Pleckstrin homology domain-containing family F member 2 OS=Homo sapiens OX=9606 GN=PLEKHF2 PE=1 SV=1
99	sp|Q9H8L6|MMRN2_HUMAN	105010	VWFELTQGSITK	1	1	2	524984;524985	Multimerin-2 OS=Homo sapiens OX=9606 GN=MMRN2 PE=1 SV=2
100	sp|Q05655|KPCD_HUMAN	78634.3	FNIDMPHR;QCNAAIHK;VANLCGINQK;TINWTLLEK	1;1;1;1	4	4	295033;372008;446250;446777	Protein kinase C delta type OS=Homo sapiens OX=9606 GN=PRKCD PE=1 SV=2
101	sp|P02790|HEMO_HUMAN	52366.5	GEVPPR;ELISER;DYFMPCPGR;NFPSPVDAAFR;VWVYPPEK;VDGALCMEK;GGYTLVSGYPK;QGHNSVFLIK;YYCFQGNQFLR;VWVYPPEKK;EWFWDLATGTMK;ALPQPQNVTSLLGCTH;WKNFPSPVDAAFR;SGAQATWTELPWPHEK;LYLVQGTQVYVFLTK;LLQDEFPGIPSPLDAAVECHR;EVGTPHGIILDSVDAAFICPGSSR	1;1;1;1;1;1;1;1;1;1;1;1;1;1;1;1;1	17	45	80234;80242;80256;124555;357952;357954;396299;396302;396311;396312;396315;396325;407400;407406;407413;409185;409195;409196;453734;453736;453738;454057;486887;486893;486894;545059;545061;516850;546429;546430;546440;547975;554507;554509;554510;554512;615970;615972;615973;636105;648433;657875;657877;657880;657882	Hemopexin OS=Homo sapiens OX=9606 GN=HPX PE=1 SV=2
102	sp|P35241|RADI_HUMAN	68617.4	IALLEEAK;LFFLQVK;QLFDQVVK;KAPDFVFYAPR;KPDTIEVQQMK	1;0;0;0;0	1	1	344703;349054;390072;499566;499567;557610	Radixin OS=Homo sapiens OX=9606 GN=RDX PE=1 SV=1
103	sp|P15311|EZRI_HUMAN	69465.8	LFFLQVK;QLFDQVVK;DNAMLEYLK;KAPDFVFYAPR;KPDTIEVQQMK;DNAMLEYLKIAQDLEMYGINYFEIK	0;0;1;0;0;1	2	2	349054;390072;439871;499566;499567;557610;688119	Ezrin OS=Homo sapiens OX=9606 GN=EZR PE=1 SV=4
104	sp|P26038|MOES_HUMAN	67873.8	EALLQASR;ISQLEMAR;SGYLAGDK;AMLENEK;QIEEQTK;LFFLQVK;QLFDQVVK;EDAVLEYLK;AQMVQEDLEK;KESPLLFK;ESEAVEWQQK;KAPDFVFYAPR;TQEQLALEMAELTAR;KPDTIEVQQMK	1;1;1;1;1;0;0;1;1;1;1;0;1;0	10	13	206014;244258;301564;315437;338240;349054;390072;432998;433031;466948;466951;467065;478067;478069;499566;499567;540290;557610	Moesin OS=Homo sapiens OX=9606 GN=MSN PE=1 SV=3
105	sp|Q16627|CCL14_HUMAN	10881.4	WVQDYIK	1	1	1	377531	C-C motif chemokine 14 OS=Homo sapiens OX=9606 GN=CCL14 PE=1 SV=1
106	sp|P00352|AL1A1_HUMAN	55436.2	VTLELGGK;QAFQIGSPWR;ILDLIESGK;ELGEYGFHEYTEVK;IAKEEIFGPVQQIMK	0;1;1;1;1	4	4	304642;382578;394952;591785;630799	Retinal dehydrogenase 1 OS=Homo sapiens OX=9606 GN=ALDH1A1 PE=1 SV=2
107	sp|Q93079|H2B1H_HUMAN	13865.5	LAHYNK;HAVSEGTK;QVHPDTGISSK	1;1;1	3	5	261098;311413;311418;311419;460859	Histone H2B type 1-H OS=Homo sapiens OX=9606 GN=HIST1H2BH PE=1 SV=3
108	sp|P0DJD7|PEPA4_HUMAN	42331.7	HNLNPAR;ANNQVGLAPVA;QYFTVFDR	1;1;1	3	5	162645;162661;309445;321980;431504	Pepsin A-4 OS=Homo sapiens OX=9606 GN=PGA4 PE=1 SV=1
109	sp|Q8NBF2|NHLC2_HUMAN	80230.8	MVSVLPIFR;LQHPLGVTWDK;LYKDSLPPSPLLFPGK	1;1;1	3	3	314107;494093;636104	NHL repeat-containing protein 2 OS=Homo sapiens OX=9606 GN=NHLRC2 PE=1 SV=1
110	sp|Q8WUJ3|CEMIP_HUMAN	154422	AVVDVPMPK;IWGPGGLDHSGR;HPWSFLTVK;IFQVVPIPVVK;LKEQMAFVGFK;ADEGIQPDPYYGLK;GNPSSSVEDHIEYHGHR;STHYQQYQPVVTLQK	1;1;1;1;1;1;1;1	8	9	379502;409191;445674;445676;479616;552866;562183;589692;640625	Cell migration-inducing and hyaluronan-binding protein OS=Homo sapiens OX=9606 GN=CEMIP PE=1 SV=2
111	sp|P07951|TPM2_HUMAN	32926.6	YEEVAR;KYEEVAR;LVILEGELER;AMKDEEK;RIQLVEEELDR;KLVILEGELER;QLEEEQQALQK;IQLVEEELDRAQER	0;0;0;0;0;0;1;0	1	2	135255;348906;372124;432987;461454;461458;495612;495613;495614;508609;508619;545887;545889;545891;545894	Tropomyosin beta chain OS=Homo sapiens OX=9606 GN=TPM2 PE=1 SV=1
112	sp|P09493|TPM1_HUMAN	32727.7	YEEVAR;SLEAQAEK;KYEEVAR;MEIQEIQLK;RIQLVEEELDR;QLEDELVSLQK;IQLVEEELDRAQER;AISEELDHALNDMTSI	0;0;0;1;0;1;0;0	2	7	135255;338247;348906;450718;450719;450721;450723;450728;461454;461458;496484;496488;545887;545889;545891;545894;553473	Tropomyosin alpha-1 chain OS=Homo sapiens OX=9606 GN=TPM1 PE=1 SV=2
113	sp|P06753|TPM3_HUMAN	32968.8	YEEVAR;NVTNNLK;SLEAQAEK;KYEEVAR;LVIIEGDLER;HIAEEADRK;RIQLVEEELDR;AADAEAEVASLNRR;IQLVEEELDRAQER;AISEELDHALNDMTSI	0;0;0;0;1;0;0;1;0;0	2	2	135255;296664;296666;338247;348906;365200;428245;428251;461454;461458;480932;545887;545889;545891;545894;553473	Tropomyosin alpha-3 chain OS=Homo sapiens OX=9606 GN=TPM3 PE=1 SV=2
114	sp|P67936|TPM4_HUMAN	28600.5	YEEVAR;AEVSELK;AEGDVAALNR;NVTNNLK;SLEAASEK;KYEEVAR;LVILEGELER;HIAEEADRK;AMKDEEK;MEIQEMQLK;RIQLVEEELDR;KLVILEGELER;LVILEGELERAEER;IQLVEEELDRAQER;EENVGLHQTLDQTLNELNCI	0;1;1;0;1;0;0;0;0;1;0;0;1;0;1	6	17	135255;279825;285882;285884;285886;285890;285897;285902;285903;296664;296666;315480;315501;348906;372124;428245;428251;432987;455911;455924;460080;460083;460084;461454;461458;495612;495613;495614;529407;545887;545889;545891;545894;646148	Tropomyosin alpha-4 chain OS=Homo sapiens OX=9606 GN=TPM4 PE=1 SV=3
115	sp|P29597|TYK2_HUMAN	135371	GPENIMVTEYVEHGPLDVWLR	1	1	1	654943	Non-receptor tyrosine-protein kinase TYK2 OS=Homo sapiens OX=9606 GN=TYK2 PE=1 SV=3
116	sp|P0C0L5|CO4B_HUMAN	194152	NFLVR;GSVFLR;IQQFR;VETVDR;AAANQMR;LTSLSDR;VQQPDCR;EFHLHLR;VEASISK;GQIVFMNR;VVEEQESR;FACYYPR;QGSFQGGFR;GLESQTK;CCQDGVTR;VFALDQK;GLQDEDGYR;SHALQLNNR;VDFTLSSER;ASSFLGEK;SCGLHQLLR;GLNVTLSSTGR;VGDTLNLNLR;NNVPCSPK;LELSVDGAK;ADGSYAAWLSR;VEYGFQVK;TYNVLDMK;GLCVATPVQLR;FGLLDEDGK;VHYTVCIWR;LGQYASPTAK;DHAVDLIQK;AEFQDALEK;ITQVLHFTK;LNMGITDLQGLR;YVLPNFEVK;CSVFYGAPSK;VDVQAGACEGK;SFFPENWLWR;AEMADQAAAWLTR;SHKPLNM…	0;0;0;0;0;0;0;0;0;0;0;0;0;0;0;0;0;0;0;1;0;0;0;0;0;0;0;0;0;0;0;0;0;0;0;0;0;0;0;0;1;0;0;0;1;0;0;0;0;0;0;0;0;0;0;0;0;0;0;0;0;0;0;0;0;0;0;0;0;0;0;0;0;0;0;0;0;0;0;0;0;0;0;0;0;0;0;0;1;0;0	4	47	77107;77162;91791;91798;91805;91810;91814;91817;91831;91838;91841;91847;91848;91850;91854;91859;91862;91863;91864;91868;91871;91872;91874;91875;91876;91879;91887;91888;91892;91894;91904;91914;97735;97752;97765;97767;97774;111166;132376;132379;132380;132390;132393;132397;132417;132419;132426;132427;132430;132431;132435;132436;132440;132447;132448;132449;132450;132451;132463;132465;132466;132469;13…	Complement C4-B OS=Homo sapiens OX=9606 GN=C4B PE=1 SV=2
117	sp|P0C0L4|CO4A_HUMAN	194243	NFLVR;GSVFLR;IQQFR;VETVDR;AAANQMR;LTSLSDR;VQQPDCR;EFHLHLR;VEASISK;GQIVFMNR;VVEEQESR;FACYYPR;QGSFQGGFR;GLESQTK;CCQDGVTR;VFALDQK;GLQDEDGYR;SHALQLNNR;VDFTLSSER;SCGLHQLLR;ANSFLGEK;GLNVTLSSTGR;VGDTLNLNLR;NNVPCSPK;LELSVDGAK;ADGSYAAWLSR;VEYGFQVK;TYNVLDMK;GLCVATPVQLR;FGLLDEDGK;VHYTVCIWR;LGQYASPTAK;DHAVDLIQK;AEFQDALEK;ITQVLHFTK;LNMGITDLQGLR;YVLPNFEVK;CSVFYGAPSK;VDVQAGACEGK;SFFPENWLWR;AEMADQASAWLTR;SHKPLNM…	0;0;0;0;0;0;0;0;0;0;0;0;0;0;0;0;0;0;0;0;1;0;0;0;0;0;0;0;0;0;0;0;0;0;0;0;0;0;0;0;1;0;0;0;0;0;0;0;0;0;1;0;0;0;0;0;0;0;0;0;0;0;0;0;0;0;0;0;0;0;0;0;0;0;0;0;0;0;0;0;0;0;0;0;0;0;0;0;1;0;0	4	31	77107;77162;91791;91798;91805;91810;91814;91817;91831;91838;91841;91847;91848;91850;91854;91859;91862;91863;91864;91868;91871;91872;91874;91875;91876;91879;91887;91888;91892;91894;91904;91914;97735;97752;97765;97767;97774;111166;132376;132379;132380;132390;132393;132397;132417;132419;132426;132427;132430;132431;132435;132436;132440;132447;132448;132449;132450;132451;132463;132465;132466;132469;13…	Complement C4-A OS=Homo sapiens OX=9606 GN=C4A PE=1 SV=2
118	sp|A0A0G2JS06|LV539_HUMAN	13538.7	QQGSGVPSR;SGINVGTYR	0;1	1	1	223977;256482	Immunoglobulin lambda variable 5-39 OS=Homo sapiens OX=9606 GN=IGLV5-39 PE=3 SV=1
119	sp|A0A087WSX0|LV545_HUMAN	13363.5	QQGSGVPSR;IYWYQQKPGSPPQYLLR	0;1	1	1	223977;648636	Immunoglobulin lambda variable 5-45 OS=Homo sapiens OX=9606 GN=IGLV5-45 PE=3 SV=1
120	sp|O95866|G6B_HUMAN	26357.1	TVLHVLGDR;WVWAPSFPACK	1;1	2	2	282807;509928	Megakaryocyte and platelet inhibitory receptor G6b OS=Homo sapiens OX=9606 GN=MPIG6B PE=1 SV=1
121	sp|P05109|S10A8_HUMAN	10866.7	MGVAAHK;GNFHAVYR;MLTELEK;ALNSIIDVYHK	1;1;1;1	4	9	240931;254443;254447;254448;384057;331956;331959;488559;546742	Protein S100-A8 OS=Homo sapiens OX=9606 GN=S100A8 PE=1 SV=1
122	sp|P51148|RAB5C_HUMAN	23677.9	NEPQNATGAPGR	1	1	1	392364	Ras-related protein Rab-5C OS=Homo sapiens OX=9606 GN=RAB5C PE=1 SV=2
123	sp|P06276|CHLE_HUMAN	68926.5	TQILVGVNK;IFFPGVSEFGK;WNNYMMDWK;AILQSGSFNAPWAVTSLYEAR	1;1;1;1	4	4	387546;476417;492254;640889	Cholinesterase OS=Homo sapiens OX=9606 GN=BCHE PE=1 SV=1
124	sp|Q9HDC9|APMAP_HUMAN	46603.9	VLLDQLR;LLEYDTVTR;VYVSGLMK;LENGEIETIAR;IYFTDSSSK;LFSQETVMK;GLFEVNPWK;LLLSSETPIEGK;KIYFTDSSSK;EPPLLLGVLHPNTK;LFENQLVGPESIAHIGDVMFTGTADGR	1;1;1;1;1;1;1;1;1;1;1	11	25	186747;341274;350195;406557;406604;419495;419504;434376;437440;437441;492168;492177;492179;492180;492185;524100;524102;524103;553166;553171;553174;553175;553176;553181;674770	Adipocyte plasma membrane-associated protein OS=Homo sapiens OX=9606 GN=APMAP PE=1 SV=2
125	sp|Q7Z4R8|CF120_HUMAN	20855.4	VYYDGTVEQHPFGEAAYPADGADAGQK	1	1	1	681225	UPF0669 protein C6orf120 OS=Homo sapiens OX=9606 GN=C6orf120 PE=1 SV=1
126	sp|Q9H7C9|AAMDC_HUMAN	13419.8	ETGTEHSPGVQPADVK	1	1	2	580723;580724	Mth938 domain-containing protein OS=Homo sapiens OX=9606 GN=AAMDC PE=1 SV=1
127	sp|Q5JSL3|DOC11_HUMAN	240124	LLGTFFR;TQLLNNDGHNPLMK	1;1	2	2	184588;571324	Dedicator of cytokinesis protein 11 OS=Homo sapiens OX=9606 GN=DOCK11 PE=1 SV=2
128	sp|P13598|ICAM2_HUMAN	31129.8	KLAVEPK	1	1	1	405969	Intercellular adhesion molecule 2 OS=Homo sapiens OX=9606 GN=ICAM2 PE=1 SV=2
129	sp|Q86VP6|CAND1_HUMAN	137981	NEITR;NDSMSTTR;SSVVTAVK;TLEDPDLNVR;ALTLIAGSPLK;HEMLPEFYK;AVAALLTIPEAEK;ADVFHAYLSLLK;FMATNDLMTELQK;ITSEALLVTQQLVK;DLLDTVLPHLYNETK;VIRPLDQPSSFDATPYIK	1;1;1;1;1;1;1;1;1;1;1;1	12	17	68969;221040;288836;372399;435108;435109;435110;467688;467696;503852;503853;517293;517294;556083;556583;606058;640415	Cullin-associated NEDD8-dissociated protein 1 OS=Homo sapiens OX=9606 GN=CAND1 PE=1 SV=2
130	sp|Q9NZP8|C1RL_HUMAN	54187.6	GGGALLGDR;GQESSTDIK;EACNAWLQK;VLSYVDWIK;WILTAAHTIYPK	0;1;1;1;1	4	22	158662;158665;158668;384379;384381;447222;448164;448165;526224;526225;526226;526227;526228;526229;526230;526231;526234;526235;526236;526237;526238;578964;578967;578968;578972	Complement C1r subcomponent-like protein OS=Homo sapiens OX=9606 GN=C1RL PE=1 SV=2
131	sp|P00736|C1R_HUMAN	81588.4	GGGALLGDR;VSVHPDYR;GLTLHLK;GYGFYTK;YTTEIIK;NIGEFCGK;EFMSQGNK;IKDCGQPR;DYFIATCK;VLNYVDWIK;YTTTMGVNTYK;KEFMSQGNK;QDACQGDSGGVFAVR;WVATGIVSWGIGCSR;LPVANPQACENWLR;VLNYVDWIKK;FCGQLGSPLGNPPGK;IQYYCHEPYYK;MGNFPWQVFTNIHGR;CLPVCGKPVNPVEQR;FCGQLGSPLGNPPGKK;MDVFSQNMFCAGHPSLK;TLDEFTIIQNLQPQYQFR;QDACQGDSGGVFAVRDPNTDR;QRPPDLDTSSNAVDLLFFTDESGDSR;QGYQLIEGNQVLHSFTAVCQDDGTWHR;LFGEVTSPLFPKPYPNNFETTTVITVPTGYR	0;1;1;1;1;1;1;1;1;1;1;1;1;1;1;1;1;1;1;1;1;1;1;1;1;1;1	26	193	158662;158665;158668;259825;259839;259841;259861;283664;315980;315984;333942;333944;333945;333947;333952;363617;363620;363623;363624;371344;371345;371347;371353;379758;379760;379761;379763;388325;388330;407222;407224;407225;407227;407229;407232;407245;481559;456042;456043;456044;456046;456047;456048;456049;456052;456053;456054;456055;456061;517735;490153;490157;490160;490161;490162;490163;490165;…	Complement C1r subcomponent OS=Homo sapiens OX=9606 GN=C1R PE=1 SV=2
132	sp|Q9Y6E0|STK24_HUMAN	49544.4	QSAYDSK;VLFLIPK;ADPEELFTK	1;0;1	2	3	293970;312371;420320;420324	Serine/threonine-protein kinase 24 OS=Homo sapiens OX=9606 GN=STK24 PE=1 SV=1
133	sp|P61960|UFM1_HUMAN	9150.88	VLSVPESTPFTAVLK	1	1	1	566844	Ubiquitin-fold modifier 1 OS=Homo sapiens OX=9606 GN=UFM1 PE=1 SV=1
134	sp|P0DJD0|RGPD1_HUMAN	198004	MICQEVK	1	1	1	355563	RANBP2-like and GRIP domain-containing protein 1 OS=Homo sapiens OX=9606 GN=RGPD1 PE=2 SV=1
135	sp|Q8TCD5|NT5C_HUMAN	23578.1	LLSWSDNWR	1	1	2	375137;375138	5'(3')-deoxyribonucleotidase, cytosolic type OS=Homo sapiens OX=9606 GN=NT5C PE=1 SV=2
136	sp|Q92882|OSTF1_HUMAN	23925	LGDTALHAAAWK	1	1	1	483678	Osteoclast-stimulating factor 1 OS=Homo sapiens OX=9606 GN=OSTF1 PE=1 SV=2
137	sp|Q13103|SPP24_HUMAN	24588.9	DALSASVVK;VSAQQVQGVHAR;VNSQSLSPYLFR	1;1;1	3	17	346349;346352;346353;346356;346365;346374;346378;346382;346390;420714;420757;464554;464556;464557;464561;464564;464565	Secreted phosphoprotein 24 OS=Homo sapiens OX=9606 GN=SPP2 PE=1 SV=1
138	sp|P30043|BLVRB_HUMAN	22201.5	HDLGHFMLR;TVAGQDAVIVLLGTR	1;1	2	2	349762;491415	Flavin reductase (NADPH) OS=Homo sapiens OX=9606 GN=BLVRB PE=1 SV=3
139	sp|Q9H2U2|IPYR2_HUMAN	38391.2	YVANIFPYK	1	1	1	445672	Inorganic pyrophosphatase 2, mitochondrial OS=Homo sapiens OX=9606 GN=PPA2 PE=1 SV=2
140	sp|P07339|CATD_HUMAN	45018.8	VGFAEAAR	1	1	1	161774	Cathepsin D OS=Homo sapiens OX=9606 GN=CTSD PE=1 SV=1
141	sp|Q92496|FHR4_HUMAN	67399.6	VYLPWSR;EGIVEYPR;FCDMPVFENSR;TGDTIEFMCK	1;0;1;0	2	3	227599;227601;253831;461872;469705	Complement factor H-related protein 4 OS=Homo sapiens OX=9606 GN=CFHR4 PE=1 SV=3
142	sp|P36980|FHR2_HUMAN	31525	GWSTPPK;NGQWSEPPK;LVYPSCEEK;INHGILYDEEK;LQNNENNISCVER	0;0;1;0;0	1	1	277771;277774;277781;277783;277791;277806;417542;448665;505023;505026;505028;505029;505032;505033;505037;505038;505041;505042;505047;505052;505056;505058;505062;560687;513070;513072	Complement factor H-related protein 2 OS=Homo sapiens OX=9606 GN=CFHR2 PE=1 SV=1
143	sp|Q02985|FHR3_HUMAN	38478.2	EGIVEYPR;HGGLFHENMR;RPYFPVAVGK;AQTTVTCTEK;TGDTIEFMCK	0;1;0;1;0	2	2	253831;386038;451247;451250;513671;452669;469705	Complement factor H-related protein 3 OS=Homo sapiens OX=9606 GN=CFHR3 PE=1 SV=2
144	sp|Q03591|FHR1_HUMAN	38748.4	GWSTPPK;TTCWDGK;CLHPCVISR;LEYPTCAK;NGQWSEPPK;TGESAEFVCK;EIMENYNIALR;QMSKYPSGER;INHGILYDEEK;LQNNENNISCVER;ITCTEEGWSPTPK;TTCWDGKLEYPTCAK	0;0;0;0;0;1;0;0;0;0;0;0	1	6	277771;277774;277781;277783;277791;277806;333579;333583;333584;333585;333589;333590;333595;357596;357603;357608;357611;357613;392002;392008;392018;392039;417542;449473;449482;449484;449485;449486;449492;451972;451978;451993;451997;451998;451999;452001;452007;456777;456787;456789;456792;514361;514364;514366;514367;514369;464744;505023;505026;505028;505029;505032;505033;505037;505038;505041;505042;…	Complement factor H-related protein 1 OS=Homo sapiens OX=9606 GN=CFHR1 PE=1 SV=2
145	sp|Q9BXR6|FHR5_HUMAN	66411.8	WQSLPR;VAVLCK;IAGVNIK;FEYPICE;AMISSPPFR;AICQEGK;LQGSVTVTCR;MCSFPFVK;ENYLLPEAK;TGDAVEFQCK;WNPEVDCTEK;GWSTPPICSFTK;ITCTEEGWSPTPK;CLDPCVVSEENMNK;AICQEGKFEYPICE;GECHVPILEANVDAQPK;VGSDSVQCYQFGWSPNFPTCK	1;1;1;1;1;1;1;1;1;1;1;1;0;1;1;1;1	16	50	144870;226561;226562;241749;241750;241753;241773;241778;250078;280451;280452;280454;280460;280467;298454;298474;298479;347263;347264;406497;406510;406512;406515;406518;406520;406527;406530;406532;431904;431909;431911;431912;431913;457334;457335;489891;489897;489898;489900;518021;518024;518025;518026;518037;547694;547702;547708;547710;547712;590535;590536;600553;620764;676527;676529	Complement factor H-related protein 5 OS=Homo sapiens OX=9606 GN=CFHR5 PE=1 SV=1
146	sp|P08603|CFAH_HUMAN	143662	NGFYPATR;IDVHLVPDR;TTCWDGK;IVSSAMEPDR;EYHFGQAVR;CVEISCK;EFDHNSNIR;CLHPCVISR;SLGNVIMVCR;GEWVALNPLR;NDFTWFK;LSYTCEGGFR;FVCNSGYK;LEYPTCAK;HGGLYHENMR;TGDEITYQCR;CTSTGWIPAPR;NGQWSEPPK;CNMGYEYSER;SCDIPVFMNAR;WSHPPSCIK;RPYFPVAVGK;EIMENYNIALR;TGESVEFVCK;QMSKYPSGER;IDVHLVPDRK;SSQESYAHGTK;WQSIPLCVEK;DGWSAQPTCIK;KGEWVALNPLR;SSNLIILEEHLK;TKNDFTWFK;CFEGFGIDGPAIAK;SIDVACHPGYALPK;WSSPPQCEGLPCK;SCDNPYIPNGDYSPLR;…	1;1;0;1;1;1;1;0;1;1;1;1;1;0;1;1;1;0;1;1;1;0;0;1;0;1;1;1;1;1;1;1;1;1;1;1;1;1;1;1;1;1;1;1;0;1;1;1;1;1;1;1;1	45	272	230424;230439;230440;315509;315513;315523;315524;315530;315531;315533;315541;315542;315546;333579;333583;333584;333585;333589;333590;333595;338071;338075;339234;349220;352712;352713;352717;352719;352721;352724;352731;357596;357603;357608;357611;357613;361099;361104;361106;361107;368959;364338;380175;380177;380181;380184;380186;380188;380190;380191;380192;380193;380194;380195;380196;380200;380203;…	Complement factor H OS=Homo sapiens OX=9606 GN=CFH PE=1 SV=4
147	sp|P01133|EGF_HUMAN	137595	LFWTDTGINPR	1	1	2	437694;437698	Pro-epidermal growth factor OS=Homo sapiens OX=9606 GN=EGF PE=1 SV=2
148	sp|Q8IWE2|NXP20_HUMAN	61028.2	AHDWVEEDQTVVSVDVAK	1	1	1	638549	Protein NOXP20 OS=Homo sapiens OX=9606 GN=FAM114A1 PE=1 SV=2
149	sp|P50995|ANX11_HUMAN	54679.2	SETDLLDIR;QQILLSFK;TPVLFDIYEIK;EMSGDLEEGMLAVVK	1;1;1;1	4	4	313894;390110;507084;570629	Annexin A11 OS=Homo sapiens OX=9606 GN=ANXA11 PE=1 SV=1
150	sp|Q99435|NELL2_HUMAN	96341.4	VVEKPSTDLPLGTTFWLGQR	1	1	1	656293	Protein kinase C-binding protein NELL2 OS=Homo sapiens OX=9606 GN=NELL2 PE=1 SV=1
151	sp|P22307|NLTP_HUMAN	59621.9	IGGIFAFK	1	1	1	326109	Non-specific lipid-transfer protein OS=Homo sapiens OX=9606 GN=SCP2 PE=1 SV=2
152	sp|Q9NPG4|PCD12_HUMAN	129581	HAELIVVK;NPAYEVDVQAR;DLGPNPIPAHCK;ENNLPSLHLITIK;HMPPEVLDTFSIDAK;YTLTLLAQDQGLQPLSAK	1;1;1;1;1;1	6	9	356153;356154;413657;501721;501723;544248;591638;630787;630789	Protocadherin-12 OS=Homo sapiens OX=9606 GN=PCDH12 PE=1 SV=1
153	sp|Q9Y4E8|UBP15_HUMAN	113584	NYDYSEPGR	1	1	1	335847	Ubiquitin carboxyl-terminal hydrolase 15 OS=Homo sapiens OX=9606 GN=USP15 PE=1 SV=3
154	sp|P03952|KLKB1_HUMAN	73414.6	AQMQSPA;CTFHPR;TQSSDGK;LSMDGSPTR;FGCFLK;MVCAGYK;GVNFNVSK;DSVTGTLPK;EQPGVYTK;DTPFSQIK;VLTPDAFVCR;TGAVSGHSLK;GDSGGPLVCK;GEIQNILQK;VSSVEECQK;TLPEPCHSK;YSPGGTPTAIK;EIIIHQNYK;LVGITSWGEGCAR;IAYGTQGSSGYSLR;GVNVCQETCTK;IYSGILNLSDITK;LCNTGDNSVCTTK;EKGEIQNILQK;VNIPLVTNEECQK;CQFFSYATQTFHK;DACKGDSGGPLVCK;GGDVASMYTPNAQYCQMR;CLLFSFLPASSINDMEKR;GDTSTIYTNCWVTGWGFSK	1;1;1;1;1;1;1;1;1;1;1;1;1;1;1;1;1;1;1;1;1;1;1;1;1;1;1;1;1;1	30	65	117208;159643;246752;246759;254410;254413;254414;254416;254417;254422;276985;311315;311316;332406;360234;360237;360239;360242;360249;362096;369065;369074;375724;375738;379938;395536;417645;426917;426922;426926;428168;428175;428177;438156;438166;438168;438171;438177;502405;458139;462873;462875;462876;477020;477021;477022;477024;536861;536862;494621;531646;531649;539083;553415;556761;556764;556765;…	Plasma kallikrein OS=Homo sapiens OX=9606 GN=KLKB1 PE=1 SV=1
155	sp|P26927|HGFL_HUMAN	82815.5	SVTLNQR;WPAVFTR;CGSEAQPR;EQWILTAR;SPLNDFQVLR;WDAQIPHQHR;CEIAGWGETK;VSVFVDWIHK;FLDQGLDDNYCR;QGQHFCGGSLVK;VVGGHPGNSPWTVSLR;MVCGPSGSQLVLLK;NPDGDPGGPWCYTTDPAVR;GTMATTVGGLPCQAWSHK;NPDGSERPWCYTTDPQIER	1;1;1;1;1;1;1;1;1;1;1;1;1;1;1	15	23	159817;199678;199703;217112;217116;286587;381164;381165;424039;424040;456308;476910;476914;491935;501424;530912;530920;530923;543464;543498;616981;623905;644075	Hepatocyte growth factor-like protein OS=Homo sapiens OX=9606 GN=MST1 PE=1 SV=2
156	sp|O60493|SNX3_HUMAN	18789.8	VVVPPLPGK;KQGLEQFINK	1;1	2	2	354860;530998	Sorting nexin-3 OS=Homo sapiens OX=9606 GN=SNX3 PE=1 SV=3
157	sp|P49913|CAMP_HUMAN	19499.2	AIDGINQR;SSDANLYR;CMGTVTLNQAR	1;1;1	3	3	205080;230391;408789	Cathelicidin antimicrobial peptide OS=Homo sapiens OX=9606 GN=CAMP PE=1 SV=1
158	sp|P13646|K1C13_HUMAN	49881.5	LEQEIATYR;DYSPYYK;VLDELTLSK	0;1;1	2	2	348182;368941;407477	Keratin, type I cytoskeletal 13 OS=Homo sapiens OX=9606 GN=KRT13 PE=1 SV=4
159	sp|P02533|K1C14_HUMAN	51853.5	VLDELTLAR;LASYLDK;LEQEIATYR;ASLENSLEETK;EVATNSELVQSGK;GQVGGDVNVEMDAAPGVDLSR	0;0;0;1;1;1	3	3	295306;301142;348182;474763;513378;618334	Keratin, type I cytoskeletal 14 OS=Homo sapiens OX=9606 GN=KRT14 PE=1 SV=4
160	sp|P13645|K1C10_HUMAN	59001.8	YENEVALR;LASYLDK;VLDELTLTK;SLLEGEGSSGGGGR;DAEAWFNEK;SQYEQLAEQNR;SSSSGSVGESSSK;RVLDELTLTK;KDAEAWFNEK;GSLGGGFSSGGFSGGSFSR;AETECQNTEYQQLLDIK;GSSGGGCFGGSSGGYGGLGGFGGGSFR	1;0;1;1;0;1;1;1;1;1;1;1	10	21	273217;301142;413482;413483;413486;414075;443993;443995;451934;451936;451938;451940;451945;514316;465538;465542;466289;538452;541088;643223;643224;643225;646461;646462	Keratin, type I cytoskeletal 10 OS=Homo sapiens OX=9606 GN=KRT10 PE=1 SV=6
161	sp|P35527|K1C9_HUMAN	62236.9	SLEDTK;FSSSGGGGGGGR;LASYLDK;TLLDIDNTR;IQDWYDK;SGGGGGGGLGSGGSIR;FSSSSGYGGGSSR;KGPAAIQK;QEYEQLIAK;QVLDNLTMEK;VQALEEANNDLENK;EIETYHNLLEGGQEDFESSGAGK;GGSGGSHGGGSGFGGESGGSYGGGEEASGSGGGYGGGSGK	1;1;0;1;1;1;1;1;1;1;1;1;1	12	21	228132;228143;266130;301142;313102;313113;385674;401279;402280;417365;447881;466966;566535;566548;566552;670347;670349;670350;670352;670353;670354;687779	Keratin, type I cytoskeletal 9 OS=Homo sapiens OX=9606 GN=KRT9 PE=1 SV=3
162	sp|P50851|LRBA_HUMAN	321568	ATPSVSVSK	1	1	1	338412	Lipopolysaccharide-responsive and beige-like anchor protein OS=Homo sapiens OX=9606 GN=LRBA PE=1 SV=4
163	sp|P08238|HS90B_HUMAN	83536.2	VVVITK;VILHLK;YESLTDPSK;AEADKNDK;YIDQEELNK;RAPFDLFENK;ADLINNLGTIAK;DNSTMGYMMAK;ELISNASDALDK;SLTNDWEDHLAVK;HSQFIGYPITLYLEK;HNDDEQYAWESSAGGSFTVR;KHSQFIGYPITLYLEK	1;0;0;0;0;1;0;1;0;0;1;0;1	5	5	206274;247077;416555;416561;447281;456595;456603;478964;480804;482064;489498;489500;489505;553012;612432;638520;638521;638522;650804	Heat shock protein HSP 90-beta OS=Homo sapiens OX=9606 GN=HSP90AB1 PE=1 SV=4
164	sp|P07900|HS90A_HUMAN	84987.8	VILHLK;FYEQFSK;DQVANSAFVER;RAPFDLFENR;YESLTDPSK;AEADKNDK;YIDQEELNK;DNSTMGYMAAK;HIYYITGETK;ADLINNLGTIAK;ELISNSSDALDK;TLTIVDTGIGMTK;SLTNDWEDHLAVK;HSQFIGYPITLFVEK;HNDDEQYAWESSAGGSFTVR;KHSQFIGYPITLFVEK	0;1;1;1;0;0;0;1;1;0;1;1;0;1;0;1	9	16	247077;375792;402342;402344;414884;416555;416561;447281;456595;456603;466361;475658;480804;493531;493532;510203;510210;510212;510213;553012;607534;636745;638520;638521;638522;648580;648581	Heat shock protein HSP 90-alpha OS=Homo sapiens OX=9606 GN=HSP90AA1 PE=1 SV=5
165	sp|P14625|ENPL_HUMAN	92678.4	AVVSQR;IYFMAGSSR;EFGTNIK;FAFQAEVNR;AQAYQTGK;ETLQQHK;LGVIEDHSNR;GTTITLVLK;SILFVPTSAPR;LIINSLYK;GLFDEYGSK;KTLDMIK;LSLNIDPDAK;GVVDSDDLPLNVSR;ELISNASDALDK;NLLHVTDTGVGMTR;DISTNYYASQK;IMKAQAYQTGK;VFITDDFHDMMPK;RVFITDDFHDMMPK;LISLTDENALSGNEELTVK;EAVEKEFEPLLNWMK;YSQFINFPIYVWSSK;KYSQFINFPIYVWSSK;TVWDWELMNDIKPIWQRPSK	1;1;1;1;1;1;1;1;1;1;1;1;1;1;0;1;1;1;1;1;1;1;1;1;1	24	50	82479;296245;300613;325756;333345;333346;343063;343064;356843;356845;374308;380912;380913;380914;384180;384182;384184;406500;406506;406514;406519;432398;435890;435891;484256;484258;489498;489500;489505;491558;491559;491560;491562;492814;492816;492820;492822;542376;568427;568430;568434;568435;568436;568438;602285;640335;640336;640337;644128;645997;655757;655758;678866	Endoplasmin OS=Homo sapiens OX=9606 GN=HSP90B1 PE=1 SV=1
166	sp|P04180|LCAT_HUMAN	49870.2	STELCGLWQGR;SSGLVSNAPGVQIR;ITTTSPWMFPSR;TYSVEYLDSSK;LDKPDVVNWMCYR;TYIYDHGFPYTDPVGVLYEDGDDTVATR	1;1;1;1;1;1	6	11	432129;457662;467877;467888;467894;467895;493504;590846;590847;683084;683085	Phosphatidylcholine-sterol acyltransferase OS=Homo sapiens OX=9606 GN=LCAT PE=1 SV=1
167	sp|P41240|CSK_HUMAN	51223.9	SGWALNMK	1	1	1	355177	Tyrosine-protein kinase CSK OS=Homo sapiens OX=9606 GN=CSK PE=1 SV=1
168	sp|P35606|COPB2_HUMAN	103260	VLPTIPK;LAEGAERDGK	1;1	2	2	274981;418752	Coatomer subunit beta' OS=Homo sapiens OX=9606 GN=COPB2 PE=1 SV=2
169	sp|P98160|PGBM_HUMAN	479234	GGSLPAR;FTVTQR;HQIVGSR;AQIHGGILR;VTSYGGELR;RPDGQPATR;CFCMGVSR;GSMGTSGEACR;SPAYTLVWTR;ASYAQQPAESR;AAGVPSATITWR;SIVPQGGSHSLR;VAEGQTLDLK;EDGRPVPSGTQQR;LLSGPYFWSLPSR;LYIFQASPADAGQYVCR;HLISTHFAPGDFQGFALVNPQR	1;1;1;1;1;1;1;1;1;1;1;1;1;1;1;1;1	17	25	81343;127469;149899;255285;255292;255293;265747;275423;275431;286370;342783;351192;384395;390705;400124;400127;400131;403262;430763;468767;494051;494056;597662;597664;654744	Basement membrane-specific heparan sulfate proteoglycan core protein OS=Homo sapiens OX=9606 GN=HSPG2 PE=1 SV=4
170	sp|P61224|RAP1B_HUMAN	21021.7	EQGQNLAR;LVVLGSGGVGK;VKDTDDVPMILVGNK	1;1;1	3	6	223965;223969;223970;223973;394174;620307	Ras-related protein Rap-1b OS=Homo sapiens OX=9606 GN=RAP1B PE=1 SV=1
171	sp|Q14203|DCTN1_HUMAN	142330	SLSDTVEK;AEITDAEGLGLK;AESLQQEVEALK	1;1;1	3	3	340074;473878;508957	Dynactin subunit 1 OS=Homo sapiens OX=9606 GN=DCTN1 PE=1 SV=3
172	sp|P09104|ENOG_HUMAN	47563.1	AAVPSGASTGIYEALELR;LDNLMLELDGTENK	0;1	1	2	564277;570121;570128	Gamma-enolase OS=Homo sapiens OX=9606 GN=ENO2 PE=1 SV=3
173	sp|P13929|ENOB_HUMAN	47281.4	TAIQAAGYPDK;IGAEVYHHLK;AAVPSGASTGIYEALELR	1;1;0	2	3	451568;460475;460476;564277	Beta-enolase OS=Homo sapiens OX=9606 GN=ENO3 PE=1 SV=5
174	sp|P06733|ENOA_HUMAN	47463.4	AVEHINK;TIAPALVSK;IEEELGSK;LNVTEQEK;IGAEVYHNLK;LMIEMDGTENK;KLNVTEQEK;GNPTVEVDLFTSK;YISPDQLADLYK;AAVPSGASTGIYEALELR;LAMQEFMILPVGAANFR;DATNVGDEGGFAPNILENK	1;1;1;1;1;1;1;1;1;0;1;1	11	26	301640;351625;354231;354235;382743;454296;454297;454300;454301;490619;501571;524461;524465;524468;524469;524470;524472;529146;529149;529151;529157;581570;564277;590639;630872;630873;630876	Alpha-enolase OS=Homo sapiens OX=9606 GN=ENO1 PE=1 SV=2
175	sp|Q06330|SUH_HUMAN	56324.8	MYLCLSQERIIQFQATPCPK	1	1	1	669955	Recombining binding protein suppressor of hairless OS=Homo sapiens OX=9606 GN=RBPJ PE=1 SV=3
176	sp|Q9H853|TBA4B_HUMAN	27800.8	QIFHPEQLITGK	1	1	2	525438;525443	Putative tubulin-like protein alpha-4B OS=Homo sapiens OX=9606 GN=TUBA4B PE=5 SV=2
177	sp|P78417|GSTO1_HUMAN	27815.1	HEVININLK	1	1	2	433081;433094	Glutathione S-transferase omega-1 OS=Homo sapiens OX=9606 GN=GSTO1 PE=1 SV=2
178	sp|P00966|ASSY_HUMAN	46768.1	NDLMEYAK;NQAPPGLYTK	1;1	2	2	392871;437058	Argininosuccinate synthase OS=Homo sapiens OX=9606 GN=ASS1 PE=1 SV=2
179	sp|O95897|NOE2_HUMAN	51734.5	GMETLMR;AADGSLSAK;YQSNVVVK;VWYMDGYYK	1;1;1;1	4	4	173393;306287;369552;475540	Noelin-2 OS=Homo sapiens OX=9606 GN=OLFM2 PE=1 SV=2
180	sp|P05981|HEPS_HUMAN	46047.9	WPWQVSLR;EWIFQAIK	0;1	1	1	319471;414743	Serine protease hepsin OS=Homo sapiens OX=9606 GN=HPN PE=1 SV=1
181	sp|O00151|PDLI1_HUMAN	36487.2	QELNEPPK;VAASIGNAQK;CGTGIVGVFVK;VWSPLVTEEGK;SAMPFTASPASSTTAR;VTPPEGYEVVTVFPK;GHFFVEDQIYCEK	1;1;1;1;1;1;1	7	9	378982;380921;452112;481179;511220;583234;583236;583237;585288	PDZ and LIM domain protein 1 OS=Homo sapiens OX=9606 GN=PDLIM1 PE=1 SV=4
182	sp|Q13275|SEM3F_HUMAN	89504.6	TDQYNSR	1	1	1	203382	Semaphorin-3F OS=Homo sapiens OX=9606 GN=SEMA3F PE=2 SV=2
183	sp|Q16851|UGPA_HUMAN	57057.8	EFPTVPLVK;GLPDNISSVLNK	1;1	2	2	412548;484322	UTP--glucose-1-phosphate uridylyltransferase OS=Homo sapiens OX=9606 GN=UGP2 PE=1 SV=5
184	sp|A8MVU1|NCF1C_HUMAN	42034.4	LPTDNQTK;CPHLLDFFK;QARPGPQSPGSPLEEER;TSGSEMALSTGDVVEVVEK;AYTAVEGDEVSLLEGEAVEVIHK	1;1;1;1;1	5	5	359674;462918;570304;628223;668065	Putative neutrophil cytosol factor 1C OS=Homo sapiens OX=9606 GN=NCF1C PE=5 SV=1
185	sp|Q9NY65|TBA8_HUMAN	50727.8	ESIDLVLDR;FDLMYAK;TIQFVDWCPTGFK;LDHKFDLMYAK;AVCMLSNTTAIAEAWAR;IHFPLVTYAPIISAEK;VGINYQPPTVVPGGDLAK;AFVHWYVGEGMEEGEFSEAR	1;0;0;0;0;1;0;0	2	2	312628;344998;568995;571071;571084;577331;610897;614531;614533;614534;614536;614538;641072;641073;641074;646701	Tubulin alpha-8 chain OS=Homo sapiens OX=9606 GN=TUBA8 PE=1 SV=1
186	sp|P68366|TBA4A_HUMAN	50615.6	GHYTIGK;EIIDPVLDR;FDLMYAK;EDMAALEK;DVNAAIAAIK;AVFVDLEPTVIDEIR;SIQFVDWCPTGFK;LDHKFDLMYAK;AVCMLSNTTAIAEAWAR;IHFPLATYAPVISAEK;VGINYQPPTVVPGGDLAK;AFVHWYVGEGMEEGEFSEAR	0;1;0;0;1;1;0;0;0;0;0;0	3	5	279797;279807;318604;318609;318612;344998;355136;394152;542903;566151;566152;571071;571084;577331;603489;603491;603492;603496;603497;603501;634324;634326;614531;614533;614534;614536;614538;641072;641073;641074;646701	Tubulin alpha-4A chain OS=Homo sapiens OX=9606 GN=TUBA4A PE=1 SV=1
187	sp|Q71U36|TBA1A_HUMAN	50769.9	GHYTIGK;EIIDLVLDR;FDLMYAK;EDMAALEK;DVNAAIATIK;AVFVDLEPTVIDEVR;TIQFVDWCPTGFK;LDHKFDLMYAK;AVCMLSNTTAIAEAWAR;IHFPLATYAPVISAEK;VGINYQPPTVVPGGDLAK;AFVHWYVGEGMEEGEFSEAR	0;1;0;0;1;1;0;0;0;0;0;0	3	4	279797;279807;328439;328442;344998;355136;406736;539958;568995;571071;571084;577331;603489;603491;603492;603496;603497;603501;634324;634326;614531;614533;614534;614536;614538;641072;641073;641074;646701	Tubulin alpha-1A chain OS=Homo sapiens OX=9606 GN=TUBA1A PE=1 SV=1
188	sp|P08670|VIME_HUMAN	53658.1	DNLAEDIMR;FANYIDK;VELQELNDR;QQYESVAAK;QVDQLTNDK;EYQDLLNVK;NLQEAEEWYK;ISLPLPNFSSLNLR;TNEKVELQELNDR;KVESLQEEIAFLK	1;1;1;1;1;0;1;1;1;1	9	11	322452;322461;335616;344414;409595;424802;447879;499082;499099;508048;566771;604502	Vimentin OS=Homo sapiens OX=9606 GN=VIM PE=1 SV=4
189	sp|Q9BXJ1|C1QT1_HUMAN	32046.7	EQDQVWVR	1	1	1	312547	Complement C1q tumor necrosis factor-related protein 1 OS=Homo sapiens OX=9606 GN=C1QTNF1 PE=1 SV=1
190	sp|P00488|F13A_HUMAN	83709.8	TAFGGR;SSENPVR;VEYVIGR;AQMDLSGR;YPQENK;LSIQSSPK;VGSAMVNAK;LIASMSSDSLR;CGPASVQAIK;DLFRVEYVIGR;HVYGELDVQIQR;LALETALMYGAK;KLIASMSSDSLR;MYVAVWTPYGVLR;STVLTIPEIIIK;KPLNTEGVMK;ETFDVTLEPLSFK;QIGGDGMMDITDTYK;GTYIPVPIVSELQSGK;DGTHVVENVDATHIGK;SNVDMDFEVENAVLGK;NVWVHLDGPGVTRPMK;QKSTVLTIPEIIIK;ETFDVTLEPLSFKK;KETFDVTLEPLSFK;GVNLQEFLNVTSVHLFK;KDGTHVVENVDATHIGK;GVNLQEFLNVTSVHLFKER;KETFDVTLEPLSFKK;GTYIPVPIVSELQS…	1;1;1;1;1;1;1;1;1;1;1;1;1;1;1;1;1;1;1;1;1;1;1;1;1;1;1;1;1;1;1;1;1	33	171	56868;145535;145555;145562;145570;145573;172447;172452;200089;200102;200110;200113;200118;209433;281653;281694;329781;329782;329785;329786;329788;329793;329794;329795;329802;329812;338860;338861;338862;338863;338869;338871;347837;347840;347841;347845;347849;376831;376836;376840;385184;412896;412901;452388;476342;490680;490684;490688;490692;490695;490697;490698;490699;490700;490701;490702;490703;4…	Coagulation factor XIII A chain OS=Homo sapiens OX=9606 GN=F13A1 PE=1 SV=4
191	sp|P06858|LIPL_HUMAN	53681.1	LVGQDVAR;DFIDIESK;GLGDVDQLVK	1;1;1	3	4	187105;385290;385296;418034	Lipoprotein lipase OS=Homo sapiens OX=9606 GN=LPL PE=1 SV=1
192	sp|Q05193|DYN1_HUMAN	97728.1	GYIGVVNR;TIGVITK;GMEDLIPLVNR;LQSQLLSIEK	0;0;1;1	2	3	200350;252694;411294;458516;458517	Dynamin-1 OS=Homo sapiens OX=9606 GN=DNM1 PE=1 SV=2
193	sp|P50570|DYN2_HUMAN	98327.3	GYIGVVNR;TIGVITK;FTDFDEVR;TLNQQLTNHIR;GMEELIPLVNK;RIEGSGDQVDTLELSGGAR	0;0;1;1;1;1	4	4	200350;252694;294394;443778;480776;597872	Dynamin-2 OS=Homo sapiens OX=9606 GN=DNM2 PE=1 SV=2
194	sp|Q9C0C9|UBE2O_HUMAN	142613	GLQEGYENSR;VVQSMTQLVR;LLFSHDLVSGR;VQWYPEGVK	1;1;1;1	4	4	362804;367073;406256;442786	(E3-independent) E2 ubiquitin-conjugating enzyme OS=Homo sapiens OX=9606 GN=UBE2O PE=1 SV=3
195	sp|P04196|HRG_HUMAN	60492.2	QIGSVYR;IADAHLDR;DGYLFQLLR;HPNVFGFCR;RDGYLFQLLR;GGEGTGYFVDFSVR;RPSEIVIGQCK;DSPVLIDFFEDTER;YKEENDDFASFR;KYWNDCEPPDSR;ADLFYDVEALDLESPK;SGFPQVSMFFTHTFPK;VIDFNCTTSSVSSALANTK;GEVLPLPEANFPSFPLPHHK;DHHHPHKPHEHGPPPPPDER;HPLKPDNQPFPQSVSESCPGK;KGEVLPLPEANFPSFPLPHHK	1;1;1;1;1;1;1;1;1;1;1;1;1;1;1;1;1	17	327	163524;163528;220655;220659;220662;220663;220671;220673;220677;220683;220687;220688;220689;220693;220694;349290;349297;349298;349301;349304;349306;349312;349315;349316;349317;349319;349320;349321;349328;349329;448780;448787;353962;353965;353967;353968;353969;353972;353973;353974;353976;353977;353980;353982;353983;353985;353994;354000;421186;421188;421191;421192;421194;421195;421200;421203;490713;…	Histidine-rich glycoprotein OS=Homo sapiens OX=9606 GN=HRG PE=1 SV=1
196	sp|P19021|AMD_HUMAN	109101	IVQFSPSGK;NYPMHVFAYR;GSGGLNLGNFFASR;TIPPEANIPIPVK;GDHVWDGNSFDSK;NLFYLPHGLSIDK;IPVDEEAFVIDFKPR;REEEEVLDQGDFYSLLSK;QSPQLPQAFYPVGHPVDVSFGDLLAAR	1;1;1;1;1;1;1;1;1	9	11	383705;428084;428086;460581;520281;520282;537642;550444;606953;650009;676050	Peptidyl-glycine alpha-amidating monooxygenase OS=Homo sapiens OX=9606 GN=PAM PE=1 SV=2
197	sp|P0DMM9|ST1A3_HUMAN	34270.1	ILEFVGR;THPVLYLFYEDMK;SHLPLALLPQTLLDQK	0;0;1	1	1	171023;581736;608767	Sulfotransferase 1A4 OS=Homo sapiens OX=9606 GN=SULT1A4 PE=1 SV=1
198	sp|P50226|ST1A2_HUMAN	34383.4	ILEFVGR;VPFLEFK;THPVLYLFYEDMK;THLPLALLPQTLLDQK	0;1;0;1	2	3	171023;340935;340943;581736;611158	Sulfotransferase 1A2 OS=Homo sapiens OX=9606 GN=SULT1A2 PE=1 SV=2
199	sp|O00194|RB27B_HUMAN	24802.3	LLALGDSGVGK	1	1	2	412545;412546	Ras-related protein Rab-27B OS=Homo sapiens OX=9606 GN=RAB27B PE=1 SV=4
200	sp|P16885|PLCG2_HUMAN	148956	TILPLINFK	1	1	1	424310	1-phosphatidylinositol 4,5-bisphosphate phosphodiesterase gamma-2 OS=Homo sapiens OX=9606 GN=PLCG2 PE=1 SV=4
201	sp|P02730|B3AT_HUMAN	101995	IDAYMAQSR;ADFLEQPVLGFVR;YQSSPAKPDSSFYK	1;1;1	3	3	309763;485704;615578	Band 3 anion transport protein OS=Homo sapiens OX=9606 GN=SLC4A1 PE=1 SV=3
202	sp|P25398|RS12_HUMAN	14886.6	DVIEEYFK	1	1	1	417565	40S ribosomal protein S12 OS=Homo sapiens OX=9606 GN=RPS12 PE=1 SV=3
203	sp|Q14393|GAS6_HUMAN	76854.5	LAVLER;LVAEFDFR;MFSGTPVIR;DLVQPINPR;YLDCINK;IAVAGDLFQPER;LLDLDEAAYK;GQSEVSAAQLQER;AVPLSVALVDYHSTK;GSFYPGSGFAFYSLDYMR;AVPLSVALVDYHSTKK;SPVLTFAGGLPDVPVTSAPVTAFYR	1;1;1;1;1;1;1;1;1;1;1;1	12	16	102316;274817;281546;308106;364233;436174;436189;456394;462226;462232;462237;569255;569257;615744;630548;661589	Growth arrest-specific protein 6 OS=Homo sapiens OX=9606 GN=GAS6 PE=1 SV=3
204	sp|P20742|PZP_HUMAN	165224	YGAATFTR;GVPIPNK;IISIMDEK;IAQWQSLK;AVGYLITGYQR;ATVLNYLPK;VVSVDENFRPR;SSGSLLNNAIK;ISEITNIVSK;SLFTDLVAEK;HQDGSYSTFGER;QTLSWTVTPK;ASPAFLASQNTK;FEIENCLANK;DLFHCVSFTLPR;NELIPLIYLENPR;VQTVPQTCDGHK;MLQITNTGFEMK;SGTHTLPVESGDMK;TLLVEAEGIEQEK;NQGNTWLTAFVLK;EILNSLDKEAVK;NALFCLESAWNVAK;GSFALSFPVESDVAPIAR;MVSGFIPLKPTVK;IQHPFTVEEFVLPK;YNILPEKEDSPFALK;QAMGELSELSFHYLIMAK;LEAGINQLSFPLSSEPIQGSYR;VYDYYETDESVVAEYIAP…	0;0;1;1;1;0;1;0;1;1;1;1;1;1;1;1;1;1;1;1;0;1;1;1;0;1;1;1;1;1;1	25	58	204991;248069;375867;375874;388442;388452;404792;407900;407902;407904;436982;436984;442260;442262;442270;442284;448145;448151;457274;457275;457276;457278;458912;458917;458920;478439;478440;478443;478444;479173;479174;479179;485896;485901;511588;566063;515361;525936;525940;525945;536618;536689;536695;544212;544214;544215;544216;544218;544220;544221;566848;574407;574410;576859;576860;579681;579684;…	Pregnancy zone protein OS=Homo sapiens OX=9606 GN=PZP PE=1 SV=4
205	sp|P01023|A2MG_HUMAN	164595	SDIAPVAR;YGAATFTR;TTVMVK;GVPIPNK;GEAFTLK;FQVDNNNR;GPTQEFK;SLNEEAVK;QGIPFFGQVR;TGTHGLLVK;LPPNVVEESAR;ATVLNYLPK;AIGYLNTGYQR;VGFYESDVMGR;VTAAPQSVCALR;FEVQVTVPK;GHFSISIPVK;SSGSLLNNAIK;DLKPAIVK;QTVSWAVTPK;SASNMAIVDVK;HYDGSYSTFGER;YDVENCLANK;LVHVEEPHTETVR;NALFCLESAWK;SIYKPGQTVK;NEDSLVFVQTDK;DMYSFLEDMGLK;NQGNTWLTAFVLK;AAQVTIQSSGTFSSK;KLSFYYLIMAK;MVSGFIPLKPTVK;TEHPFTVEEFVLPK;SSSNEEVMFLTVQVK;ALLAYAFALAGNQ…	1;0;1;0;1;1;1;1;1;1;1;0;1;1;1;1;1;0;1;1;1;1;1;1;1;1;1;1;0;1;1;0;1;1;1;1;1;1;1;1;1;1;1;1;1;1;1;1;1;1	44	109	166714;166719;166729;204991;219345;248069;273871;273872;280910;299561;346295;346305;361203;361207;364432;364433;392084;392087;392088;392090;392097;392098;407900;407902;407904;410719;410725;410734;410736;412643;417940;417952;417955;417957;417961;419295;419300;419301;419307;435467;442260;442262;442270;445162;446276;446278;446283;451572;451574;466559;475824;475828;501160;501162;501169;501170;501175;…	Alpha-2-macroglobulin OS=Homo sapiens OX=9606 GN=A2M PE=1 SV=3
206	sp|Q92743|HTRA1_HUMAN	52148.9	LPVLLLGR;IAPAVVHIELFR;YNFIADVVEK;VTAGISFAIPSDK;IDHQGKLPVLLLGR	1;1;1;1;1	5	7	202351;451865;451866;451870;468876;497824;560451	Serine protease HTRA1 OS=Homo sapiens OX=9606 GN=HTRA1 PE=1 SV=1
207	sp|O00602|FCN1_HUMAN	35494.3	VVGLEGSDK	1	1	1	353632	Ficolin-1 OS=Homo sapiens OX=9606 GN=FCN1 PE=1 SV=2
208	sp|Q9UHG3|PCYOX_HUMAN	56984.9	YTGNPTK;IFSQETLTK;FLNEMIAPVMR;LVCSGLLQASK;LFLSYDYAVK;SDFYDIVLVATPLNR;KPWLAYPHYKPPEK;LATMMVQGQEYEAGGSVIHPLNLHMK	1;1;1;1;1;1;1;1	8	13	282753;427606;427612;438073;438077;462770;474355;544669;544673;653845;681201;681202;685845	Prenylcysteine oxidase 1 OS=Homo sapiens OX=9606 GN=PCYOX1 PE=1 SV=3
209	sp|P22352|GPX3_HUMAN	25747	GDVNGEK;TTVSNVK;MDILSYMR;FYTFLK;LFWEPMK;FLVGPDGIPIMR;NSCPPTSELLGTSDR;QEPGENSEILPTLK;LFWEPMKVHDIR;YVRPGGGFVPNFQLFEK	0;1;1;1;1;1;1;1;1;1	9	93	244251;263702;294420;294421;294425;294426;294428;294429;294432;294433;294434;294435;294438;294439;294442;294443;303777;303778;303779;303788;303791;411732;411735;305801;305812;305814;305821;305825;305832;305833;376884;376892;376897;376902;435845;435850;435853;435856;435857;435858;435861;435862;435863;435865;435866;435868;435869;435870;435871;435879;441543;441552;441582;441586;441589;441597;524024;…	Glutathione peroxidase 3 OS=Homo sapiens OX=9606 GN=GPX3 PE=1 SV=2
210	sp|Q9Y5R5|DMRT2_HUMAN	62669.1	APSLLAK	1	1	1	232585	Doublesex- and mab-3-related transcription factor 2 OS=Homo sapiens OX=9606 GN=DMRT2 PE=2 SV=2
211	sp|Q9Y613|FHOD1_HUMAN	127310	AALLNFDEFAVSK;RAPTCSLDGALPLGAQIPAVHR	1;1	2	2	528994;642245	FH1/FH2 domain-containing protein 1 OS=Homo sapiens OX=9606 GN=FHOD1 PE=1 SV=3
212	sp|Q9H159|CAD19_HUMAN	87443.4	AQVIDIATGR;AVEPESEFVIK	1;1	2	4	303516;481940;481941;481943	Cadherin-19 OS=Homo sapiens OX=9606 GN=CDH19 PE=2 SV=1
213	sp|P10606|COX5B_HUMAN	13897	LVPQQLAH;KGLDPYNVLAPK	1;1	2	3	218025;218026;556862	Cytochrome c oxidase subunit 5B, mitochondrial OS=Homo sapiens OX=9606 GN=COX5B PE=1 SV=2
214	sp|P30041|PRDX6_HUMAN	25115.2	LPFPIIDDR;VVFVFGPDK;DFTPVCTTELGR;VVFVFGPDKK;FHDFLGDSWGILFSHPR;DGDSVMVLPTIPEEEAK	1;1;1;1;1;1	6	12	328403;402945;460268;514220;514221;611227;611229;611230;615097;615102;615103;615106	Peroxiredoxin-6 OS=Homo sapiens OX=9606 GN=PRDX6 PE=1 SV=3
215	sp|P16403|H12_HUMAN	21333.7	KASGPPVSELITK	1	1	1	559710	Histone H1.2 OS=Homo sapiens OX=9606 GN=HIST1H1C PE=1 SV=2
216	sp|O95500|CLD14_HUMAN	26234.3	SLLALPQDLQAARALMVISCLLSGIACACAVIGMK	1	1	1	691955	Claudin-14 OS=Homo sapiens OX=9606 GN=CLDN14 PE=1 SV=1
217	sp|Q8NEZ4|KMT2C_HUMAN	548252	YAVFPK	1	1	1	248033	Histone-lysine N-methyltransferase 2C OS=Homo sapiens OX=9606 GN=KMT2C PE=1 SV=3
218	sp|Q9NRH2|SNRK_HUMAN	85117.7	LYLILELGDGGDMFDYIMK	1	1	1	668422	SNF-related serine/threonine-protein kinase OS=Homo sapiens OX=9606 GN=SNRK PE=1 SV=2
219	sp|Q9NZR2|LRP1B_HUMAN	534814	FLLYAR;LFFTDYGNVAK	0;1	1	1	143416;489245	Low-density lipoprotein receptor-related protein 1B OS=Homo sapiens OX=9606 GN=LRP1B PE=1 SV=2
220	sp|Q07954|LRP1_HUMAN	523132	FLLYAR;IGMDGSSR;IYWADAR;TVLVSSGLR;SGHCIPLR;AGTSPGTPNR;AWMDGSHR;ADGSGSVVLR;SVIVDTK;DIFVTSK;TGIGVQLK;IEAASMSGAGR;GGDPHSCK;TLLFSGQK;AITVHPEK;GDYSVLVPGLR;SGFSLGSDGK;GIPLDPNDK;GIALDPAMGK;ATALAIMGDK;GVGGAPPTVTLLR;IDAMDVHVK;YDGSGHMEVLR;LYWVDAFYDR;NVIALAFDYR;CPLNYFACPSGR;ETVITMSGDDHPR;TVSCACPHLMK;VFFTDYGQIPK;GPVGLAIDFPESK;IVFPHGITLDLVSR;VYDESIQLDHK;YVVISQGLDKPR;EDYIEFASLDGSNR;NLFWTSYDTNK;AALSGANVLTLIEK;L…	0;1;1;1;1;1;1;1;1;1;1;1;1;1;1;1;1;1;1;1;1;1;1;1;1;1;1;1;1;1;1;1;1;1;1;1;1;1;1;1;1;1;1;1;1;1;1	46	66	143416;163312;210172;234202;234209;234213;234215;239043;250199;251204;251205;252307;271731;301126;304143;304145;306655;328619;348460;348991;374772;378871;386222;387954;396040;396041;403380;403381;411338;414435;446849;464604;472606;476514;476516;476517;476518;497099;500611;500621;500629;504788;507081;509410;509413;516835;516836;519558;519560;520182;520185;522767;522770;525589;540061;548808;587385;…	Prolow-density lipoprotein receptor-related protein 1 OS=Homo sapiens OX=9606 GN=LRP1 PE=1 SV=2
221	sp|Q9HCN8|SDF2L_HUMAN	23793.7	LTHVLTGK	1	1	1	334504	Stromal cell-derived factor 2-like protein 1 OS=Homo sapiens OX=9606 GN=SDF2L1 PE=1 SV=2
222	sp|O60462|NRP2_HUMAN	106114	SGWFPR;WTPQQSR;LHAPLLTR;WSPAGIGMR;GGDSITAVEAR;SGEIAIDDIR;DWEYIQDPR;RFDPIPAQYVR;VFQANNDATEVVLNK;HCGNIAPPTIISSGSMLYIK	1;1;1;1;1;1;1;1;1;1	10	11	126184;215685;227748;227751;260892;322032;329602;396775;450929;583220;650205	Neuropilin-2 OS=Homo sapiens OX=9606 GN=NRP2 PE=1 SV=3
223	sp|P69891|HBG1_HUMAN	16169.3	VLTSLGDAIK;LLVVYPWTQR	1;0	1	1	407052;418792;418795;418796;418797;418799;418805	Hemoglobin subunit gamma-1 OS=Homo sapiens OX=9606 GN=HBG1 PE=1 SV=2
224	sp|P02042|HBD_HUMAN	16141.3	LHVDPENFR;VHLTPEEK;LLVVYPWTQR;VVAGVANALAHK;VVAGVANALAHKYH;VLGAFSDGLAHLDNLK;KVLGAFSDGLAHLDNLK;FFESFGDLSSPDAVMGNPK	0;0;0;0;0;0;0;1	1	2	350410;377997;378006;418792;418795;418796;418797;418799;418805;456082;456085;456086;534626;534627;584875;584881;584882;584883;584884;584886;638598;640217;640219	Hemoglobin subunit delta OS=Homo sapiens OX=9606 GN=HBD PE=1 SV=2
225	sp|P68871|HBB_HUMAN	16084.3	LHVDPENFR;SAVTALWGK;VHLTPEEK;LLVVYPWTQR;VNVDEVGGEALGR;VVAGVANALAHK;EFTPPVQAAYQK;VVAGVANALAHKYH;GTFATLSELHCDK;VLGAFSDGLAHLDNLK;KVLGAFSDGLAHLDNLK;FFESFGDLSTPDAVMGNPK	0;1;0;0;1;0;1;0;1;0;0;1	5	30	350410;367703;367714;367715;367716;367729;367735;377997;378006;418792;418795;418796;418797;418799;418805;435642;435655;435663;435665;435669;435674;435675;456082;456085;456086;517657;517659;570706;534626;534627;541141;584875;584881;584882;584883;584884;584886;638598;641331;641332;641334;641335;641336;641337;641338;641339;641340;641343;641344;642573;642575	Hemoglobin subunit beta OS=Homo sapiens OX=9606 GN=HBB PE=1 SV=2
226	sp|P22223|CADH3_HUMAN	91856.8	YEAHVPENAVGHEVQR	1	1	1	570292	Cadherin-3 OS=Homo sapiens OX=9606 GN=CDH3 PE=1 SV=2
227	sp|Q6PDB4|ZN880_HUMAN	68640	SHILNK	1	1	1	240019	Zinc finger protein 880 OS=Homo sapiens OX=9606 GN=ZNF880 PE=2 SV=2
228	sp|P51693|APLP1_HUMAN	72797.4	MNPLEQYER;VEQATQAIPMER	1;1	2	2	376742;454213	Amyloid-like protein 1 OS=Homo sapiens OX=9606 GN=APLP1 PE=1 SV=3
229	sp|P62491|RB11A_HUMAN	24474.4	GAVGALLVYDIAK	1	1	1	492941	Ras-related protein Rab-11A OS=Homo sapiens OX=9606 GN=RAB11A PE=1 SV=3
230	sp|P20774|MIME_HUMAN	34225	LPVLPPK;LTLFNAK;DFADIPNLR;LEGNPIVLGK;HPNSFICLK	1;1;1;1;1	5	6	273048;299678;313061;416713;416719;445906	Mimecan OS=Homo sapiens OX=9606 GN=OGN PE=1 SV=1
231	sp|P49137|MAPK2_HUMAN	45919.6	VLQIFNK;MTITEFMNHPWIMQSTK	1;1	2	2	330947;644413	MAP kinase-activated protein kinase 2 OS=Homo sapiens OX=9606 GN=MAPKAPK2 PE=1 SV=1
232	sp|Q9HCU4|CELR2_HUMAN	322196	LTLPEEHPCLK	1	1	1	506754	Cadherin EGF LAG seven-pass G-type receptor 2 OS=Homo sapiens OX=9606 GN=CELSR2 PE=1 SV=1
233	sp|P84085|ARF5_HUMAN	20612.6	DAVLLVFANK	1	1	2	437503;437505	ADP-ribosylation factor 5 OS=Homo sapiens OX=9606 GN=ARF5 PE=1 SV=2
234	sp|P55036|PSMD4_HUMAN	40921.3	LHTVQPK	1	1	1	308528	26S proteasome non-ATPase regulatory subunit 4 OS=Homo sapiens OX=9606 GN=PSMD4 PE=1 SV=1
235	sp|Q9Y3B8|ORN_HUMAN	27025.7	MVWVDLEMTGLDIEK	1	1	1	610107	Oligoribonuclease, mitochondrial OS=Homo sapiens OX=9606 GN=REXO2 PE=1 SV=3
236	sp|O14786|NRP1_HUMAN	104305	FVTAVGTQGAISK;SFEGNNNYDTPELR	1;1	2	3	490256;529273;529274	Neuropilin-1 OS=Homo sapiens OX=9606 GN=NRP1 PE=1 SV=3
237	sp|P62333|PRS10_HUMAN	44412.2	FSEGTSADR;GCLLYGPPGTGK;ADHDFVVQEDFMK;EVDPLVYNMSHEDPGNVSYSEIGGLSEQIR	1;1;1;1	4	4	258346;474532;565250;686234	26S proteasome regulatory subunit 10B OS=Homo sapiens OX=9606 GN=PSMC6 PE=1 SV=1
238	sp|P23588|IF4B_HUMAN	69149.3	TGSESSQTGTSTTSSR	1	1	2	508796;508797	Eukaryotic translation initiation factor 4B OS=Homo sapiens OX=9606 GN=EIF4B PE=1 SV=2
239	sp|Q16555|DPYL2_HUMAN	62692.7	MVIPGGIDVHTR;QIGENLIVPGGVK;AITIANQTNCPLYITK	1;1;1	3	3	426976;503221;613994	Dihydropyrimidinase-related protein 2 OS=Homo sapiens OX=9606 GN=DPYSL2 PE=1 SV=1
240	sp|Q99615|DNJC7_HUMAN	57185	EALGDAQQSVR	1	1	1	373426	DnaJ homolog subfamily C member 7 OS=Homo sapiens OX=9606 GN=DNAJC7 PE=1 SV=2
241	sp|O95831|AIFM1_HUMAN	67126	ATAQDNPK	1	1	1	320481	Apoptosis-inducing factor 1, mitochondrial OS=Homo sapiens OX=9606 GN=AIFM1 PE=1 SV=1
242	sp|A0A075B6K5|LV39_HUMAN	12420.1	ITCGGNNIGSK;FSGSNSGNTATLTISR	1;1	2	3	447590;518797;518804	Immunoglobulin lambda variable 3-9 OS=Homo sapiens OX=9606 GN=IGLV3-9 PE=3 SV=1
243	sp|Q96CX2|KCD12_HUMAN	35945.8	YILDYLR	1	1	1	249063	BTB/POZ domain-containing protein KCTD12 OS=Homo sapiens OX=9606 GN=KCTD12 PE=1 SV=1
244	sp|Q86UD1|OAF_HUMAN	31220.8	ALILGELEK;SYSFDFYVPQR;YGLSLAWYPCMLK;KPDGTLVSFTADFK	1;1;1;1	4	7	394160;394163;463749;524839;569540;615249;602930	Out at first protein homolog OS=Homo sapiens OX=9606 GN=OAF PE=2 SV=1
245	sp|Q13422|IKZF1_HUMAN	58613.8	CDICGIICIGPNVLMVHK	1	1	1	645121	DNA-binding protein Ikaros OS=Homo sapiens OX=9606 GN=IKZF1 PE=1 SV=1
246	sp|P29074|PTN4_HUMAN	106909	YQYFLQIK	1	1	1	441941	Tyrosine-protein phosphatase non-receptor type 4 OS=Homo sapiens OX=9606 GN=PTPN4 PE=1 SV=1
247	sp|Q15366|PCBP2_HUMAN	38936.7	QMSGAQIK;IITLAGPTNAIFK	0;1	1	1	331334;512793	Poly(rC)-binding protein 2 OS=Homo sapiens OX=9606 GN=PCBP2 PE=1 SV=1
248	sp|Q15365|PCBP1_HUMAN	37969.1	QMSGAQIK;IITLTGPTNAIFK;LVVPATQCGSLIGK	0;1;1	2	4	331334;520278;520280;533168;533170	Poly(rC)-binding protein 1 OS=Homo sapiens OX=9606 GN=PCBP1 PE=1 SV=2
249	sp|Q9NPQ8|RIC8A_HUMAN	60166.7	ASINPVTGR	1	1	1	223247	Synembryn-A OS=Homo sapiens OX=9606 GN=RIC8A PE=1 SV=3
250	sp|Q13683|ITA7_HUMAN	130103	IVTCAHR	1	1	1	186548	Integrin alpha-7 OS=Homo sapiens OX=9606 GN=ITGA7 PE=1 SV=3
251	sp|Q86YV6|MYLK4_HUMAN	44860.7	IIDFGLAR	1	1	1	217440	Myosin light chain kinase family member 4 OS=Homo sapiens OX=9606 GN=MYLK4 PE=1 SV=2
252	sp|Q9NY15|STAB1_HUMAN	286914	WQAPSGTPGDPK;TIGQILASTEAFSR;TTFVTHVPCTSCAAIK	1;1;1	3	3	480004;486534;609733	Stabilin-1 OS=Homo sapiens OX=9606 GN=STAB1 PE=1 SV=3
253	sp|P07225|PROS_HUMAN	77108.7	YLVCLR;QGASGIK;NEHTSK;VYFAGFPR;SWNLMK;QLAVLDK;FRLPEISR;FSAEFDFR;QSTNAYPDLR;SFQTGLFTAAR;HCLVTVEK;NGFVMLSNK;AHSCPSVWK;IETISHEDLQR;NNLELSTPLK;CEFDINECK;NGFVMLSNKK;SQDILLSVENTVIYR;QGASGIKEIIQEK;IEVQLKNEHTSK;KVESELIKPINPR;IQALSLCSDQQSHLEFR;ASFTCTCKPGWQGEK;DVDECSLKPSICGTAVCK;SCVNAIPDQCSPLPCNEDGYMSCK	1;1;1;1;1;1;1;1;1;1;1;1;1;1;1;1;1;1;1;1;1;1;1;1;1	25	204	164053;207370;207388;207393;207415;207422;207427;242091;249592;249593;249600;249603;249604;249608;249611;249612;249613;249615;249618;249619;249620;249621;249622;249623;249624;249625;249626;249628;249629;249632;249634;249635;249638;249639;249640;249641;249642;249645;249647;249651;249656;249658;249665;281736;286155;286156;286187;286188;286197;286202;286206;286214;286215;286217;286218;286219;286221;…	Vitamin K-dependent protein S OS=Homo sapiens OX=9606 GN=PROS1 PE=1 SV=1
254	sp|P61163|ACTZ_HUMAN	42682.9	IDIAGR;IWQYVYSK	1;1	2	2	74755;436193	Alpha-centractin OS=Homo sapiens OX=9606 GN=ACTR1A PE=1 SV=1
255	sp|O43665|RGS10_HUMAN	21235.6	LQDQIFNLMK;ILEEPHPLMFQK	1;1	2	2	482402;541863	Regulator of G-protein signaling 10 OS=Homo sapiens OX=9606 GN=RGS10 PE=1 SV=3
256	sp|Q9GZT8|NIF3L_HUMAN	42322.6	TEILSLEKPLLLHTGMGR	1	1	1	636746	NIF3-like protein 1 OS=Homo sapiens OX=9606 GN=NIF3L1 PE=1 SV=2
257	sp|P62195|PRS8_HUMAN	45750.1	IDILDSALLRPGR	1	1	1	472050	26S proteasome regulatory subunit 8 OS=Homo sapiens OX=9606 GN=PSMC5 PE=1 SV=1
258	sp|P61626|LYSC_HUMAN	16964.4	AWVAWR;LGMDGYR;QYVQGCGV;ATNYNAGDR;WESGYNTR;VVRDPQGIR;STDYGIFQINSR;GISLANWMCLAK	1;1;1;1;1;1;1;1	8	22	145626;145630;145637;145638;145639;145648;156874;156876;302010;220517;220527;265619;265623;265626;265627;284269;301625;461671;523079;513929;517882;517885	Lysozyme C OS=Homo sapiens OX=9606 GN=LYZ PE=1 SV=1
259	sp|Q00796|DHSO_HUMAN	38909	EVDIK;VAIEPGAPR;ALEAFETFK;SVNVKPLVTHR;YCNTWPVAISMLASK;KPMVLGHEASGTVEK	1;1;1;1;1;1	6	11	169695;220317;423013;482454;482457;482459;482460;482461;482462;599944;612895	Sorbitol dehydrogenase OS=Homo sapiens OX=9606 GN=SORD PE=1 SV=4
260	sp|Q99439|CNN2_HUMAN	34056.4	HIYDTK;NFDDATMK;GLQSGVDIGVK;GPSYGLSAEVK;DGTILCTLMNK;SMQNWHQLENLSNFIK	1;1;1;1;1;1	6	9	280575;371914;430252;430253;443462;443468;486733;486738;634623	Calponin-2 OS=Homo sapiens OX=9606 GN=CNN2 PE=1 SV=4
261	sp|P50991|TCPD_HUMAN	58382.9	TVTIVVR;SGATAGAAGGR;HAQGEK;LVIEEAER;AYILNLVK;SIHDALCVIR;GIHPTIISESFQK;DALSDLALHFLNK	1;1;1;1;1;1;1;1	8	11	145396;198681;212995;250813;250817;250818;250826;368317;378947;536262;536267	T-complex protein 1 subunit delta OS=Homo sapiens OX=9606 GN=CCT4 PE=1 SV=4
262	sp|P48061|SDF1_HUMAN	10925.9	FFESHVAR;WIQEYLEK;ILNTPNCALQIVAR	1;1;1	3	6	272623;272624;443780;443782;511388;511389	Stromal cell-derived factor 1 OS=Homo sapiens OX=9606 GN=CXCL12 PE=1 SV=1
263	sp|Q96JT2|S45A3_HUMAN	60406.4	SDLAK	1	1	1	133439	Solute carrier family 45 member 3 OS=Homo sapiens OX=9606 GN=SLC45A3 PE=2 SV=1
264	sp|Q14847|LASP1_HUMAN	30079.4	MTLNMK;TQDQISNIK;MGPSGGEGMEPERR;TGDTGMLPANYVEAI;KTQDQISNIK	1;1;1;1;1	5	5	256521;419250;485377;502785;523970	LIM and SH3 domain protein 1 OS=Homo sapiens OX=9606 GN=LASP1 PE=1 SV=2
265	sp|Q96KK5|H2A1H_HUMAN	13879.8	HLQLAIR;AGLQFPVGR;VTIAQGGVLPNIQAVLLPK	1;1;1	3	6	182616;182624;242333;242351;627361;627362	Histone H2A type 1-H OS=Homo sapiens OX=9606 GN=HIST1H2AH PE=1 SV=3
266	sp|Q567U6|CCD93_HUMAN	73419	GLSPFDK	1	1	1	272822	Coiled-coil domain-containing protein 93 OS=Homo sapiens OX=9606 GN=CCDC93 PE=1 SV=2
267	sp|Q9UJ70|NAGK_HUMAN	37676	LGILTHLYR	1	1	1	328471	N-acetyl-D-glucosamine kinase OS=Homo sapiens OX=9606 GN=NAGK PE=1 SV=4
268	sp|O75110|ATP9A_HUMAN	119971	FSPPSYSK	1	1	1	357694	Probable phospholipid-transporting ATPase IIA OS=Homo sapiens OX=9606 GN=ATP9A PE=1 SV=3
269	sp|Q9NS71|GKN1_HUMAN	22251.7	GPGGPPPK;EVMPSIQSLDALVK;MNKEVMPSIQSLDALVK	1;1;1	3	4	236863;553598;553602;648272	Gastrokine-1 OS=Homo sapiens OX=9606 GN=GKN1 PE=2 SV=3
270	sp|P46439|GSTM5_HUMAN	25811.3	LYSEFLGK;LGLDFPNLPYLIDGAHK	1;1	2	2	379929;621585	Glutathione S-transferase Mu 5 OS=Homo sapiens OX=9606 GN=GSTM5 PE=1 SV=3
271	sp|Q9GZP8|IMUP_HUMAN	10872.6	SHAAGSK;SEAGAGPGPK	1;1	2	2	205152;335626	Immortalization up-regulated protein OS=Homo sapiens OX=9606 GN=IMUP PE=1 SV=1
272	sp|Q9Y224|RTRAF_HUMAN	28146.7	LEYGDNAEK	1	1	1	416178	RNA transcription, translation and transport factor protein OS=Homo sapiens OX=9606 GN=RTRAF PE=1 SV=1
273	sp|P01624|KV315_HUMAN	12584.2	LLIYGASTR	1	1	2	273408;273414	Immunoglobulin kappa variable 3-15 OS=Homo sapiens OX=9606 GN=IGKV3-15 PE=1 SV=2
274	sp|Q9NRM1|ENAM_HUMAN	129086	LDNLVPK	1	1	1	294221	Enamelin OS=Homo sapiens OX=9606 GN=ENAM PE=1 SV=3
275	sp|P24666|PPAC_HUMAN	18468.9	SPIAEAVFR;IELLGSYDPQK	1;1	2	2	270781;486009	Low molecular weight phosphotyrosine protein phosphatase OS=Homo sapiens OX=9606 GN=ACP1 PE=1 SV=3
276	sp|Q9BUN1|MENT_HUMAN	37241.5	VGALSQLR	1	1	1	176859	Protein MENT OS=Homo sapiens OX=9606 GN=MENT PE=2 SV=1
277	sp|Q92905|CSN5_HUMAN	37764.8	VNLGAFR	1	1	1	140062	COP9 signalosome complex subunit 5 OS=Homo sapiens OX=9606 GN=COPS5 PE=1 SV=4
278	sp|P40763|STAT3_HUMAN	88791.7	TLTDEELADWK	1	1	1	502310	Signal transducer and activator of transcription 3 OS=Homo sapiens OX=9606 GN=STAT3 PE=1 SV=2
279	sp|P55884|EIF3B_HUMAN	92805	VDNAYWLWTFQGR	1	1	1	529304	Eukaryotic translation initiation factor 3 subunit B OS=Homo sapiens OX=9606 GN=EIF3B PE=1 SV=3
280	sp|O60476|MA1A2_HUMAN	73167.6	MYDDAIEAIEK	1	1	1	495202	Mannosyl-oligosaccharide 1,2-alpha-mannosidase IB OS=Homo sapiens OX=9606 GN=MAN1A2 PE=1 SV=1
281	sp|O00232|PSD12_HUMAN	53251.7	MEVDYSATVDQR	1	1	2	465147;465150	26S proteasome non-ATPase regulatory subunit 12 OS=Homo sapiens OX=9606 GN=PSMD12 PE=1 SV=3
282	sp|Q9BT23|LIMD2_HUMAN	14442	GNYDEGFGR	1	1	1	285287	LIM domain-containing protein 2 OS=Homo sapiens OX=9606 GN=LIMD2 PE=1 SV=1
283	sp|Q9UN37|VPS4A_HUMAN	49134.1	FPHLFTGK	1	1	1	374843	Vacuolar protein sorting-associated protein 4A OS=Homo sapiens OX=9606 GN=VPS4A PE=1 SV=1
284	sp|O95819|M4K4_HUMAN	142736	ALFLIPR;NIATYYGAFIK	1;1	2	2	167508;485487	Mitogen-activated protein kinase kinase kinase kinase 4 OS=Homo sapiens OX=9606 GN=MAP4K4 PE=1 SV=2
285	sp|Q969T9|WBP2_HUMAN	28164.4	MLQVASQASR;AEAGGGWEGSASYK	1;1	2	5	330663;330670;330678;515313;515314	WW domain-binding protein 2 OS=Homo sapiens OX=9606 GN=WBP2 PE=1 SV=1
286	sp|P02765|FETUA_HUMAN	40096	VVHAAK;EATEAAK;FSVVYAK;HTLNQIDEVK;LDGKFSVVYAK;EHAVEGDCDFQLLK;TVVQPSVGAAAGPVVPPCPGR;HTFMGVVSLGSPSGEVSHPR	1;1;1;1;1;1;1;1	8	122	184701;184706;184734;184735;184736;184741;184749;184752;184760;184763;184765;184766;184770;184773;184784;184793;184794;184796;184800;184806;184807;184818;184820;184822;184824;184825;184831;245018;303059;303060;303062;303063;303067;303069;303071;303073;303077;303080;303081;303082;303084;303085;303086;303087;303088;303089;303091;303093;303101;303106;303135;417675;468569;468571;468572;468574;468576;…	Alpha-2-HS-glycoprotein OS=Homo sapiens OX=9606 GN=AHSG PE=1 SV=2
287	sp|Q9NYQ6|CELR1_HUMAN	334335	ADIGGMLPGLTVR;ITYVIQDPVPQFR	1;1	2	2	429070;509434	Cadherin EGF LAG seven-pass G-type receptor 1 OS=Homo sapiens OX=9606 GN=CELSR1 PE=1 SV=1
288	sp|P38117|ETFB_HUMAN	28036.2	VDLVLLGK	1	1	1	328517	Electron transfer flavoprotein subunit beta OS=Homo sapiens OX=9606 GN=ETFB PE=1 SV=3
289	sp|P0DOX6|IGM_HUMAN	64226	ALEWLAR;VSVFVPPR;DGFFGNPR;QTISRPK;VTSTLTIK;ESGPTTYK;LICQATGFSPR;YAATSQVLLPSK;YVTSAPMPEPQAPGR;NVPLPVIAELPPK;GVALHRPDVYLLPPAR;QVGSGVTTDQVQAEAK;VFAIPPSFASIFLTK;FTCTVTHTDLPSPLK;GGKYAATSQVLLPSK;NVPLPVIAELPPKVSVFVPPR;STGKPTLYNVSLVMSDTAGTCY	1;0;0;0;0;0;0;0;0;0;0;0;0;0;0;0;0	1	2	187690;187694;214459;214460;214464;214468;214469;214471;214472;214474;214475;214476;214477;214478;214479;214480;214481;214482;214484;214485;214486;214487;214488;214489;214490;214493;214494;214496;214503;214504;214508;214516;214518;214529;220087;220089;220096;220097;220103;220105;220107;220108;220111;220115;220120;220121;220122;220126;220127;220131;312226;312229;312238;312241;331550;331555;331559;…	Immunoglobulin mu heavy chain OS=Homo sapiens OX=9606 PE=1 SV=2
290	sp|P01871|IGHM_HUMAN	50074.8	VSVFVPPR;DGFFGNPR;QIQVSWLR;QTISRPK;GQPLSPEK;VTSTLTIK;ESGPTTYK;LICQATGFSPR;YAATSQVLLPSK;YVTSAPMPEPQAPGR;NVPLPVIAELPPK;ESDWLGQSMFTCR;DVMQGTDEHVVCK;GVALHRPDVYLLPPAR;QVGSGVTTDQVQAEAK;VFAIPPSFASIFLTK;FTCTVTHTDLPSPLK;GGKYAATSQVLLPSK;EKNVPLPVIAELPPK;NVPLPVIAELPPKVSVFVPPR;STGKPTLYNVSLVMSDTAGTCY;YAATSQVLLPSKDVMQGTDEHVVCK	0;0;1;0;1;0;0;0;0;0;0;1;1;0;0;0;0;0;1;0;0;1	6	57	214459;214460;214464;214468;214469;214471;214472;214474;214475;214476;214477;214478;214479;214480;214481;214482;214484;214485;214486;214487;214488;214489;214490;214493;214494;214496;214503;214504;214508;214516;214518;214529;220087;220089;220096;220097;220103;220105;220107;220108;220111;220115;220120;220121;220122;220126;220127;220131;295266;295270;295273;295276;295278;295279;295281;295282;295294;…	Immunoglobulin heavy constant mu OS=Homo sapiens OX=9606 GN=IGHM PE=1 SV=4
291	sp|Q06033|ITIH3_HUMAN	100054	ITLWNR;DASIGTK;NHQLIVTR;GISMLNK;FAHNVVTMR;GMTNINDGLLR;DYIFGNYIER;EVSFDVELPK;FTVSVNVAAGSK;LVDEDMNSFK;GKYEMYLK;EHLVQATPENLQEAR;SLPEGVANGIEVYSTK;GHGATNDLTFTEEVDMK;MSAQTHGLLGQFFQPFDFK;VSDIRPGSDPTKPDATLVVK;GHGATNDLTFTEEVDMKEMEK	1;1;1;1;1;1;1;1;1;1;1;1;1;1;1;1;1	17	44	152233;227670;265372;272316;272318;272319;321226;321230;321240;321245;321246;330611;330616;388811;424723;459382;459383;463885;463889;468775;468783;485505;547725;547730;547731;547732;547733;547736;583473;619227;619228;619231;619232;619234;619235;621259;652965;652966;652967;661137;673705;673706;673707;673708	Inter-alpha-trypsin inhibitor heavy chain H3 OS=Homo sapiens OX=9606 GN=ITIH3 PE=1 SV=2
292	sp|Q08722|CD47_HUMAN	35571.9	STVPTDFSSAK	1	1	1	452977	Leukocyte surface antigen CD47 OS=Homo sapiens OX=9606 GN=CD47 PE=1 SV=1
293	sp|Q8IWL1|SFPA2_HUMAN	26603.8	HQILQTR	1	1	1	210939	Pulmonary surfactant-associated protein A2 OS=Homo sapiens OX=9606 GN=SFTPA2 PE=1 SV=1
294	sp|P01042|KNG1_HUMAN	72977.5	ICVGCPR;ITEATK;VQVVAGK;QVVAGLNFR;YFIDFVAR;HNLGHGHK;HDWGHEK;DFVQPPTK;AVDAALKK;EGDCPVQSGK;DSGKEQGHTR;TWQDCEYK;KYFIDFVAR;AATGECTATVGK;ESYYFDLTDGLS;TVGSDTFYSFK;SVSEINPTTQMK;ENFLFLTPDCK;IASFSQNCDIYPGK;TWQDCEYKDAAK;YNSQNQSNNQFVLYR;IYPTVNCQPLGMISLMK;GHGLGHGHEQQHGLGHGHK;KYNSQNQSNNQFVLYR;TVGSDTFYSFKYEIK;LDDDLEHQGGHVLDHGHK;LGQSLDCNAEVYVVPWEK;DIPTNSPELEETLTHTITK;KIYPTVNCQPLGMISLMK;KLGQSLDCNAEVYVVPWEK;FKLDDD…	1;1;1;1;1;1;1;1;1;1;1;1;1;1;1;1;1;1;1;1;1;1;1;1;1;1;1;1;1;1;1	31	183	189411;189416;189419;189433;189440;208529;208534;233110;233112;233113;233114;233117;233128;233130;233131;233132;233134;233135;233136;233141;233143;233147;233148;233152;233159;233160;279112;279114;279117;279118;279120;295792;295794;295801;295810;295811;295812;412887;412897;351462;351463;351464;351465;351468;351469;351470;351472;351475;351476;351477;351478;351479;355917;355918;367082;367085;367091;…	Kininogen-1 OS=Homo sapiens OX=9606 GN=KNG1 PE=1 SV=2
295	sp|P09681|GIP_HUMAN	17193	ALELASQANR;KEEEAVEPQSSPAK	1;1	2	4	320012;603726;603727;603730	Gastric inhibitory polypeptide OS=Homo sapiens OX=9606 GN=GIP PE=1 SV=1
296	sp|P62987|RL40_HUMAN	14986.1	TITLEVEPSDTIENVK	1	1	2	608873;608874	Ubiquitin-60S ribosomal protein L40 OS=Homo sapiens OX=9606 GN=UBA52 PE=1 SV=2
297	sp|P0DJI9|SAA2_HUMAN	13557.7	GNYDAAK;EANYIGSDK;RGPGGAWAAEVISNAR	0;0;1	1	6	257015;257016;257019;257034;257041;398484;398486;398487;398488;398490;398514;518540;518541;518544;518547;518549;518550	Serum amyloid A-2 protein OS=Homo sapiens OX=9606 GN=SAA2 PE=1 SV=1
298	sp|P0DJI8|SAA1_HUMAN	13562.5	GNYDAAK;EANYIGSDK;GPGGVWAAEAISDAR;FFGHGAEDSLADQAANEWGR	0;0;1;1	2	9	257015;257016;257019;257034;257041;398484;398486;398487;398488;398490;398514;476305;629386;629389;629392;629397;629398;629399;629400;629402	Serum amyloid A-1 protein OS=Homo sapiens OX=9606 GN=SAA1 PE=1 SV=1
299	sp|Q9BUJ0|ABHEA_HUMAN	29955.8	AFNSHTWEQLGTLQLLSQR	1	1	1	635971	Protein ABHD14A OS=Homo sapiens OX=9606 GN=ABHD14A PE=2 SV=2
300	sp|Q9BX93|PG12B_HUMAN	22424.5	VPESMDLGIPAMTK	1	1	1	543391	Group XIIB secretory phospholipase A2-like protein OS=Homo sapiens OX=9606 GN=PLA2G12B PE=1 SV=2
301	sp|P00746|CFAD_HUMAN	27511	RPDSLQHVLLPVLDR;VQVLLGAHSLSQPEPSK;VQVLLGAHSLSQPEPSKR;AVPHPDSQPDTIDHDLLLLQLSEK	1;1;1;1	4	8	553340;553347;553350;553351;609256;629151;676094;676095	Complement factor D OS=Homo sapiens OX=9606 GN=CFD PE=1 SV=5
302	sp|Q9NSD9|SYFB_HUMAN	66682.8	DSNTDVGAK;TTLLPGLLK	1;1	2	2	355097;379632	Phenylalanine--tRNA ligase beta subunit OS=Homo sapiens OX=9606 GN=FARSB PE=1 SV=3
303	sp|Q8IWU9|TPH2_HUMAN	56744.3	AYGAGLLSSIGELK	1	1	1	570741	Tryptophan 5-hydroxylase 2 OS=Homo sapiens OX=9606 GN=TPH2 PE=1 SV=1
304	sp|Q15370|ELOB_HUMAN	13220.6	RPPDEQR	1	1	1	212391	Elongin-B OS=Homo sapiens OX=9606 GN=ELOB PE=1 SV=1
305	sp|O75340|PDCD6_HUMAN	21893.8	SIISMFDR;YITDWQNVFR;LSDQFHDILIR;AGVNFSEFTGVWK	1;1;1;1	4	6	257894;257896;444976;449557;449562;532805	Programmed cell death protein 6 OS=Homo sapiens OX=9606 GN=PDCD6 PE=1 SV=1
306	sp|Q16531|DDB1_HUMAN	128124	LPSFELLHK	1	1	1	435085	DNA damage-binding protein 1 OS=Homo sapiens OX=9606 GN=DDB1 PE=1 SV=1
307	sp|P04406|G3P_HUMAN	36183.5	LTGMAFR;TVDGPSGK;AGAHLQGGAK;VVDLMAHMASK;VPTANVSVVDLTCR;VVDLMAHMASKE;GALQNIIPASTGAAK;VIISAPSADAPMFVMGVNHEK;WGDAGAEYVVESTGVFTTMEK	1;1;1;1;1;1;1;1;1	9	19	149234;149238;270802;270803;356608;356614;356621;469829;469843;496234;505008;525715;525716;525717;525719;525720;653898;658403;659206	Glyceraldehyde-3-phosphate dehydrogenase OS=Homo sapiens OX=9606 GN=GAPDH PE=1 SV=3
308	sp|P40227|TCPZ_HUMAN	58425.8	GLVLDHGAR;SETDTSLIR;HTLTQIK;IITEGFEAAK;EMDRETLIDVAR;VLAQNSGFDLQETLVK;DGNVLLHEMQIQHPTASLIAK	1;1;1;1;1;1;1	7	9	237900;290102;290134;318694;432662;474288;604353;604357;660481	T-complex protein 1 subunit zeta OS=Homo sapiens OX=9606 GN=CCT6A PE=1 SV=3
309	sp|P12830|CADH1_HUMAN	97834	VTEPLDR;NMFTINR;TAYFSLDTR;VTEPLDRER;VGTDGVITVK;MALEVGDYK;NTGVISVVTTGLDR;FKVGTDGVITVK;DWVIPPISCPENEK;GQVPENEANVVITTLK;DTANWLEINPDTGAISTR;DQVTTLEVSVCDCEGAAGVCR;VFYSITGQGADTPPVGVFIIER;DWVIPPISCPENEKGPFPK	1;1;1;1;1;1;1;1;1;1;1;1;1;1	14	25	167238;167239;167240;167241;167244;210715;210734;320357;343808;395337;395339;410326;410336;410338;470098;544551;587910;594305;594307;600816;600818;644903;663765;663766;667107	Cadherin-1 OS=Homo sapiens OX=9606 GN=CDH1 PE=1 SV=3
310	sp|P02766|TTHY_HUMAN	15973.1	GSPAINVAVHVFR;AADDTWEPFASGK;KAADDTWEPFASGK;YTIAALLSPYSYSTTAVVTNPK;YTIAALLSPYSYSTTAVVTNPKE;TSESGELHGLTTEEEFVEGIYKVEIDTK	1;1;1;1;1;1	6	36	452389;452392;452394;452396;452399;452400;452401;452403;452406;452410;521366;521373;521374;521376;521377;521381;521382;521383;521384;521386;602333;602334;663459;669568;669570;669571;669572;669573;669574;677216;677218;677220;689322;689324;689325;689326	Transthyretin OS=Homo sapiens OX=9606 GN=TTR PE=1 SV=1
311	sp|Q05209|PTN12_HUMAN	88888.7	EQYELVHR;AIAQLFEK;YKDILPFDHSR	1;1;1	3	4	320413;361372;361375;520619	Tyrosine-protein phosphatase non-receptor type 12 OS=Homo sapiens OX=9606 GN=PTPN12 PE=1 SV=3
312	sp|P49767|VEGFC_HUMAN	49000.7	NQPLNPGK	1	1	1	333916	Vascular endothelial growth factor C OS=Homo sapiens OX=9606 GN=VEGFC PE=1 SV=1
313	sp|P54252|ATX3_HUMAN	41491.2	LIGEELAQLK	1	1	1	445406	Ataxin-3 OS=Homo sapiens OX=9606 GN=ATXN3 PE=1 SV=5
314	sp|A0A075B6K4|LV310_HUMAN	12586	RPSGIPER;ITCSGDALPK;YAYWYQQK;KYAYWYQQK	1;1;1;1	4	5	221264;425240;455890;548029;548030	Immunoglobulin lambda variable 3-10 OS=Homo sapiens OX=9606 GN=IGLV3-10 PE=3 SV=2
315	sp|Q9Y265|RUVB1_HUMAN	50520.4	YSVQLLTPANLLAK	1	1	2	553829;553832	RuvB-like 1 OS=Homo sapiens OX=9606 GN=RUVBL1 PE=1 SV=1
316	sp|Q5VST9|OBSCN_HUMAN	879612	TAVLREYEALK	1	1	1	493883	Obscurin OS=Homo sapiens OX=9606 GN=OBSCN PE=1 SV=3
317	sp|P23025|XPA_HUMAN	31728.9	DCDLEK	1	1	1	282074	DNA repair protein complementing XP-A cells OS=Homo sapiens OX=9606 GN=XPA PE=1 SV=1
318	sp|Q9UM22|EPDR1_HUMAN	25858.8	ALLSYDGLNQR	1	1	1	408504	Mammalian ependymin-related protein 1 OS=Homo sapiens OX=9606 GN=EPDR1 PE=1 SV=2
319	sp|P50148|GNAQ_HUMAN	42382.4	MVDVGGQR;EYQLSDSTK	0;1	1	1	189461;429001	Guanine nucleotide-binding protein G(q) subunit alpha OS=Homo sapiens OX=9606 GN=GNAQ PE=1 SV=4
320	sp|P19086|GNAZ_HUMAN	41393.1	MVDVGGQR;LYEDNQTSR;SRDMTTGIVENK	0;1;1	2	3	189461;349720;510449;510471	Guanine nucleotide-binding protein G(z) subunit alpha OS=Homo sapiens OX=9606 GN=GNAZ PE=1 SV=3
321	sp|Q14344|GNA13_HUMAN	44345.8	MVDVGGQR;VFLQYLPAIR;YFLDNLDK	0;1;1	2	2	189461;396086;411311	Guanine nucleotide-binding protein subunit alpha-13 OS=Homo sapiens OX=9606 GN=GNA13 PE=1 SV=2
322	sp|Q6ZQY3|GADL1_HUMAN	59988	MLMAGIQCCALLVK	1	1	1	570651	Acidic amino acid decarboxylase GADL1 OS=Homo sapiens OX=9606 GN=GADL1 PE=1 SV=4
323	sp|O14964|HGS_HUMAN	86689.8	QGDTQAK;VEGHVFPEFK	1;1	2	2	262755;466444	Hepatocyte growth factor-regulated tyrosine kinase substrate OS=Homo sapiens OX=9606 GN=HGS PE=1 SV=1
324	sp|Q8TD06|AGR3_HUMAN	19255	IMFVDPSLTVR;DLPLLIENMK	1;1	2	3	419938;465658;465665	Anterior gradient protein 3 OS=Homo sapiens OX=9606 GN=AGR3 PE=1 SV=1
325	sp|Q92813|IOD2_HUMAN	30858.6	VVADR	1	1	1	35568	Type II iodothyronine deiodinase OS=Homo sapiens OX=9606 GN=DIO2 PE=1 SV=4
326	sp|Q8NE86|MCU_HUMAN	40108.9	QYLLFFHK	1	1	1	439572	Calcium uniporter protein, mitochondrial OS=Homo sapiens OX=9606 GN=MCU PE=1 SV=1
327	sp|Q9NR31|SAR1A_HUMAN	22448.6	TTLLHMLK;EIFGLYGQTTGK	1;1	2	2	379999;500392	GTP-binding protein SAR1a OS=Homo sapiens OX=9606 GN=SAR1A PE=1 SV=1
328	sp|Q9Y3A5|SBDS_HUMAN	29012.4	QQALEVIK	1	1	1	365660	Ribosome maturation protein SBDS OS=Homo sapiens OX=9606 GN=SBDS PE=1 SV=4
329	sp|Q01105|SET_HUMAN	33450.7	VEVTEFEDIK	1	1	1	471707	Protein SET OS=Homo sapiens OX=9606 GN=SET PE=1 SV=3
330	sp|Q92824|PCSK5_HUMAN	217960	ASGCSDNPNR;YDASNENK;QHVCVESTDR;MLDGDVTDMVEAK	1;0;1;1	3	4	323046;371319;400408;400413;528646	Proprotein convertase subtilisin/kexin type 5 OS=Homo sapiens OX=9606 GN=PCSK5 PE=1 SV=4
331	sp|P29122|PCSK6_HUMAN	109526	YDASNENK;DVQHLLVK;NFHFHDWK;SEMNVQAAWK;MLDGDVTDVVEAK;KCVSVCPLGYFGDTAAR	0;1;1;1;1;1	5	7	371319;377625;450408;459594;459595;520779;520786;623810	Proprotein convertase subtilisin/kexin type 6 OS=Homo sapiens OX=9606 GN=PCSK6 PE=1 SV=1
332	sp|P51692|STA5B_HUMAN	90304.8	QPPQVLK;ENLVFLAQK;RGAESVTEEK	1;1;1	3	3	301189;425383;442756	Signal transducer and activator of transcription 5B OS=Homo sapiens OX=9606 GN=STAT5B PE=1 SV=2
333	sp|Q8WWZ8|OIT3_HUMAN	62188.3	SNAIEVNIPR;HFQVPVFK;QTPGSSGDFIIR;IVASNLVTGLPK;LYTISEGYVPNLR;NHGIFPFTLEIFK	1;1;1;1;1;1	6	12	343014;400665;400671;400672;419889;472566;472576;472577;494750;494758;552330;561542	Oncoprotein-induced transcript 3 protein OS=Homo sapiens OX=9606 GN=OIT3 PE=1 SV=2
334	sp|Q00577|PURA_HUMAN	34985.4	FFFDVGSNK	1	1	1	424799	Transcriptional activator protein Pur-alpha OS=Homo sapiens OX=9606 GN=PURA PE=1 SV=2
335	sp|P01116|RASK_HUMAN	21909.1	SYGIPFIETSAK	1	1	1	500049	GTPase KRas OS=Homo sapiens OX=9606 GN=KRAS PE=1 SV=1
336	sp|P01602|KV105_HUMAN	12926.4	ASSLESGVPSR;ASQSISSWLAWYQQKPGK	0;1	1	2	330143;659264;659267	Immunoglobulin kappa variable 1-5 OS=Homo sapiens OX=9606 GN=IGKV1-5 PE=1 SV=2
337	sp|P01834|IGKC_HUMAN	11910.8	DSTYSLSSTLTLSK;SGTASVVCLLNNFYPR;VYACEVTHQGLSSPVTK;TVAAPSVFIFPPSDEQLK;RTVAAPSVFIFPPSDEQLK;VDNALQSGNSQESVTEQDSK	0;0;0;1;1;0	2	39	547053;547058;547061;547062;547063;547064;547066;547067;547068;547069;547070;547072;547073;547074;547077;547078;547079;547082;547085;547086;547088;547089;547090;547091;547092;547095;547097;547099;547101;547102;547104;547105;547106;547111;547116;598118;598120;598123;598130;598135;598137;598139;598140;598143;598148;598149;598151;598152;598154;598156;598157;598158;598159;598160;598164;598165;598166;…	Immunoglobulin kappa constant OS=Homo sapiens OX=9606 GN=IGKC PE=1 SV=2
338	sp|P0DOX7|IGK_HUMAN	23631.5	ASSLESGVPSR;DSTYSLSSTLTLSK;SGTASVVCLLNNFYPR;DIQMTQSPSTLSASVGDR;VYACEVTHQGLSSPVTK;GTVAAPSVFIFPPSDEQLK;VDNALQSGNSQESVTEQDSK	0;0;0;1;0;1;0	2	6	330143;547053;547058;547061;547062;547063;547064;547066;547067;547068;547069;547070;547072;547073;547074;547077;547078;547079;547082;547085;547086;547088;547089;547090;547091;547092;547095;547097;547099;547101;547102;547104;547105;547106;547111;547116;598118;598120;598123;598130;598135;598137;598139;598140;598143;598148;598149;598151;598152;598154;598156;598157;598158;598159;598160;598164;598165;…	Immunoglobulin kappa light chain OS=Homo sapiens OX=9606 PE=1 SV=1
339	sp|P54707|AT12A_HUMAN	116274	STVPDAVTK	1	1	1	360229	Potassium-transporting ATPase alpha chain 2 OS=Homo sapiens OX=9606 GN=ATP12A PE=1 SV=3
340	sp|Q9H939|PPIP2_HUMAN	39271.8	SANLVNPK;TELIMDAIHK	1;1	2	2	319663;461484	Proline-serine-threonine phosphatase-interacting protein 2 OS=Homo sapiens OX=9606 GN=PSTPIP2 PE=1 SV=4
341	sp|P52565|GDIR1_HUMAN	23231.7	IDKTDYMVGSYGPR	1	1	1	569517	Rho GDP-dissociation inhibitor 1 OS=Homo sapiens OX=9606 GN=ARHGDIA PE=1 SV=3
342	sp|O00587|MFNG_HUMAN	36787.9	ALLQLLR	1	1	1	165775	Beta-1,3-N-acetylglucosaminyltransferase manic fringe OS=Homo sapiens OX=9606 GN=MFNG PE=1 SV=2
343	sp|P00367|DHE3_HUMAN	61683.3	ALASLMTYK	1	1	1	399037	Glutamate dehydrogenase 1, mitochondrial OS=Homo sapiens OX=9606 GN=GLUD1 PE=1 SV=2
344	sp|P04278|SHBG_HUMAN	43961.9	LDVDQALNR;VVLSQGSK;QVSGPLTSK;DDWFMLGLR;WHQVEVK;LPLVPALDGCLR;QAEISASAPTSLR;IALGGLLFPASNLR;TWDPEGVIFYGDTNPK;DGRPEIQLHNHWAQLTVGAGPR;QAAGSGHLLALGTPENPSWLSLHLQDQK	1;1;1;1;1;1;1;1;1;1;1	11	28	303447;305090;305092;305099;305100;305104;359762;359766;359774;362830;362834;362837;362838;364359;364362;364365;439251;439252;439254;441519;472852;472854;472856;616087;616089;616091;654745;683438	Sex hormone-binding globulin OS=Homo sapiens OX=9606 GN=SHBG PE=1 SV=2
345	sp|P11216|PYGB_HUMAN	97300.8	DYFFALAHTVR;VLYPNDNFFEGK	1;0	1	1	444342;533057	Glycogen phosphorylase, brain form OS=Homo sapiens OX=9606 GN=PYGB PE=1 SV=5
346	sp|P06737|PYGL_HUMAN	97468.2	LHSFLGDDVFLR;FSQFLETEYK;VLYPNDNFFEGK	1;1;0	2	2	466669;493517;533057	Glycogen phosphorylase, liver form OS=Homo sapiens OX=9606 GN=PYGL PE=1 SV=4
347	sp|Q16822|PCKGM_HUMAN	71433.9	IFHVNWFR;EVLAELEALER;GVPLVYEAFNWR	1;1;1	3	3	346248;417604;474967	Phosphoenolpyruvate carboxykinase [GTP], mitochondrial OS=Homo sapiens OX=9606 GN=PCK2 PE=1 SV=4
348	sp|Q13423|NNTM_HUMAN	114546	TVAELEAEK;ESGEGQGGYAK;APMVNPTLGVHEADLLK	1;1;1	3	3	395616;434240;611738	NAD(P) transhydrogenase, mitochondrial OS=Homo sapiens OX=9606 GN=NNT PE=1 SV=3
349	sp|Q9UBW8|CSN7A_HUMAN	30411.1	VTGQNQEQFLLLAK	1	1	1	567018	COP9 signalosome complex subunit 7a OS=Homo sapiens OX=9606 GN=COPS7A PE=1 SV=1
350	sp|P01593|KVD33_HUMAN	12993.3	LLIYDASNLETGVPSR	1	1	3	550853;550854;601406	Immunoglobulin kappa variable 1-33 OS=Homo sapiens OX=9606 GN=IGKV1-33 PE=1 SV=2
351	sp|Q5SW96|ARH_HUMAN	34131.3	ASQEGGDVLGAR	1	1	1	366484	Low density lipoprotein receptor adapter protein 1 OS=Homo sapiens OX=9606 GN=LDLRAP1 PE=1 SV=3
352	sp|Q9UHY1|NRBP_HUMAN	60359.3	ELLFHPALFEVPSLK	1	1	1	599838	Nuclear receptor-binding protein OS=Homo sapiens OX=9606 GN=NRBP1 PE=1 SV=1
353	sp|O60524|NEMF_HUMAN	123316	AIQVVR	1	1	1	94664	Nuclear export mediator factor NEMF OS=Homo sapiens OX=9606 GN=NEMF PE=1 SV=4
354	sp|O75131|CPNE3_HUMAN	60929.4	DIVQFVPFR	1	1	1	347353	Copine-3 OS=Homo sapiens OX=9606 GN=CPNE3 PE=1 SV=1
355	sp|O75882|ATRN_HUMAN	163432	SVNNVVVR;ENYDNAK;GVKGDECQLCEVENR	1;1;1	3	3	205237;326341;609691	Attractin OS=Homo sapiens OX=9606 GN=ATRN PE=1 SV=2
356	sp|Q92995|UBP13_HUMAN	97988.3	KFTFGLDWVPK;VDYLMQLPVAMEAATNK	0;1	1	1	562534;626727	Ubiquitin carboxyl-terminal hydrolase 13 OS=Homo sapiens OX=9606 GN=USP13 PE=1 SV=2
357	sp|P45974|UBP5_HUMAN	96619.7	MALPELVR;EVQDGIAPR;SSENPNEVFR;IVILPDYLEIAR;TMTELEIDMNQR;KFTFGLDWVPK;IFQNAPTDPTQDFSTQVAK	1;1;1;1;1;0;1	6	8	232425;267487;376181;376182;465674;482838;562534;645975;645976	Ubiquitin carboxyl-terminal hydrolase 5 OS=Homo sapiens OX=9606 GN=USP5 PE=1 SV=2
358	sp|P69849|NOMO3_HUMAN	135001	VLPGDYEILATHPTWALK	1	1	1	638346	Nodal modulator 3 OS=Homo sapiens OX=9606 GN=NOMO3 PE=3 SV=2
359	sp|O00560|SDCB1_HUMAN	32577	TITMHK	1	1	1	251776	Syntenin-1 OS=Homo sapiens OX=9606 GN=SDCBP PE=1 SV=1
360	sp|P11171|41_HUMAN	97509.5	GVPWNFTFNVK	1	1	1	498861	Protein 4.1 OS=Homo sapiens OX=9606 GN=EPB41 PE=1 SV=4
361	sp|Q00610|CLH1_HUMAN	193242	VAANAPK;ENPYYDSR;IAAYLFK;AHIAQLCEK;TLQIFNIEMK;WLLLTGISAQQNR;RPISADSAIMNPASK;KVGYTPDWIFLLR;VSQPIEGHAASFAQFK;KFNALFAQGNYSEAAK;KVSQPIEGHAASFAQFK	1;1;1;1;1;1;1;1;1;1;1	11	13	213954;303289;303290;310070;428642;479003;488035;560088;560094;570727;595163;634593;642523	Clathrin heavy chain 1 OS=Homo sapiens OX=9606 GN=CLTC PE=1 SV=5
362	sp|P27348|1433T_HUMAN	28013.9	LAEQAER;VISSIEQK;NLLSVAYK;DSTLIMQLLR;YDDMATCMK;YLIANATNPESK	0;0;0;0;1;1	2	3	159187;159193;353795;355691;355693;355698;355699;355727;382755;382756;382761;382763;451312;502366;502369	14-3-3 protein theta OS=Homo sapiens OX=9606 GN=YWHAQ PE=1 SV=1
363	sp|P63104|1433Z_HUMAN	27880.8	LAEQAER;VVSSIEQK;NLLSVAYK;DSTLIMQLLR;YLAEVAAGDDK;FLIPNASQAESK;GIVDQSQQAYQEAFEISK	0;1;0;0;1;1;1	4	9	159187;159193;346354;346359;346360;346364;346379;355691;355693;355698;355699;355727;382755;382756;382761;382763;456584;497492;497498;639886	14-3-3 protein zeta/delta OS=Homo sapiens OX=9606 GN=YWHAZ PE=1 SV=1
364	sp|P61981|1433G_HUMAN	28438	LAEQAER;VISSIEQK;NLLSVAYK;ATVVESSEK;DSTLIMQLLR;YDDMAAAMK;YLAEVATGEK;AYSEAHEISK	0;0;0;1;0;1;1;1	4	9	159187;159193;353795;355691;355693;355698;355699;355727;376384;376385;376387;382755;382756;382761;382763;406443;406444;406445;433428;451533;451534	14-3-3 protein gamma OS=Homo sapiens OX=9606 GN=YWHAG PE=1 SV=2
365	sp|P62258|1433E_HUMAN	29308.5	LAEQAER;NLLSVAYK;DSTLIMQLLR;QMVETELK;YDEMVESMK;VAGMDVELTVEER;HLIPAANTGESK;DNLTLWTSDMQGDGEEQNK	0;0;0;1;1;1;1;1	5	9	159187;159193;355691;355693;355698;355699;355727;382755;382756;382761;382763;390417;450608;474277;479211;651743;651747;651748;651750;651753	14-3-3 protein epsilon OS=Homo sapiens OX=9606 GN=YWHAE PE=1 SV=1
366	sp|Q04917|1433F_HUMAN	28354.1	LAEQAER;EAFEISK;TMADGNEK;VISSIEQK;NLLSVAYK;DSTLIMQLLR;NSVVEASEAAYK;NCNDFQYESK;KNSVVEASEAAYK	0;1;1;0;0;0;1;1;1	5	6	159187;159193;308910;332668;353795;355691;355693;355698;355699;355727;382755;382756;382761;382763;487266;497252;497255;574901	14-3-3 protein eta OS=Homo sapiens OX=9606 GN=YWHAH PE=1 SV=4
367	sp|P21980|TGM2_HUMAN	78402.1	NEFGEIQGDK;GQPFWLTLHFEGR;MDLLPLHMGLHK;YLLNLNLEPFSEK	1;1;1;1	4	6	452002;512697;524098;524099;565196;565197	Protein-glutamine gamma-glutamyltransferase 2 OS=Homo sapiens OX=9606 GN=TGM2 PE=1 SV=2
368	sp|P11142|HSP7C_HUMAN	71064.3	DAGTIAGLNVLR;FEELNADLFR;MVNHFIAEFK;FDDAVVQSDMK;MKEIAEAYLGK;SFYPEEVSSMVLTK;NQVAMNPTNTVFDAK;IINEPTAAAIAYGLDK;IINEPTAAAIAYGLDKK;SINPDEAVAYGAAVQAAILSGDK	1;1;1;1;1;1;1;0;1;1	9	9	387126;409885;478637;483819;541922;573128;580305;582809;582818;582821;637663;657344	Heat shock cognate 71 kDa protein OS=Homo sapiens OX=9606 GN=HSPA8 PE=1 SV=1
369	sp|P11021|BIP_HUMAN	72384.5	IQQLVK;NTVVPTK;VMEHFIK;ETAEAYLGK;DAGTIAGLNVMR;FEELNMDLFR;NELESYAYSLK;ELEEIVQPIISK;TWNDPSVQQDIK;MKETAEAYLGK;AKFEELNMDLFR;TFAPEEISAMVLTK;IINEPTAAAIAYGLDK;DNHLLGTFDLTGIPPAPR;IINEPTAAAIAYGLDKR;TKPYIQVDIGGGQTK;SQIFSTASDNQPTVTIK;IEIESFYEGEDFSETLTR;IEWLESHQDADIEDFK;KVTHAVVTVPAYFNDAQR;KKELEEIVQPIISK;KSQIFSTASDNQPTVTIK	1;1;1;1;1;1;1;1;1;1;1;1;0;1;1;1;1;1;1;1;1;1	21	35	250508;269685;269689;353603;392122;395122;395123;435197;435198;501161;522255;530268;539163;549217;549227;554988;554993;554997;582809;582818;582821;592960;592964;592968;592969;613338;613339;615606;615885;627962;632772;632773;632775;632776;632777;637512;646376;652687	Endoplasmic reticulum chaperone BiP OS=Homo sapiens OX=9606 GN=HSPA5 PE=1 SV=2
370	sp|Q6NXT2|H3C_HUMAN	15300.4	STELLIR	1	1	1	169014	Histone H3.3C OS=Homo sapiens OX=9606 GN=H3F3C PE=1 SV=3
371	sp|P00750|TPA_HUMAN	65024.7	VTNYLDWIR;TVTDNMLCAGDTR;ATCYEDQGISYR;VYTAQNPSAQALGLGK;GGLFADIASHPWQAAIFAK;EFDDDTYDNDIALLQLK	1;1;1;1;1;1	6	8	376846;475506;477993;573438;573439;635989;638626;638630	Tissue-type plasminogen activator OS=Homo sapiens OX=9606 GN=PLAT PE=1 SV=1
372	sp|Q03154|ACY1_HUMAN	46066.1	LHEAVFLR;AVGVPALGFSPMNR;WMHPQVTPTDDSNPWWAAFSR	1;1;1	3	4	267613;465869;465870;659567	Aminoacylase-1 OS=Homo sapiens OX=9606 GN=ACY1 PE=1 SV=1
373	sp|Q9Y646|CBPQ_HUMAN	52064.6	TQGAVEAAK;LALLVDTVGPR;AIINLAVYGK	1;1;1	3	3	337607;363845;425432	Carboxypeptidase Q OS=Homo sapiens OX=9606 GN=CPQ PE=1 SV=1
374	sp|Q9H1I8|ASCC2_HUMAN	87029.5	ATFVANDLDWLLALPHDK	1	1	1	639763	Activating signal cointegrator 1 complex subunit 2 OS=Homo sapiens OX=9606 GN=ASCC2 PE=1 SV=3
375	sp|Q93091|RNAS6_HUMAN	17736.9	LVPVHLDSIL	1	1	1	338933	Ribonuclease K6 OS=Homo sapiens OX=9606 GN=RNASE6 PE=1 SV=2
376	sp|Q13418|ILK_HUMAN	51881.1	HSGIDFK;QLNFLTK;SAVVEMLIMR;SVMIDEDMTAR;WQGNDIVVK;ICMNEDPAK;FDMIVPILEK;GMAFLHTLEPLIPR;MYAPAWVAPEALQK;EVPFADLSNMEIGMK;VALEGLRPTIPPGISPHVCK	1;1;1;1;1;1;1;1;1;1;1	11	22	297181;332022;361197;416121;416125;416130;422342;424212;432134;474818;514394;514396;514398;564090;564101;587318;587322;587324;587325;587328;648937;648940	Integrin-linked protein kinase OS=Homo sapiens OX=9606 GN=ILK PE=1 SV=2
377	sp|Q9NY97|B3GN2_HUMAN	46373.7	KPQEMIDIWSQLQSAHLK	1	1	1	664481	N-acetyllactosaminide beta-1,3-N-acetylglucosaminyltransferase 2 OS=Homo sapiens OX=9606 GN=B3GNT2 PE=1 SV=2
378	sp|P01880|IGHD_HUMAN	42764.5	EPAAQAPVK;VPTGGVEEGLLER;DSYYMTSSQLSTPLQQWR	1;1;1	3	3	356999;449318;652401	Immunoglobulin heavy constant delta OS=Homo sapiens OX=9606 GN=IGHD PE=1 SV=3
379	sp|P22694|KAPCB_HUMAN	40693	NLLQVDLTK;ATEQYYAMK;KVEAPFIPK	1;1;1	3	3	418063;442392;484778	cAMP-dependent protein kinase catalytic subunit beta OS=Homo sapiens OX=9606 GN=PRKACB PE=1 SV=2
380	sp|P46459|NSF_HUMAN	83037.3	LFGLLVK;YVGESEANIR;LLDYVPIGPR;MEIGLPDEK;VLDDGELLVQQTK;TPLVSVLLEGPPHSGK	1;1;1;1;1;1	6	7	288393;355898;355900;358206;413265;536493;576370	Vesicle-fusing ATPase OS=Homo sapiens OX=9606 GN=NSF PE=1 SV=3
381	sp|P42574|CASP3_HUMAN	32025.6	SGTDVDAANLR	1	1	1	346162	Caspase-3 OS=Homo sapiens OX=9606 GN=CASP3 PE=1 SV=2
382	sp|P01833|PIGR_HUMAN	84411.1	TVTINCPFK;ADEGWYWCGVK	1;1	2	2	432967;515630	Polymeric immunoglobulin receptor OS=Homo sapiens OX=9606 GN=PIGR PE=1 SV=4
383	sp|P05783|K1C18_HUMAN	48010.5	IVDGK;AQYDELAR	0;1	1	1	132048;255670	Keratin, type I cytoskeletal 18 OS=Homo sapiens OX=9606 GN=KRT18 PE=1 SV=2
384	sp|Q14517|FAT1_HUMAN	509361	TGVVSSK;TGLITTTSR;FAGLTSVK;ILNVFQK;VDTEVGHVIR;VQATDADAGLNR;EYLVTVVAK;LYEMEILAADR;LYGSSGISSMAK;IVSGDSENLFK;TSGVLSTTGTPFDR;FTQDVYSAVVK;SNQAEYDLMVK;MGVYITHPAWEVR;EEPQLFSTVVVK;TLNLDNYVFFGGHIR;YSLLDHGEGNFDVDK;AFEVNPQGVLLTSSAIK;LVLDQVHTASGTAPGTLK;AEISEFAPPNTPVVMVK	1;1;1;1;1;1;1;1;1;1;1;1;1;1;1;1;1;1;1;1	20	22	218781;245701;308507;330950;349293;400472;409016;439130;469490;471711;471949;484303;495208;504678;517006;554956;554957;593704;606742;612332;615003;615005	Protocadherin Fat 1 OS=Homo sapiens OX=9606 GN=FAT1 PE=1 SV=2
385	sp|P05067|A4_HUMAN	87896.4	SQVMTHLR;HVFNMLK;QQLVETHMAR;WDSDPSGTK;THPHFVIPYR;WYFDVTEGK;ISYGNDALMPSLTETK;EQNYSDDVLANMISEPR;YLETPGDENEHAHFQK;STNLHDYGMLLPCGIDK	1;1;1;1;1;1;1;1;1;1	10	15	259438;259445;345807;345814;392877;396830;415914;415918;454463;599734;602247;602251;625429;625432;627750	Amyloid-beta precursor protein OS=Homo sapiens OX=9606 GN=APP PE=1 SV=3
386	sp|Q9Y5L4|TIM13_HUMAN	10703.1	YMDAWNTVSRAYNSR	1	1	1	617575	Mitochondrial import inner membrane translocase subunit Tim13 OS=Homo sapiens OX=9606 GN=TIMM13 PE=1 SV=1
387	sp|Q16254|E2F4_HUMAN	44257.4	CFAGDTLLAIR	1	1	1	402802	Transcription factor E2F4 OS=Homo sapiens OX=9606 GN=E2F4 PE=1 SV=2
388	sp|Q96AG4|LRC59_HUMAN	35290	VLQHMK;LVTLPVSFAQLK;LVNLQHLDLLNNK	1;1;1	3	3	267866;501039;554378	Leucine-rich repeat-containing protein 59 OS=Homo sapiens OX=9606 GN=LRRC59 PE=1 SV=1
389	sp|Q9Y3L3|3BP1_HUMAN	75989.9	TPETAEFLGEDLLQVEQR	1	1	1	617011	SH3 domain-binding protein 1 OS=Homo sapiens OX=9606 GN=SH3BP1 PE=1 SV=3
390	sp|Q96HW7|INT4_HUMAN	109053	CLQLLGNLGSLEK	1	1	3	533575;533598;533620	Integrator complex subunit 4 OS=Homo sapiens OX=9606 GN=INTS4 PE=1 SV=2
391	sp|P10809|CH60_HUMAN	61169.4	VTDALNATR;VGGTSDVEVNEK;ISSIQSIVPALEIANAHR	1;1;1	3	4	252308;478095;478097;589450	60 kDa heat shock protein, mitochondrial OS=Homo sapiens OX=9606 GN=HSPD1 PE=1 SV=2
392	sp|Q9Y274|SIA10_HUMAN	38570	NLVINLTQD;TAAYELLHFPK;FHQFHPFLCAADFR	1;1;1	3	3	295226;492904;561654	Type 2 lactosamine alpha-2,3-sialyltransferase OS=Homo sapiens OX=9606 GN=ST3GAL6 PE=1 SV=1
393	sp|Q9H6X2|ANTR1_HUMAN	63415.3	LTEDREQIR;ASEQIYYENR	1;1	2	3	366542;417813;417818	Anthrax toxin receptor 1 OS=Homo sapiens OX=9606 GN=ANTXR1 PE=1 SV=2
394	sp|P13284|GILT_HUMAN	28554.2	GMQLMHANAQR	1	1	1	411185	Gamma-interferon-inducible lysosomal thiol reductase OS=Homo sapiens OX=9606 GN=IFI30 PE=1 SV=3
395	sp|P47712|PA24A_HUMAN	85679.4	YGTFMAPDLFGSK;GSTMEEELENITTK	1;1	2	3	530896;565497;565498	Cytosolic phospholipase A2 OS=Homo sapiens OX=9606 GN=PLA2G4A PE=1 SV=2
396	sp|P01709|LV208_HUMAN	12469.9	RPSGVPDR;LMIYEVSK	0;1	1	1	203586;203600;203602;203606;203610;392634	Immunoglobulin lambda variable 2-8 OS=Homo sapiens OX=9606 GN=IGLV2-8 PE=1 SV=2
397	sp|P01706|LV211_HUMAN	12789.1	RPSGVPDR;LMIYDVSK	0;1	1	3	203586;203600;203602;203606;203610;386237;386238;386244	Immunoglobulin lambda variable 2-11 OS=Homo sapiens OX=9606 GN=IGLV2-11 PE=1 SV=2
398	sp|A0M8Q6|IGLC7_HUMAN	11399.7	ADGSPVK;VTHEGSTVEK;VGVETTKPSK;YAASSYLSLTPEQWK;AAPSVTLFPPSSEELQANK;QSNNKYAASSYLSLTPEQWK	0;1;1;0;0;0	2	5	215945;215949;215952;215954;215955;215960;215968;215978;215980;436180;436183;436184;489327;489328;600605;600607;600612;600615;600616;600619;600620;600621;600622;600623;600624;600626;600627;600628;600629;600630;600631;600632;600633;600634;600635;600636;600637;600638;600639;600640;600641;600642;600643;600644;600645;600646;600647;600648;600649;600650;600651;600652;600653;600654;600656;600657;632578;…	Immunoglobulin lambda constant 7 OS=Homo sapiens OX=9606 GN=IGLC7 PE=1 SV=3
399	sp|P0DOY2|IGLC2_HUMAN	11439.6	TVAPTECS;ADSSPVK;AGVETTTPSK;SYSCQVTHEGSTVEK;YAASSYLSLTPEQWK;AGVETTTPSKQSNNK;AAPSVTLFPPSSEELQANK;QSNNKYAASSYLSLTPEQWK	0;1;1;0;0;1;0;0	3	51	191522;191529;191531;191535;234644;234654;234657;234689;234691;234692;234693;234698;234699;234705;234729;234771;395943;395950;395952;395953;395954;395955;395958;395959;395961;395962;395963;395967;395968;395969;395970;395973;395974;395975;395976;395977;395978;395979;395981;395984;395986;395987;395988;395989;395993;395995;395996;395997;395999;396001;396002;396003;396008;396017;594208;594209;594211;…	Immunoglobulin lambda constant 2 OS=Homo sapiens OX=9606 GN=IGLC2 PE=1 SV=1
400	sp|P0DOX8|IGL1_HUMAN	23083.2	TVAPTECS;RPSGVPDR;ADGSPVK;VTVLGQPK;AGVETTKPSK;SYSCQVTHEGSTVEK;YAASSYLSLTPEQWK;ANPTVTLFPPSSEELQANK;QSNNKYAASSYLSLTPEQWK	0;0;0;1;1;0;0;1;0	3	36	191522;191529;191531;191535;203586;203600;203602;203606;203610;215945;215949;215952;215954;215955;215960;215968;215978;215980;319176;319178;319183;319184;319185;319187;319191;319192;319193;319194;319195;319196;319201;481712;481717;481721;481724;481730;594208;594209;594211;594213;594215;594223;628516;628517;628519;600605;600607;600612;600615;600616;600619;600620;600621;600622;600623;600624;600626;…	Immunoglobulin lambda-1 light chain OS=Homo sapiens OX=9606 PE=1 SV=1
401	sp|Q9NVM6|DJC17_HUMAN	34762.2	QAAERQQLIAR	1	1	2	422682;422689	DnaJ homolog subfamily C member 17 OS=Homo sapiens OX=9606 GN=DNAJC17 PE=1 SV=1
402	sp|P10768|ESTD_HUMAN	31937.6	SVSAFAPICNPVLCPWGK	1	1	1	636297	S-formylglutathione hydrolase OS=Homo sapiens OX=9606 GN=ESD PE=1 SV=2
403	sp|P06865|HEXA_HUMAN	61102.4	ALLSAPWYLNR	1	1	1	431204	Beta-hexosaminidase subunit alpha OS=Homo sapiens OX=9606 GN=HEXA PE=1 SV=2
404	sp|P0DP23|CALM1_HUMAN	16808.8	DGDGTITTK;EAFSLFDKDGDGTITTK;EADIDGDGQVNYEEFVQMMTAK	1;1;1	3	5	355557;355558;642504;642505;670205	Calmodulin-3 OS=Homo sapiens OX=9606 GN=CALM3 PE=1 SV=1
405	sp|Q13561|DCTN2_HUMAN	44299.9	LQSVLGK;LTPVLLAK;LLLQLEATK;VHQLYETIQR;ENLATVEGNFASIDER;LLGPDAAINLTDPDGALAK;TGYESGEYEMLGEGLGVK	1;1;1;1;1;1;1	7	10	260609;327509;412106;423792;423796;423800;554631;619321;619323;625881	Dynactin subunit 2 OS=Homo sapiens OX=9606 GN=DCTN2 PE=1 SV=4
406	sp|P37840|SYUA_HUMAN	14433.2	QGVAEAAGK;EGVLYVGSK;TVEGAGSIAAATGFVK	1;1;1	3	3	312694;377564;541205	Alpha-synuclein OS=Homo sapiens OX=9606 GN=SNCA PE=1 SV=1
407	sp|P53609|PGTB1_HUMAN	43178.1	LAGSGEGER	1	1	1	198651	Geranylgeranyl transferase type-1 subunit beta OS=Homo sapiens OX=9606 GN=PGGT1B PE=1 SV=2
408	sp|A0A0C4DH25|KVD20_HUMAN	12603.3	LLIYDASSR;FSGSGSGTDFTLTISR	1;0	1	4	300542;300545;300548;300564;523881;523882;523888	Immunoglobulin kappa variable 3D-20 OS=Homo sapiens OX=9606 GN=IGKV3D-20 PE=3 SV=1
409	sp|P01619|KV320_HUMAN	12645.3	LLIYGASSR;FSGSGSGTDFTLTISR;LLIYGASSRATGIPDR;ASQSVSSSYLAWYQQKPGQAPR	1;0;1;1	3	6	264612;264614;264626;264628;523881;523882;523888;537131;667097	Immunoglobulin kappa variable 3-20 OS=Homo sapiens OX=9606 GN=IGKV3-20 PE=1 SV=2
410	sp|Q6IAA8|LTOR1_HUMAN	17829.9	TDEQALLSSILAK	1	1	1	520261	Ragulator complex protein LAMTOR1 OS=Homo sapiens OX=9606 GN=LAMTOR1 PE=1 SV=2
411	sp|P61006|RAB8A_HUMAN	23806.2	FMETSAK	1	1	1	302944	Ras-related protein Rab-8A OS=Homo sapiens OX=9606 GN=RAB8A PE=1 SV=1
412	sp|Q8IXK2|GLT12_HUMAN	67733.1	IHEEESAVVCPVIDVIDWNTFEYLGNSGEPQIGGFDWR	1	1	1	695101	Polypeptide N-acetylgalactosaminyltransferase 12 OS=Homo sapiens OX=9606 GN=GALNT12 PE=1 SV=3
413	sp|P05976|MYL1_HUMAN	21170.8	DQATYEDFVEGLR	1	1	1	500285	Myosin light chain 1/3, skeletal muscle isoform OS=Homo sapiens OX=9606 GN=MYL1 PE=2 SV=3
414	sp|P25705|ATPA_HUMAN	59809.6	VGSAAQTR;QVAGTMK;STVAQLVK;EPMQTGIK;VVDALGNAIDGK;TGTAEMSSILEER;TGAIVDVPVGEELLGR;NVQAEEMVEFSSGLK;FENAFLSHVVSQHQALLGTIR	1;1;1;1;1;1;1;1;1	9	10	146216;254660;321553;353550;461815;467846;521691;584291;648683;648685	ATP synthase subunit alpha, mitochondrial OS=Homo sapiens OX=9606 GN=ATP5F1A PE=1 SV=1
415	sp|Q9H4B7|TBB1_HUMAN	50846.8	NTMAACDLR;IREEYPDR;FPGQLNADLR;LAVNMVPFPR;ISVYYNEAYGR;VSEHFSAMFK;IMNSFSVMPSPK;AVLVDLEPGTMDSIR;ALSVAELTQQMFDAR;LHFFMPGFAPLTAQGSQQYR;LGALFQPDSFVHGNSGAGNNWAK	1;0;0;0;1;1;1;1;1;1;1	8	17	307834;323145;352254;358753;358755;442666;464751;506969;506971;519629;519635;519638;534738;534740;534744;641907;641908;643222;664686;664688;664689	Tubulin beta-1 chain OS=Homo sapiens OX=9606 GN=TUBB1 PE=1 SV=1
416	sp|P07437|TBB5_HUMAN	50077.1	YLTVAAVFR;NMMAACDPR;IREEYPDR;FPGQLNADLR;LAVNMVPFPR;ISEQFTAMFR;ISVYYNEATGGK;IMNTFSVVPSPK;LHFFMPGFAPLTSR;EVDEQMLNVQNK;ALTVPELTQQVFDAK;NSSYFVEWIPNNVK;GHYTEGAELVDSVLDVVR;SGPFGQIFRPDNFVFGQSGAGNNWAK;FWEVISDEHGIDPTGTYHGDSDLQLDR	0;0;0;0;0;0;1;0;0;0;1;0;0;0;1	3	6	301612;316386;323145;352254;358753;358755;400026;400029;496245;502125;502128;520776;520777;520781;520782;520784;524639;534032;582812;582815;582820;591049;591053;626736;597692;679720;679721;681507;681508	Tubulin beta chain OS=Homo sapiens OX=9606 GN=TUBB PE=1 SV=2
417	sp|P68371|TBB4B_HUMAN	50237.2	YLTVAAVFR;NMMAACDPR;IREEYPDR;FPGQLNADLR;LAVNMVPFPR;ISEQFTAMFR;IMNTFSVVPSPK;INVYYNEATGGK;AVLVDLEPGTMDSVR;LHFFMPGFAPLTSR;EVDEQMLNVQNK;ALTVPELTQQMFDAK;NSSYFVEWIPNNVK;GHYTEGAELVDSVLDVVR;SGPFGQIFRPDNFVFGQSGAGNNWAK;FWEVISDEHGIDPTGTYHGDSDLQLER	0;0;0;0;0;0;0;1;1;0;0;1;0;0;0;1	4	7	301612;316386;323145;352254;358753;358755;400026;400029;502125;502128;504474;516253;516255;520776;520777;520781;520782;520784;524639;534032;589783;589785;591049;591053;626736;597692;679720;679721;681759;681760	Tubulin beta-4B chain OS=Homo sapiens OX=9606 GN=TUBB4B PE=1 SV=1
418	sp|A0A0A0MS14|HV145_HUMAN	13595.6	YLHWVR	1	1	1	197668	Immunoglobulin heavy variable 1-45 OS=Homo sapiens OX=9606 GN=IGHV1-45 PE=3 SV=1
419	sp|Q06830|PRDX1_HUMAN	22306.4	IGHPAPNFK;TIAQDYGVLK	1;1	2	2	391781;443506	Peroxiredoxin-1 OS=Homo sapiens OX=9606 GN=PRDX1 PE=1 SV=1
420	sp|Q7Z3K3|POGZ_HUMAN	157337	ICEWAFESEPLFLQHMK	1	1	1	651758	Pogo transposable element with ZNF domain OS=Homo sapiens OX=9606 GN=POGZ PE=1 SV=2
421	sp|Q86U17|SPA11_HUMAN	47112.5	ITPTITNFALR;SLLHTLALPSPK;TSLQVPMMHQK;KWGQLLLPSLLDLHLPR	1;1;1;1	4	6	407448;489822;489823;495770;635873;635874	Serpin A11 OS=Homo sapiens OX=9606 GN=SERPINA11 PE=2 SV=2
422	sp|P05546|HEP2_HUMAN	57187.3	NFGYTLR;FAFNLYR;LNILNAK;TLEAQLTPR;IAIDLFK;VSMMQTK;TSCLLFMGR;TNNHIMK;GPLDQLEK;NGNMAGISDQR;SVNDLYIQK;NYNLVESLK;QFPILLDFK;YEITTIHNLFR;FPVEMTHNHNFR;FTVDRPFLFLIYEHR;GGETAQSADPQWEQLNNK;GSWVNKFPVEMTHNHNFR	1;1;1;1;1;1;1;1;1;1;1;1;1;1;1;1;1;1	18	66	195483;195484;233441;285701;285703;294614;294624;294629;306442;306444;306445;306446;306449;309417;309422;309423;309426;309427;309428;309429;309431;309434;309443;318551;318575;327707;328742;351542;351550;351553;367896;432995;433018;433020;433008;433014;433015;433017;433023;433026;447653;447654;447655;447657;447658;463222;463223;463225;463226;463228;463229;463230;463231;524491;495671;596628;596629;…	Heparin cofactor 2 OS=Homo sapiens OX=9606 GN=SERPIND1 PE=1 SV=3
423	sp|Q16512|PKN1_HUMAN	104648	SLGPVELLLR;FLSAEAIGIMR	1;1	2	2	334008;390858	Serine/threonine-protein kinase N1 OS=Homo sapiens OX=9606 GN=PKN1 PE=1 SV=2
424	sp|O14980|XPO1_HUMAN	124429	QLLDFSQK;IYLDMLNVYK	1;1	2	2	390919;488261	Exportin-1 OS=Homo sapiens OX=9606 GN=XPO1 PE=1 SV=1
425	sp|P19652|A1AG2_HUMAN	23854.7	TEDTIFLR;EHVAHLLFLR;SDVMYTDWK;WFYIASAFR;TLMFGSYLDDEK	0;1;1;0;1	3	7	273739;402188;402189;402192;402193;402194;458785;458860;527542	Alpha-1-acid glycoprotein 2 OS=Homo sapiens OX=9606 GN=ORM2 PE=1 SV=2
426	sp|P02763|A1AG1_HUMAN	23706.8	TEDTIFLR;SDVVYTDWK;WFYIASAFR;TYMLAFDVNDEK;EQLGEFYEALDCLR;YVGGQEHFAHLLILR	0;1;0;1;1;1	4	13	273739;445004;445005;458860;533833;533837;549493;552081;552083;552086;552088;552089;552090;552091;552099	Alpha-1-acid glycoprotein 1 OS=Homo sapiens OX=9606 GN=ORM1 PE=1 SV=1
427	sp|P30153|2AAA_HUMAN	66047.2	HMLPTVLR;MAGDPVANVR;AVGPEITK;LAGGDWFTSR;VLELDNVK;LSTIALALGVER;LTQDQDVDVK;ELVSDANQHVK;KLSTIALALGVER;TDLVPAFQNLMK	1;1;1;1;1;1;1;1;1;1	10	11	256574;295111;303601;341219;366305;405924;458854;479754;515822;517276;517279	Serine/threonine-protein phosphatase 2A 65 kDa regulatory subunit A alpha isoform OS=Homo sapiens OX=9606 GN=PPP2R1A PE=1 SV=4
428	sp|P20160|CAP7_HUMAN	27306.8	QFPFLASIQNQGR	1	1	2	489700;489708	Azurocidin OS=Homo sapiens OX=9606 GN=AZU1 PE=1 SV=3
429	sp|P50502|F10A1_HUMAN	41458.5	EWVESMGGK;LDYDEDASAMLK	1;1	2	2	409184;515635	Hsc70-interacting protein OS=Homo sapiens OX=9606 GN=ST13 PE=1 SV=2
430	sp|P05156|CFAI_HUMAN	68083.5	LPYQCPK;SLECLHPGTK;SFPTYCQQK;VFSLQWGEVK;HGNTDSEGIVEVK;VTYTSQEDLVEK;AQLGDLPWQVAIK;GLETSLAECTFTK;RAQLGDLPWQVAIK;YQIWTTVVDWIHPDLKR	1;1;1;1;1;1;1;1;1;1	10	20	354668;354672;453700;453710;458287;458289;467466;519105;519108;519110;519116;519119;519120;525673;532154;532156;536216;568380;651128;651135	Complement factor I OS=Homo sapiens OX=9606 GN=CFI PE=1 SV=2
431	sp|O00507|USP9Y_HUMAN	294352	WVVPVLPK;NDALSMIIK;LLLTAIGYGHVR	1;1;1	3	3	370054;401740;435078	Probable ubiquitin carboxyl-terminal hydrolase FAF-Y OS=Homo sapiens OX=9606 GN=USP9Y PE=2 SV=2
432	sp|Q13395|TARB1_HUMAN	183822	EGVIHFLELYETK	1	1	1	564781	Probable methyltransferase TARBP1 OS=Homo sapiens OX=9606 GN=TARBP1 PE=1 SV=1
433	sp|Q9Y4G6|TLN2_HUMAN	273763	WAASPK;AVAAGNSCR;GITMATAK;LQAAGNAVK;SIAAATSALVK;QEDVIATANLSR;EVANSTANLVK;TYGVSFFLVK;VMVTNVTSLLK;NCGEMSEIEAK;DPVQLNLLYVQAR;QVAASTAQLLVACK	0;0;0;0;0;0;0;0;0;1;0;0	1	1	206726;217783;290242;336119;413489;413498;413505;436508;436517;454840;458926;474833;474835;487195;495817;495820;553359;536923;536925	Talin-2 OS=Homo sapiens OX=9606 GN=TLN2 PE=1 SV=4
434	sp|Q9Y490|TLN1_HUMAN	271748	AASAAQR;SLAQAAR;SQLAAAAR;GTPQDLAR;AVTQALNR;LADVVK;AVGDASK;WAASPK;AVAAGNSCR;TTNPTAK;AHATGAGPAGR;IFQAHK;MLDGTVK;SAQPASAEPR;GITMATAK;GISMSSSK;VLVEDTK;ALDYYMLR;TSTPEDFIR;GLAGAVSELLR;AQVVSNLK;AVEDEATK;LQAAGNAVK;ALEATTEHIR;AEASQLGHK;ASSLIEEAK;ALGDLISATK;ALDGAFTEENR;FLPSELRDEH;SIAAATSALVK;AVASAAAALVLK;QEDVIATANLSR;KIFQAHK;VSHVLAALQAGNR;TVSDSIKK;CTQDLGNSTK;AAMEPIVISAK;EVANSTANLVK;ADQDSEAMKR;VEHGSVALPAIMR…	1;1;1;1;1;1;1;0;0;1;1;1;1;1;0;1;1;1;1;1;1;1;0;1;1;1;1;1;1;0;1;0;1;1;1;1;1;0;1;1;0;1;1;1;1;1;0;1;1;1;1;1;1;1;1;0;1;1;1;1;1;0;1;1;1;1;1;1;1;1;1;1;1;1;1;1;1;1;1;1;1;1;1;1;1;1;1;1;1	78	185	89317;89319;109612;109622;145214;145217;186993;197064;197065;197066;197067;197861;199775;199781;206726;217783;253166;255745;255747;255748;255749;255750;255752;255756;260074;272824;272836;272842;284878;290242;292507;297287;303866;303876;303878;316453;316454;316455;316464;328453;328456;328458;328459;329318;329322;329323;331269;331272;331273;331274;336119;357316;371559;375398;375400;395345;395346;39…	Talin-1 OS=Homo sapiens OX=9606 GN=TLN1 PE=1 SV=3
435	sp|Q9Y2Q3|GSTK1_HUMAN	25576.3	DFLSVMLEK;MELLAHLLGEK;HHLQIPIHFPK;NEDITEPQSILAAAEK;FLTAVNLEHPEMLEK	1;1;1;1;1	5	5	433881;483703;514672;597516;606050	Glutathione S-transferase kappa 1 OS=Homo sapiens OX=9606 GN=GSTK1 PE=1 SV=3
436	sp|Q13043|STK4_HUMAN	55804.9	AVGDEMGTVR;GLEYLHFMR;ATATQLLQHPFVR;QVPVESDLQEIIK;LADFGVAGQLTDTMAK	1;1;1;1;1	5	6	298337;298346;369400;483442;545586;577834	Serine/threonine-protein kinase 4 OS=Homo sapiens OX=9606 GN=STK4 PE=1 SV=2
437	sp|P17812|PYRG1_HUMAN	67314.2	FEVNPVWK;GIIASSVGTILK	1;1	2	2	407844;458529	CTP synthase 1 OS=Homo sapiens OX=9606 GN=CTPS1 PE=1 SV=2
438	sp|Q01433|AMPD2_HUMAN	101404	YFAHIIK	1	1	1	347452	AMP deaminase 2 OS=Homo sapiens OX=9606 GN=AMPD2 PE=1 SV=2
439	sp|Q9NYU2|UGGG1_HUMAN	177801	VMEGLHR;SHIQQLR;HYIFNPR;ANPGAWILR;IMMLSVLK;SGYWASHLAGR;FTILDSQGK;ILETTTFFQR;VDALLSAQPK;DLHPDLEGQLK;VEEDVASDLVMK;VWQLQDLSFQTAAR;LNIQPSEADYAVDIR;AIWAALQTQTSNAAK	1;1;1;1;1;1;1;1;1;1;1;1;1;1	14	14	175531;202699;243503;275515;368755;389191;403343;410866;417336;486552;506236;530910;540278;563921	UDP-glucose:glycoprotein glucosyltransferase 1 OS=Homo sapiens OX=9606 GN=UGGT1 PE=1 SV=3
440	sp|Q14623|IHH_HUMAN	45546.5	LLLEEGSFHPLGMSGAGS;VAAVSTHVALGAYAPLTK	1;1	2	2	563602;605659	Indian hedgehog protein OS=Homo sapiens OX=9606 GN=IHH PE=1 SV=4
441	sp|Q14766|LTBP1_HUMAN	195094	NTQPVAK;IDGPTGQK;HLCAHGQCR;EEPVEALTFSR;QGTYYDPVK;QLCCCSVGK;LYQHSQQPGK;FPPNIVNIHVK;LCQIPVHGASVPK;CTCGQGYQLSAAK;QCMHPLSVHLTK;DKCQCPPNFTGK;EAQPGQSQVSYQGLPVQK;TKEAQPGQSQVSYQGLPVQK	1;1;1;1;1;1;1;1;1;1;1;1;1;1	14	22	268958;268962;268964;304020;304040;356321;419817;419820;429027;429029;444582;465580;465597;465607;490057;490059;524286;533233;534773;587327;628834;665345	Latent-transforming growth factor beta-binding protein 1 OS=Homo sapiens OX=9606 GN=LTBP1 PE=1 SV=4
442	sp|Q9Y570|PPME1_HUMAN	42669.3	LLLLAGVDR	1	1	1	258682	Protein phosphatase methylesterase 1 OS=Homo sapiens OX=9606 GN=PPME1 PE=1 SV=3
443	sp|P27918|PROP_HUMAN	53732.9	SGGLCQPCR;CAGQQQDIR;ACNHPAPK;LCTPLLPK;CEELQGQK;HCYSIQHCPLK;TCNHPVPQHGGPFCAGDATR	1;1;1;1;1;1;1	7	12	298279;298287;321912;321921;321925;321929;348764;372155;396321;396331;585348;629540	Properdin OS=Homo sapiens OX=9606 GN=CFP PE=1 SV=2
444	sp|P11215|ITAM_HUMAN	128392	AIMEFNPR;VQSLVLGAPR;GFGQSVVQLQGSR;LPSHSDFLAELR;VMQHQYQVSNLGQR;FGDPLGYEDVIPEADREGVIR	1;1;1;1;1;1	6	6	263408;301679;451185;457630;536604;646844	Integrin alpha-M OS=Homo sapiens OX=9606 GN=ITGAM PE=1 SV=2
445	sp|P30990|NEUT_HUMAN	19992.1	ALEADFLTNMHTSK	1	1	1	564721	Neurotensin/neuromedin N OS=Homo sapiens OX=9606 GN=NTS PE=1 SV=2
446	sp|Q2M3C6|TM266_HUMAN	58787.9	VSLFNQKNQEGFTVFQIRPVIHFQPTVPMLEDK	1	1	1	694228	Transmembrane protein 266 OS=Homo sapiens OX=9606 GN=TMEM266 PE=1 SV=2
447	sp|O75116|ROCK2_HUMAN	161921	QHPFFK;QDADGQMK;AEDYDVVK;LEGWLSLPVR	1;1;1;1	4	5	297227;347683;370317;371633;371651	Rho-associated protein kinase 2 OS=Homo sapiens OX=9606 GN=ROCK2 PE=1 SV=4
448	sp|P07355|ANXA2_HUMAN	38789.9	LMVALAK;TNQELQEINR;TPAQYDASELK;TDLEKDIISDTSGDFR	1;1;1;1	4	4	261295;406493;475146;612839	Annexin A2 OS=Homo sapiens OX=9606 GN=ANXA2 PE=1 SV=2
449	sp|Q7L576|CYFP1_HUMAN	146724	HVQLLGR;FISELAR;LGTPQQIAIAR	1;1;1	3	3	163688;172441;370515	Cytoplasmic FMR1-interacting protein 1 OS=Homo sapiens OX=9606 GN=CYFIP1 PE=1 SV=1
450	sp|A0A1B0GTW7|LMLN2_HUMAN	86977.7	LLGSSNLPTLASQSIR	1	1	1	529668	Leishmanolysin-like peptidase 2 OS=Homo sapiens OX=9606 GN=LMLN2 PE=3 SV=1
451	sp|Q9UP52|TFR2_HUMAN	88967.1	LLPLDFGR;DAWGPGAAK	1;0	1	1	233608;336430	Transferrin receptor protein 2 OS=Homo sapiens OX=9606 GN=TFR2 PE=1 SV=1
452	sp|P02786|TFR1_HUMAN	85256.1	TDSTCR;DQHFVK;DAWGPGAAK;AVLGTSNFK;LVHANFGTK;YNSQLLSFVR;LDSTDFTGTIK;AAAEVAGQFVIK;SSGLPNIPVQTISR;EMGLSLQWLYSAR;LTHDVELNLDYER;VSASPLLYTLIEK;VEYHFLSPYVSPK;LFGNMEGDCPSDWK;LVYLVENPGGYVAYSK;HVFWGSGSHTLPALLENLK	1;1;0;1;1;1;1;1;1;1;1;1;1;1;1;1	15	26	121188;121190;278398;336430;369553;394502;394509;398959;468825;468831;468833;470422;470424;479767;479772;503369;519942;519945;530983;583386;562224;562229;562233;581673;606213;606214;645810	Transferrin receptor protein 1 OS=Homo sapiens OX=9606 GN=TFRC PE=1 SV=2
453	sp|O60488|ACSL4_HUMAN	80202.1	LTLLAQQK	1	1	1	358842	Long-chain-fatty-acid--CoA ligase 4 OS=Homo sapiens OX=9606 GN=ACSL4 PE=1 SV=2
454	sp|Q6ZMQ8|LMTK1_HUMAN	146229	LATEAEGTTGPR	1	1	1	388210	Serine/threonine-protein kinase LMTK1 OS=Homo sapiens OX=9606 GN=AATK PE=1 SV=2
455	sp|P21695|GPDA_HUMAN	38152.5	ANATGISLIK	1	1	1	394962	Glycerol-3-phosphate dehydrogenase [NAD(+)], cytoplasmic OS=Homo sapiens OX=9606 GN=GPD1 PE=1 SV=4
456	sp|P25774|CATS_HUMAN	38080.5	AATCSK	1	1	1	192861	Cathepsin S OS=Homo sapiens OX=9606 GN=CTSS PE=1 SV=3
457	sp|P19823|ITIH2_HUMAN	106835	ALYAQAR;TILDDLR;IYLQPGR;LGSYEHR;VQSTITSR;HADPDFTR;TQVADAK;FQLVAENR;QTVEAMK;LSTYFGK;SLAPTAAAK;NDLISATK;SSALDMENFR;KLGSYEHR;LSNENHGIAQR;MATTMIQSK;TEVNVLPGAK;FYNQVSTPLLR;DKHADPDFTR;MKQTVEAMK;IYGNQDTSSQLK;IQPSGGTNINEALLR;VQFELHYQEVK;AHGLIGQFMQEPK;KFYNQVSTPLLR;AHVSFKPTVAQQR;AEDHFSVIDFNQNIR;VENDPHFIIYLPK;ETAVDGELVVLYDVK;IYGNQDTSSQLKK;KLWAYLTINQLLAER;VVNNSPQPQNVVFDVQIPK;FLHVPDTFEGHFDGVPVISK;NVQFNYPHTSVT…	1;1;1;1;1;1;1;1;1;1;1;1;1;1;1;1;1;1;1;1;1;1;1;1;1;1;1;1;1;1;1;1;1;1	34	172	147957;178180;178209;179177;189449;208275;208283;208289;208307;208318;208327;208338;250625;250628;250631;250632;250634;250638;250647;250648;250649;250652;253182;253185;253192;253193;253194;253203;253212;262683;299553;299556;299557;299558;304045;312181;312182;312190;312192;312193;312196;312198;330806;330807;330809;330813;330820;330825;371246;379699;395603;395605;395607;395610;403537;403539;403542;…	Inter-alpha-trypsin inhibitor heavy chain H2 OS=Homo sapiens OX=9606 GN=ITIH2 PE=1 SV=2
458	sp|Q9H2G2|SLK_HUMAN	143216	ETSVLAAAK;LADFGVSAK	1;1	2	2	346362;355643	STE20-like serine/threonine-protein kinase OS=Homo sapiens OX=9606 GN=SLK PE=1 SV=1
459	sp|P19320|VCAM1_HUMAN	82289.7	SIDGAYTIR;TQIDSPLSGK;LHIDEMDSVPTVR;LHIDDMEFEPK;SLEMTFIPTIEDTGK	1;1;1;1;1	5	7	274380;418787;490977;516464;516484;587534;587538	Vascular cell adhesion protein 1 OS=Homo sapiens OX=9606 GN=VCAM1 PE=1 SV=1
460	sp|Q5SXM2|SNPC4_HUMAN	160116	LLQAVAK	1	1	1	259661	snRNA-activating protein complex subunit 4 OS=Homo sapiens OX=9606 GN=SNAPC4 PE=1 SV=1
461	sp|P02774|VTDB_HUMAN	54461.5	TSALSAK;YTFELSR;VLEPTLK;ELSSFIDK;LCDNLSTK;ELPEHTVK;DVCDPGNTK;LPDATPTELAK;KLCMAALK;THLPEVFLSK;VCSQYAAYGEK;KELSSFIDK;RTHLPEVFLSK;VMDKYTFELSR;FPSGTFEQVSQLVK;AKLPDATPTELAK;KFPSGTFEQVSQLVK;GQELCADYSENTFTEYK;SLGECCDVEDSTTCFNAK;SCESNSPFPVHPGTAECCTK;HQPQEFPTYVEPTNDEICEAFR;SYLSMVGSCCTSASPTVCFLK	1;1;1;1;1;1;1;1;1;1;1;1;1;1;1;1;1;1;1;1;1;1	22	77	218765;218769;218770;218771;218777;218783;218789;223934;223935;294743;294747;370389;370395;370396;370398;376856;377994;378003;378004;378009;401911;401915;457667;457678;457680;459708;459709;459710;459714;461522;461523;461524;461526;461528;461529;489406;494865;504065;504067;504068;504069;504074;504077;504080;520221;520224;562489;562490;566093;566095;566096;626548;626550;626554;626556;626558;626559;…	Vitamin D-binding protein OS=Homo sapiens OX=9606 GN=GC PE=1 SV=2
462	sp|P55083|MFAP4_HUMAN	28954	ADGEYWLGLQNMHLLTLK	1	1	1	645512	Microfibril-associated glycoprotein 4 OS=Homo sapiens OX=9606 GN=MFAP4 PE=1 SV=2
463	sp|Q10567|AP1B1_HUMAN	105464	KGEIFELK;LQSSNIFTVAK;MEPLNNLQVAVK	1;1;1	3	3	467519;471510;511840	AP-1 complex subunit beta-1 OS=Homo sapiens OX=9606 GN=AP1B1 PE=1 SV=2
464	sp|P29144|TPP2_HUMAN	139727	IWDPVHR;VPITAVIAAK	1;1	2	2	228714;392703	Tripeptidyl-peptidase 2 OS=Homo sapiens OX=9606 GN=TPP2 PE=1 SV=4
465	sp|Q9NRN5|OLFL3_HUMAN	46362.4	LAALEER;HLCLAK;DFTLAMAAR;DPLGQTEK;FGGPAGLWTK;MLPLLEVAEK;QLYAWDDGYQIVYK;LDPQTLDTEQQWDTPCPR	1;1;1;1;1;1;1;1	8	12	151733;259083;274189;345028;414265;454084;454085;604304;632327;632329;632331;632332	Olfactomedin-like protein 3 OS=Homo sapiens OX=9606 GN=OLFML3 PE=2 SV=1
466	sp|Q9Y5P4|C43BP_HUMAN	71456.9	LFPHVTPK	1	1	1	370540	Collagen type IV alpha-3-binding protein OS=Homo sapiens OX=9606 GN=COL4A3BP PE=1 SV=1
467	sp|P08567|PLEK_HUMAN	40480.5	GSTLTSPCQDFGK;LPETIDLGALYLSMK;IFNHCFTGNCVIDWLVSNQSVR;EDPAYLHYYDPAGAEDPLGAIHLR	1;1;1;1	4	10	522059;522064;522068;587107;666946;667753;667754;667755;667756;667759	Pleckstrin OS=Homo sapiens OX=9606 GN=PLEK PE=1 SV=3
468	sp|O43852|CALU_HUMAN	37179.6	EQFVEFR;WIYEDVER;GHDLNEDGLVSWEEYK;EEFTAFLHPEEYDYMK;MDKEETKDWILPSDYDHAEAEAR	1;1;1;1;1	5	5	248411;341194;622507;640580;683637	Calumenin OS=Homo sapiens OX=9606 GN=CALU PE=1 SV=2
469	sp|Q13642|FHL1_HUMAN	37988.3	DGHHCCLK;QVIGTGSFFPK;AIVAGDQNVEYK;CLHPLANETFVAK	1;1;1;1	4	6	410678;464342;464349;464351;498066;546256	Four and a half LIM domains protein 1 OS=Homo sapiens OX=9606 GN=FHL1 PE=1 SV=4
470	sp|P08709|FA7_HUMAN	53025	GDSGGPHATHYR;LMTQDCLQQSR;GATALELMVLNVPR;VSQYIEWLQK;LHQPVVLTDHVVPLCLPER;NLIAVLGEHDLSEHDGDEQSR;VAQVIIPSTYVPGTTNHDIALLR;NLIAVLGEHDLSEHDGDEQSRR;RVAQVIIPSTYVPGTTNHDIALLR	1;1;1;1;1;1;1;1;1	9	33	410202;456176;483892;483893;483896;494080;494083;494089;551816;634959;634960;645693;645694;645695;645696;645697;656604;656606;656607;656610;656612;656614;669034;669036;669037;657376;657377;657378;657379;657380;657382;657384;665469	Coagulation factor VII OS=Homo sapiens OX=9606 GN=F7 PE=1 SV=1
471	sp|Q99829|CPNE1_HUMAN	59630.8	SDPFLEFFR	1	1	1	365396	Copine-1 OS=Homo sapiens OX=9606 GN=CPNE1 PE=1 SV=1
472	sp|P20701|ITAL_HUMAN	129924	IEGTQVLSGIQWFGR	1	1	1	537336	Integrin alpha-L OS=Homo sapiens OX=9606 GN=ITGAL PE=1 SV=3
473	sp|O76003|GLRX3_HUMAN	37675.3	GELVGGLDIVK;LDGAHAPELTK;LEAEGVPEVSEK;LTHAAPCMLFMK;AYSNWPTYPQLYVK	1;1;1;1;1	5	6	441118;456658;492082;527813;597721;597728	Glutaredoxin-3 OS=Homo sapiens OX=9606 GN=GLRX3 PE=1 SV=2
474	sp|Q96C24|SYTL4_HUMAN	76585.1	GELVVSLK;ECHQLAYADEAK	1;1	2	3	320745;531101;531103	Synaptotagmin-like protein 4 OS=Homo sapiens OX=9606 GN=SYTL4 PE=1 SV=2
475	sp|P49591|SYSC_HUMAN	59235.2	LLIDEAILK;FKDPGLVDQLVK	1;1	2	2	411569;566853	Serine--tRNA ligase, cytoplasmic OS=Homo sapiens OX=9606 GN=SARS PE=1 SV=3
476	sp|P05121|PAI1_HUMAN	45070	GMAPALR;FIINDWVK;LVQGFMPHFFR;HNPTGTVLFMGQVMEP;KPLENLGMTDMFR;MAPEEIIMDRPFLFVVR	1;1;1;1;1;1	6	6	109075;414736;455899;553225;558815;615577	Plasminogen activator inhibitor 1 OS=Homo sapiens OX=9606 GN=SERPINE1 PE=1 SV=1
477	sp|P54819|KAD2_HUMAN	26670.8	AVLLGPPGAGK	1	1	1	391391	Adenylate kinase 2, mitochondrial OS=Homo sapiens OX=9606 GN=AK2 PE=1 SV=2
478	sp|P00441|SODC_HUMAN	16136	HGGPKDEER	1	1	1	409925	Superoxide dismutase [Cu-Zn] OS=Homo sapiens OX=9606 GN=SOD1 PE=1 SV=2
479	sp|P02655|APOC2_HUMAN	11258.7	TYLPAVDEK;TAAQNLYEK;ESLSSYWESAK;STAAMSTYTGIFTDQVLSVLK	1;1;1;1	4	71	415051;415069;415076;415078;415081;415082;415083;415088;415089;415090;486610;486611;415924;415927;415932;415935;415944;415945;415946;415947;415949;415953;415954;415955;415957;415959;415960;415961;415964;415965;415967;415969;415970;415971;415972;415973;415974;415977;415978;415980;415982;416003;487023;492017;492018;492021;492024;492025;492028;492029;492030;492031;492035;550112;550114;550119;550124;…	Apolipoprotein C-II OS=Homo sapiens OX=9606 GN=APOC2 PE=1 SV=1
480	sp|Q96N23|CFA54_HUMAN	356003	ALLIFEK	1	1	1	315151	Cilia- and flagella-associated protein 54 OS=Homo sapiens OX=9606 GN=CFAP54 PE=2 SV=3
481	sp|P62495|ERF1_HUMAN	49210.2	TELSQSDMFDQR	1	1	1	476253	Eukaryotic peptide chain release factor subunit 1 OS=Homo sapiens OX=9606 GN=ETF1 PE=1 SV=3
482	sp|P02792|FRIL_HUMAN	20046.1	MGDHLTNLHR;KLNQALLDLHALGSAR;TDPHLCDFLETHFLDEEVK	1;1;1	3	5	384306;595710;595713;662244;662245	Ferritin light chain OS=Homo sapiens OX=9606 GN=FTL PE=1 SV=2
483	sp|Q99613|EIF3C_HUMAN	105944	ELLGQGLLLR	1	1	1	342664	Eukaryotic translation initiation factor 3 subunit C OS=Homo sapiens OX=9606 GN=EIF3C PE=1 SV=1
484	sp|O00148|DX39A_HUMAN	49593.1	LTLHGLQQYYVK	1	1	1	537552	ATP-dependent RNA helicase DDX39A OS=Homo sapiens OX=9606 GN=DDX39A PE=1 SV=2
485	sp|Q0ZGT2|NEXN_HUMAN	80818.8	LSFEEMER;NTSVVDSEPVR	1;1	2	2	301880;388216	Nexilin OS=Homo sapiens OX=9606 GN=NEXN PE=1 SV=1
486	sp|Q9UJU6|DBNL_HUMAN	48444.7	NRNEQESAVHPR;AMSTTSISSPQPGK;GYGPDGHFGMFPANYVELIE;VAGTGEGGLEEMVEELNSGK	1;1;1;1	4	7	471384;471386;471387;520789;633937;636565;636566	Drebrin-like protein OS=Homo sapiens OX=9606 GN=DBNL PE=1 SV=1
487	sp|P00747|PLMN_HUMAN	93229.2	GTGENYR;LFLEPTR;NPDADK;YEFLNGR;NGITCQK;DVVLFEK;NLDENYCR;WELCDIPR;AFQYHSK;VYLSECK;GTSSTTTTGK;TPENFPCK;FVTWIEGVMR;WEYCNLK;KDIALLK;LSSPAVITDK;HSIFTPETNPR;EAQLPVIENK;CQSWSSMTPHR;EQQCVIMAENR;GPWCFTTDPSVR;APWCHTTNSQVR;KVYLSECK;GTSSTTTTGKK;QLGAGSIEECAAK;KCQSWSSMTPHR;VIPACLPSPNYVVADR;TPENYPNAGLTMNYCR;NPDGDVGGPWCYTTNPR;KQLGAGSIEECAAK;FSPATHPSEGLEENYCR;CTTPPPSSGPTYQCLK;ELRPWCFTTDPNKR;ATTVTGTPCQDWAAQEPHR;VV…	1;1;1;1;1;1;1;1;1;1;1;1;1;1;1;1;1;1;1;1;1;1;1;1;1;1;1;1;1;1;1;1;1;1;1;1;1;1;1;1;1;1;1	43	320	149534;149542;149543;149550;149560;149565;149569;149570;149574;149578;149583;149584;149586;149587;149589;149590;149591;149592;149597;149599;149600;149601;149602;149603;149604;149605;149606;149607;149613;149614;149615;149616;149621;149622;149624;149625;149631;149632;149635;149636;149648;149655;149670;149674;149675;149676;149677;149680;149681;198992;198994;198996;198999;199001;199002;199003;199022;…	Plasminogen OS=Homo sapiens OX=9606 GN=PLG PE=1 SV=2
488	sp|P54577|SYYC_HUMAN	59430.2	VHLMNPMVPGLTGSK	1	1	1	565348	Tyrosine--tRNA ligase, cytoplasmic OS=Homo sapiens OX=9606 GN=YARS PE=1 SV=4
489	sp|Q9NYL9|TMOD3_HUMAN	39723.4	NIPIPTLK;FGYQFTQQGPR;DREDYVPYTGEK	1;1;1	3	3	349652;440878;539630	Tropomodulin-3 OS=Homo sapiens OX=9606 GN=TMOD3 PE=1 SV=1
490	sp|Q86T65|DAAM2_HUMAN	124258	DMLEQLLK	1	1	1	395651	Disheveled-associated activator of morphogenesis 2 OS=Homo sapiens OX=9606 GN=DAAM2 PE=1 SV=3
491	sp|Q86VI3|IQGA3_HUMAN	185250	NGRGQSALQEILGK	1	1	1	539500	Ras GTPase-activating-like protein IQGAP3 OS=Homo sapiens OX=9606 GN=IQGAP3 PE=1 SV=2
492	sp|O43707|ACTN4_HUMAN	105227	AETAANR;YLDIPK;QQSNEHLR;TIPWLEDR;LDHLAEK;ALDFIASK;EAILAIHK;EGLLLWCQR;DGLAFNALIHR;TIQEMQQK;SFSTALYGESDL;GISQEQMQEFR;DHALLEEQSK;DLLLDPAWEK;TINEVENQILTR;DYETATLSDIK;ELPPDQAEYCIAR;GYEEWLLNEIR;KTFTAWCNSHLR;FAIQDISVEETSAK;ETTDTDTADQVIASFK;QFASQANVVGPWIQTK;MAPYQGPDAVPGALDYK;LSGSNPYTTVTPQIINSK;AGTQIENIDEDFRDGLK;VLAVNQENEHLMEDYEK	0;0;1;1;0;0;1;0;1;1;1;1;1;0;0;1;0;0;0;0;1;1;1;1;1;1	15	22	117294;117297;117299;263717;283826;283838;295129;309997;309999;310000;310003;332435;332437;349052;374032;399002;402108;424707;448260;461077;469345;469487;484065;484068;484074;505649;505677;505686;505687;505692;505694;505700;505701;505708;528249;551231;555210;555215;555238;600094;600096;606701;606707;606718;609716;626027;626094;641442;641445	Alpha-actinin-4 OS=Homo sapiens OX=9606 GN=ACTN4 PE=1 SV=2
493	sp|P12814|ACTN1_HUMAN	103545	AETAANR;YLDIPK;TIPWLENR;IMSIVDPNR;LDHLAEK;ALDFIASK;NYITMDELR;EGLLLWCQR;LHKPPK;DGLGFCALIHR;SIVNYKPK;DLLLDPAWEK;TINEVENQILTR;HRPELIDYGK;LAILGIHNEVSK;DHSGTLGPEEFK;ELPPDQAEYCIAR;VPENTMHAMQQK;GYEEWLLNEIR;NVNIQNFHISWK;KTFTAWCNSHLR;FAIQDISVEETSAK;LVSIGAEEIVDGNVK;KAGTQIENIEEDFR;ICDQWDNLGALTQK;ETADTDTADQVMASFK;ILAGDKNYITMDELR;QFGAQANVIGPWIQTK;MLDAEDIVGTARPDEK;DDPLTNLNTAFDVAEK;AGTQIENIEEDFRDGLK;VLAVNQENEQL…	0;0;1;1;0;0;1;0;1;1;1;0;0;1;1;1;0;1;0;1;0;0;1;1;1;1;1;1;1;1;1;1;1;1;1	24	52	117294;117297;117299;263717;294576;303925;303927;309997;309999;310000;310003;332435;332437;364119;374032;376088;376091;412238;412239;463350;463359;469345;469487;476424;494156;494163;501135;501139;505649;505677;505686;505687;505692;505694;505700;505701;505708;526107;526108;526116;528249;546257;546258;551231;555210;555215;555238;556517;556537;580313;583172;597650;597653;597658;602343;603758;603762;…	Alpha-actinin-1 OS=Homo sapiens OX=9606 GN=ACTN1 PE=1 SV=2
494	sp|P00739|HPTR_HUMAN	39499.9	NYAEVGR;NPANPVQR;QLVEIEK;GSFPWQAK;ILGGHLDAK;VMPICLPSK;VTSIQHWVQK;DIAPTLTLYVGK;TEGDGVYTLNDK;SCAVAEYGVYVK;VGYVSGWGQSDNFK;DIAPTLTLYVGKK;TEGDGVYTLNDKK;QLFALYSGNDVTDISDDR;VVLHPNYHQVDIGLIK;SPVGVQPILNEHTFCVGMSK	1;0;0;0;0;0;1;0;0;0;1;0;0;1;1;1	6	19	155745;210799;210801;329305;329313;361691;361696;361697;361698;361699;361700;363361;363365;363367;363369;363373;363387;418403;418406;418407;418417;424836;424857;475954;493237;493240;493242;493243;493244;493245;551111;551113;551116;551117;499755;499756;499757;509152;556683;556685;556687;556689;556690;606365;580012;580013;580014;580015;584613;610938;610943;616918;616922;616924;616929;616930;616935;…	Haptoglobin-related protein OS=Homo sapiens OX=9606 GN=HPR PE=2 SV=2
495	sp|P00738|HPT_HUMAN	45842.8	NPANPVQR;VGYVSGWGR;QLVEIEK;GSFPWQAK;ILGGHLDAK;VMPICLPSK;HYEGSTVPEK;VTSIQDWVQK;DIAPTLTLYVGK;TEGDGVYTLNDK;SCAVAEYGVYVK;TEGDGVYTLNNEK;YVMLPVADQDQCIR;HYEGSTVPEKK;DIAPTLTLYVGKK;TEGDGVYTLNDKK;VVLHPNYSQVDIGLIK;VMPICLPSKDYAEVGR;SPVGVQPILNEHTFCAGMSK	0;1;0;0;0;0;1;1;0;0;0;1;1;1;0;0;1;1;1	9	37	210799;210801;265198;265211;265214;329305;329313;361691;361696;361697;361698;361699;361700;363361;363365;363367;363369;363373;363387;418403;418406;418407;418417;424836;424857;455033;455035;470370;470374;470376;470377;470379;470380;470382;493237;493240;493242;493243;493244;493245;551111;551113;551116;551117;499755;499756;499757;509152;532258;532275;532276;532278;532285;532286;532289;532290;532291;…	Haptoglobin OS=Homo sapiens OX=9606 GN=HP PE=1 SV=1
496	sp|O95393|BMP10_HUMAN	48511.9	TSMPSANIIR;TPLYIDFK;LEPISILYLDK	1;1;1	3	3	330172;398630;497209	Bone morphogenetic protein 10 OS=Homo sapiens OX=9606 GN=BMP10 PE=1 SV=1
497	sp|P63218|GBG5_HUMAN	7409.84	VSQAAADLK	1	1	1	353109	Guanine nucleotide-binding protein G(I)/G(S)/G(O) subunit gamma-5 OS=Homo sapiens OX=9606 GN=GNG5 PE=1 SV=3
498	sp|P15259|PGAM2_HUMAN	28900.9	ALPFWNEEIVPQIK	1	1	1	587981	Phosphoglycerate mutase 2 OS=Homo sapiens OX=9606 GN=PGAM2 PE=1 SV=3
499	sp|Q9Y3Q8|T22D4_HUMAN	41039.9	EEVEVLK;LPHGLGEPYR	0;1	1	1	321452;356421	TSC22 domain family protein 4 OS=Homo sapiens OX=9606 GN=TSC22D4 PE=1 SV=2
500	sp|Q9H0P0|5NT3A_HUMAN	38247.9	MADGVANVEHILK	1	1	1	521936	Cytosolic 5'-nucleotidase 3A OS=Homo sapiens OX=9606 GN=NT5C3A PE=1 SV=3
501	sp|Q9Y6Q5|AP1M2_HUMAN	48174.2	SVELEDVK	1	1	1	360727	AP-1 complex subunit mu-2 OS=Homo sapiens OX=9606 GN=AP1M2 PE=1 SV=4
502	sp|Q9UN70|PCDGK_HUMAN	101283	VVSGASR;VLEDAPSGTR;QTLTVLIK	1;1;1	3	4	89699;303892;303894;359418	Protocadherin gamma-C3 OS=Homo sapiens OX=9606 GN=PCDHGC3 PE=1 SV=1
503	sp|O15144|ARPC2_HUMAN	34407.5	DNTINLIHTFR	1	1	1	445594	Actin-related protein 2/3 complex subunit 2 OS=Homo sapiens OX=9606 GN=ARPC2 PE=1 SV=1
504	sp|P27824|CALX_HUMAN	67964	GLVLMSR;HHAISAK;QTSGMEYK;WEVEEMK;GTLSGWILSK;TPYTIMFGPDK;TPELNLDQFHDK;IVDDWANDGWGLK;APVPTGEVYFADSFDR;KIPNPDFFEDLEPFR	1;1;1;1;1;1;1;1;1;1	10	14	139525;272893;272896;272900;372953;376815;425380;487790;536217;543357;556035;556040;556044;619142	Calnexin OS=Homo sapiens OX=9606 GN=CANX PE=1 SV=2
505	sp|P63241|IF5A1_HUMAN	17031.5	LPEGDLGK;IVEMSTSK;VHLVGIDIFTGK;VHLVGIDIFTGKK	1;1;1;1	4	5	311485;348883;348884;495603;581880	Eukaryotic translation initiation factor 5A-1 OS=Homo sapiens OX=9606 GN=EIF5A PE=1 SV=2
506	sp|P23141|EST1_HUMAN	62748.2	TAMSLLWK;LKDKEVAFWTNLFAK	1;1	2	2	376430;657838	Liver carboxylesterase 1 OS=Homo sapiens OX=9606 GN=CES1 PE=1 SV=2
507	sp|Q9BY76|ANGL4_HUMAN	45567	VHSITGDR;IQQLFHK;DCQELFQVGER;IQHLQSQFGLLDHK	1;1;1;1	4	6	204039;204043;358379;456500;456501;583501	Angiopoietin-related protein 4 OS=Homo sapiens OX=9606 GN=ANGPTL4 PE=1 SV=2
508	sp|P13224|GP1BB_HUMAN	22256	LSLTDPLVAER;LLPYLAEDELR	1;1	2	2	393651;441912	Platelet glycoprotein Ib beta chain OS=Homo sapiens OX=9606 GN=GP1BB PE=1 SV=1
509	sp|Q9Y519|T184B_HUMAN	46255	LDAQGR	1	1	1	82272	Transmembrane protein 184B OS=Homo sapiens OX=9606 GN=TMEM184B PE=1 SV=2
510	sp|Q08495|DEMA_HUMAN	45582.3	SPGIISQASAPR;KPPIYK;ESVGGSPQTK;VFAMSPEEFGK;DSSVPGSPSSIVAK	1;0;1;1;1	4	5	378979;389064;395561;480405;480406;505081	Dematin OS=Homo sapiens OX=9606 GN=DMTN PE=1 SV=3
511	sp|P02656|APOC3_HUMAN	10827.5	DYWSTVK;GWVTDGFSSLK;DYWSTVKDK;DALSSVQESQVAQQAR;FSEFWDLDPEVRPTSAVAA;ASEAEDASLLSFMQGYMK;GWVTDGFSSLKDYWSTVK;DKFSEFWDLDPEVRPTSAVAA	1;1;1;1;1;1;1;1	8	149	350876;350878;350890;350893;350899;350901;350903;350904;350908;350913;350917;350918;350920;350921;350923;350924;350928;350929;350930;350934;350942;350945;350949;350959;350960;350961;468413;468414;468416;468418;468429;468434;468436;468437;468439;468440;468443;468445;468446;468447;468449;468451;468452;468453;468454;468456;468457;468458;468459;468460;468461;468462;468463;468464;468465;468466;468467;…	Apolipoprotein C-III OS=Homo sapiens OX=9606 GN=APOC3 PE=1 SV=1
512	sp|P22105|TENX_HUMAN	465096	FLLYGLSGR;AVAVSGLDPAR;LQVVPVAANQR;MHLYGLHEGR;GTSWGLPASK;FTLFGIANK;MNLYGFHGGQR;MHLYGLHEGQR;FDSFTVQYK;ILISGLEPSTPYR;DAQGQPQAVPVSGDLR;LGPISADSTTAPLEK;DRDGQPQVVPVEGPQR;VVWTAQPDTFAYFQLR	1;1;1;1;1;1;1;1;1;1;1;1;1;1	14	15	292544;310410;384966;392840;401422;404433;420587;444591;444596;451540;473876;524850;546274;557935;594420	Tenascin-X OS=Homo sapiens OX=9606 GN=TNXB PE=1 SV=5
513	sp|O14818|PSA7_HUMAN	28022.7	ALLEVVQSGGK;LTVEDPVTVEYITR;LYQTDPSGTYHAWK	1;1;1	3	4	441361;524255;524260;584113	Proteasome subunit alpha type-7 OS=Homo sapiens OX=9606 GN=PSMA7 PE=1 SV=1
514	sp|Q06323|PSME1_HUMAN	28858.1	IVVLLQR;VQPEAQAK;VFELMTSLHTK;KISELDAFLK;APLDIPVPDPVKEK	1;1;1;1;1	5	6	175314;335668;497798;497803;521034;601277	Proteasome activator complex subunit 1 OS=Homo sapiens OX=9606 GN=PSME1 PE=1 SV=1
515	sp|P62820|RAB1A_HUMAN	22873.5	MGPGATAGGAEK;EFADSLGIPFLETSAK	1;0	1	1	419145;596841;596847	Ras-related protein Rab-1A OS=Homo sapiens OX=9606 GN=RAB1A PE=1 SV=3
516	sp|Q15262|PTPRK_HUMAN	163976	SLQGTSFENK;LWHLDPDTEYEIR	1;1	2	2	444404;536392	Receptor-type tyrosine-protein phosphatase kappa OS=Homo sapiens OX=9606 GN=PTPRK PE=1 SV=2
517	sp|P55056|APOC4_HUMAN	14867.6	THSLCPR;DLGPLTK;ELLETVVNR;AWFLESK;KTHSLCPR;GFMQTYYDDHLR;MKELLETVVNR	1;1;1;1;1;1;1	7	20	195436;260083;320090;320097;341535;341536;341540;341547;399387;501061;501063;501065;501073;505621;557314;505388;505389;505390;505391;505392	Apolipoprotein C-IV OS=Homo sapiens OX=9606 GN=APOC4 PE=1 SV=1
518	sp|Q8TF46|DI3L1_HUMAN	122176	ASGESPSEPMPTGR	1	1	1	462169	DIS3-like exonuclease 1 OS=Homo sapiens OX=9606 GN=DIS3L PE=1 SV=2
519	sp|Q14166|TTL12_HUMAN	75136.3	AMYAVDLMLK;DFAYGETDPLIR;AFALNDLDDYEK	1;1;1	3	3	457397;460572;526109	Tubulin--tyrosine ligase-like protein 12 OS=Homo sapiens OX=9606 GN=TTLL12 PE=1 SV=2
520	sp|Q9Y6L7|TLL2_HUMAN	115690	ISVTPGEK;FVSDGSINK;AGFAANFFK;GGGPQAISIGK	0;0;1;0	1	1	312736;385309;387810;393749	Tolloid-like protein 2 OS=Homo sapiens OX=9606 GN=TLL2 PE=1 SV=1
521	sp|P13497|BMP1_HUMAN	113498	SGLTADSK;ISVTPGEK;FYSDNSVQR;FVSDGSINK;GGGPQAISIGK;AGFAVNFFK;DGHSESSTLIGR;FHSDDTITK;KPEPVLATGSR;FHSDDTITKK;AAAFLGDIALDEEDLR;VTSTSGTITSPNWPDKYPSKK	1;0;1;0;0;1;1;1;1;1;1;1	9	14	281798;312736;344299;385309;393749;400154;412200;412201;412207;426115;426121;457428;457432;528072;543646;543653;678243	Bone morphogenetic protein 1 OS=Homo sapiens OX=9606 GN=BMP1 PE=1 SV=2
522	sp|Q8TC90|CCER1_HUMAN	47233	RENFISCTFLNPEQIIPK	1	1	1	653426	Coiled-coil domain-containing glutamate-rich protein 1 OS=Homo sapiens OX=9606 GN=CCER1 PE=1 SV=1
523	sp|P17987|TCPA_HUMAN	60800.8	SSLGPVGLDK;QAGVFEPTIVK;SQNVMAAASIANIVK	1;1;1	3	3	387985;466497;550442	T-complex protein 1 subunit alpha OS=Homo sapiens OX=9606 GN=TCP1 PE=1 SV=1
524	sp|Q32P28|P3H1_HUMAN	84178.4	ISQEIGNLMK	1	1	1	450953	Prolyl 3-hydroxylase 1 OS=Homo sapiens OX=9606 GN=P3H1 PE=1 SV=2
525	sp|Q8WVM8|SCFD1_HUMAN	72658.2	ILDNLMEMK;MLNFNVPHIK	1;1	2	2	443004;472831	Sec1 family domain-containing protein 1 OS=Homo sapiens OX=9606 GN=SCFD1 PE=1 SV=4
526	sp|Q04446|GLGB_HUMAN	80860.8	NIGENEGGIDK	1	1	1	454750	1,4-alpha-glucan-branching enzyme OS=Homo sapiens OX=9606 GN=GBE1 PE=1 SV=3
527	sp|Q9P2E9|RRBP1_HUMAN	152746	HLEEIVEK;VGAAEEELQK;KAEGAQNQGK	1;1;1	3	3	398623;430675;485306	Ribosome-binding protein 1 OS=Homo sapiens OX=9606 GN=RRBP1 PE=1 SV=5
528	sp|Q9UMY4|SNX12_HUMAN	19871.1	IVVPPLPGK	1	1	1	361425	Sorting nexin-12 OS=Homo sapiens OX=9606 GN=SNX12 PE=1 SV=3
529	sp|P55265|DSRAD_HUMAN	137160	FQVVINGR	1	1	1	234789	Double-stranded RNA-specific adenosine deaminase OS=Homo sapiens OX=9606 GN=ADAR PE=1 SV=4
530	sp|P00451|FA8_HUMAN	268305	DAASAR;VTPLIHDR;TDPWFAHR;SLPGLIGCHR;VTGVTTQGVK;AQSGSVPQFK;HNIFNPPIIAR;SWYLTENIQR;NSLNSGQGPSPK;EWLQVDFQK;AEVEDNIMVTFR;FMAYTDETFK;DLNSGLIGALLVCR;DFPILPGEIFK;LWDYGMSSSPHVLR;VDLLAPMIIHGIK;DFQITASGQYGQWAPK;HLKDFPILPGEIFK;NMASHPVSLHAVGVSYWK	0;1;1;1;1;1;1;1;1;1;1;1;1;1;1;1;1;1;1	18	22	48087;246401;295030;341307;395684;419952;425814;425844;433243;465581;467428;467869;483115;483116;488259;489557;527517;579938;527896;610484;610487;621617;633885	Coagulation factor VIII OS=Homo sapiens OX=9606 GN=F8 PE=1 SV=1
531	sp|P62873|GBB1_HUMAN	38133.3	AGVLAGHDNR;LFVSGACDASAK	0;1	1	1	282693;282707;282708;475872	Guanine nucleotide-binding protein G(I)/G(S)/G(T) subunit beta-1 OS=Homo sapiens OX=9606 GN=GNB1 PE=1 SV=3
532	sp|Q9UDR5|AASS_HUMAN	102790	YKFSWSPVGVLMNVMQSATYLLDGK	1	1	1	688686	Alpha-aminoadipic semialdehyde synthase, mitochondrial OS=Homo sapiens OX=9606 GN=AASS PE=1 SV=1
533	sp|Q14651|PLSI_HUMAN	70590.4	AYFHLLNQIAPK	1	1	1	526411	Plastin-1 OS=Homo sapiens OX=9606 GN=PLS1 PE=1 SV=2
534	sp|Q9BXJ3|C1QT4_HUMAN	35386.8	NRDEVQALAFDEQR	1	1	1	537278	Complement C1q tumor necrosis factor-related protein 4 OS=Homo sapiens OX=9606 GN=C1QTNF4 PE=1 SV=2
535	sp|P15814|IGLL1_HUMAN	23158.7	YAASSYLSLTPEQWR	1	1	2	556376;606170	Immunoglobulin lambda-like polypeptide 1 OS=Homo sapiens OX=9606 GN=IGLL1 PE=1 SV=1
536	sp|Q14674|ESPL1_HUMAN	236546	GVSLLLSVLR	1	1	1	311016	Separin OS=Homo sapiens OX=9606 GN=ESPL1 PE=1 SV=3
537	sp|P09486|SPRC_HUMAN	35447	NVLVTLYER;LEAGDHPVELLAR;APLIPMEHCTTR;LHLDYIGPCK;FFETCDLDNDK;TFDSSCHFFATK;YIPPCLDSELTEFPLR	1;1;1;1;1;1;1	7	20	339574;443086;466965;468339;468340;468344;473612;473618;473619;533583;523858;523865;523866;523867;523869;534154;595759;595771;595778;595782	SPARC OS=Homo sapiens OX=9606 GN=SPARC PE=1 SV=1
538	sp|Q8N2S1|LTBP4_HUMAN	182425	GPALCGSQR;GYLAPSGDLSLR	1;1	2	2	242887;408089	Latent-transforming growth factor beta-binding protein 4 OS=Homo sapiens OX=9606 GN=LTBP4 PE=1 SV=2
539	sp|P55010|IF5_HUMAN	49630	VLTLSDDLER	1	1	1	366985	Eukaryotic translation initiation factor 5 OS=Homo sapiens OX=9606 GN=EIF5 PE=1 SV=2
540	sp|Q16539|MK14_HUMAN	41477.1	LVGTPGAELLK;TLFPGTDHIDQLK	1;1	2	2	440494;542501	Mitogen-activated protein kinase 14 OS=Homo sapiens OX=9606 GN=MAPK14 PE=1 SV=3
541	sp|P13521|SCG2_HUMAN	70879	IILEALR	1	1	1	166356	Secretogranin-2 OS=Homo sapiens OX=9606 GN=SCG2 PE=1 SV=2
542	sp|P02746|C1QB_HUMAN	26914.6	DQTIR;IAFSATR;TINVPLR;GNLCVNLMR;LEQGENVFLQATDK;FDHVITNMNNNYEPR;VPGLYYFTYHASSR	1;1;1;1;1;1;1	7	49	68907;68932;134775;134782;134787;134793;134797;134811;134813;134815;134816;134817;134820;134822;134834;134835;134836;134840;134846;157566;157579;322522;322524;322528;322533;322534;322546;322549;331745;331750;567451;567453;567455;567456;567457;567458;567460;567461;567462;567463;567465;567467;567469;577006;577007;577008;577010;619083;582983	Complement C1q subcomponent subunit B OS=Homo sapiens OX=9606 GN=C1QB PE=1 SV=3
543	sp|Q9NQ79|CRAC1_HUMAN	72156.1	FGAFAR;GVASLFAGR;FSMPSPVR;VVLYTK;GVALADFNR;DVAAEAGVSK;GNQGFNNNWLR;LYLQMSTHGK;WEDILSDEVNVAR;DEASSVEVTWPDGK;DKPVCVNTYGSYR;NVASGEMNSVLEILYPR	1;1;1;1;1;1;1;1;1;1;1;1	12	22	86610;200355;227526;227535;247061;247062;253879;374769;374785;374790;437641;463251;463264;463269;501114;551002;551003;551006;551007;560262;583329;583330	Cartilage acidic protein 1 OS=Homo sapiens OX=9606 GN=CRTAC1 PE=1 SV=2
544	sp|Q15166|PON3_HUMAN	39792.4	SLVYLK;STVEIFK;ILIGTVFHK;YVYVADVAAK;IQNVLSEKPR;TIKHELLK;IFLMDLNEQNPR;HDNWDLTQLK;YPGMPNFAPDEPGK;LLNYNPEDPPGSEVLR;ELFNPHGISIFIDK;SVNDIVVLGPEQFYATR	1;1;1;1;1;1;1;1;1;1;1;1	12	111	247055;247057;308973;308978;308980;308988;308989;308990;308993;308994;308996;308997;308998;308999;309000;309002;309003;309004;309005;309006;309007;309008;309009;309015;309016;309019;309020;309022;309023;309024;309026;309028;309032;309034;309064;411467;411468;411473;411477;411480;411484;411488;411490;411491;411492;411493;411494;411495;411497;411502;411503;411504;411505;411506;411507;411508;411509;…	Serum paraoxonase/lactonase 3 OS=Homo sapiens OX=9606 GN=PON3 PE=1 SV=3
545	sp|P46100|ATRX_HUMAN	284845	LEVSELATVK	1	1	1	437127	Transcriptional regulator ATRX OS=Homo sapiens OX=9606 GN=ATRX PE=1 SV=5
546	sp|P60900|PSA6_HUMAN	27820	AINQGGLTSVAVR;LYQVEYAFK;QTESTSFLEK;LLDSSTVTHLFK;YGYEIPVDMLCK	1;1;1;1;1	5	8	423437;423460;458870;461069;513164;513166;543058;543092	Proteasome subunit alpha type-6 OS=Homo sapiens OX=9606 GN=PSMA6 PE=1 SV=1
547	sp|Q5JSH3|WDR44_HUMAN	101856	IIESIIEESQK;VLQLEDDSLDSK;VVQDLSGEHMGAVWTMK	1;1;1	3	4	492625;513380;622165;622168	WD repeat-containing protein 44 OS=Homo sapiens OX=9606 GN=WDR44 PE=1 SV=1
548	sp|O75955|FLOT1_HUMAN	47535.7	AQQVAVQEQEIAR	1	1	1	480013	Flotillin-1 OS=Homo sapiens OX=9606 GN=FLOT1 PE=1 SV=3
549	sp|Q9Y277|VDAC3_HUMAN	30963.4	LTLSALIDGK	1	1	1	413011	Voltage-dependent anion-selective channel protein 3 OS=Homo sapiens OX=9606 GN=VDAC3 PE=1 SV=1
550	sp|P24534|EF1B_HUMAN	24901.3	SPAGLQVLNDYLADK	1	1	2	570014;570018	Elongation factor 1-beta OS=Homo sapiens OX=9606 GN=EEF1B2 PE=1 SV=3
551	sp|Q15942|ZYX_HUMAN	62417.6	AQPAVR;CHQPLAR;FSPVTPK;SPGAPGPLTLK;GPPASSPAPAPK;FSPGAPGGSGSQPNQK;VSSGYVPPPVATPFSSK;SSTKPAAGGTAPLPPWK;CSVCSEPIMPEPGRDETVR;LGHPEALSAGTGSPQPPSFTYAQQR	1;1;1;1;1;1;1;1;1;1	10	22	73404;202565;279877;416062;431917;431920;431921;550067;550083;550094;550095;595646;595649;595650;629473;629474;622977;622978;622979;622980;634675;673324	Zyxin OS=Homo sapiens OX=9606 GN=ZYX PE=1 SV=1
552	sp|P32119|PRDX2_HUMAN	22031.3	SVDEALR;TDEGIAYR;GLFIIDGK;ATAVVDGAFK;KEGGLGPLNIPLLADVTR	1;1;1;1;1	5	11	146152;229722;331495;331496;331500;390930;390932;390933;390953;619054;619055	Peroxiredoxin-2 OS=Homo sapiens OX=9606 GN=PRDX2 PE=1 SV=5
553	sp|Q92930|RAB8B_HUMAN	23722.1	FLETSAK	1	1	1	291996	Ras-related protein Rab-8B OS=Homo sapiens OX=9606 GN=RAB8B PE=1 SV=2
554	sp|P52788|SPSY_HUMAN	41679.9	ADGETILK	1	1	1	322242	Spermine synthase OS=Homo sapiens OX=9606 GN=SMS PE=1 SV=2
555	sp|Q9NZZ3|CHMP5_HUMAN	24594.4	TTVDAMK	1	1	1	273782	Charged multivesicular body protein 5 OS=Homo sapiens OX=9606 GN=CHMP5 PE=1 SV=1
556	sp|Q15848|ADIPO_HUMAN	26493.1	GDPGLIGPK;IFYNQQNHYDGSTGK	1;1	2	10	326588;606142;606143;606144;606145;606149;606150;636062;636064;636068	Adiponectin OS=Homo sapiens OX=9606 GN=ADIPOQ PE=1 SV=1
557	sp|P16035|TIMP2_HUMAN	25049.4	GAAPPK;EYLIAGK;YQMGCECK;KEYLIAGK;EVDSGNDIYGNPIK;GAAPPKQEFLDIEDP;AVSEKEVDSGNDIYGNPIK	1;1;1;1;1;1;1	7	12	136599;290889;431374;456472;551208;551211;575223;575229;575230;575231;575232;657571	Metalloproteinase inhibitor 2 OS=Homo sapiens OX=9606 GN=TIMP2 PE=1 SV=2
558	sp|P05388|RLA0_HUMAN	34404.9	IIQLLDDYPK	1	1	1	474161	60S acidic ribosomal protein P0 OS=Homo sapiens OX=9606 GN=RPLP0 PE=1 SV=1
559	sp|Q93009|UBP7_HUMAN	129286	SVPLALQR	1	1	1	203747	Ubiquitin carboxyl-terminal hydrolase 7 OS=Homo sapiens OX=9606 GN=USP7 PE=1 SV=2
560	sp|O43488|ARK72_HUMAN	40001.9	VASVLGTMEMGR;FYAYNPLAGGLLTGK	1;1	2	3	408801;566237;566238	Aflatoxin B1 aldehyde reductase member 2 OS=Homo sapiens OX=9606 GN=AKR7A2 PE=1 SV=3
561	sp|Q96CW1|AP2M1_HUMAN	49947.1	DIILPFR;WARPPISMNFEVPFAPSGLK	1;1	2	2	197794;656287	AP-2 complex subunit mu OS=Homo sapiens OX=9606 GN=AP2M1 PE=1 SV=2
562	sp|P62310|LSM3_HUMAN	11820	GDGVVLVAPPLR	1	1	1	384119	U6 snRNA-associated Sm-like protein LSm3 OS=Homo sapiens OX=9606 GN=LSM3 PE=1 SV=2
563	sp|O00629|IMA3_HUMAN	58345.8	SGILPILVHCLER	1	1	1	490000	Importin subunit alpha-3 OS=Homo sapiens OX=9606 GN=KPNA4 PE=1 SV=1
564	sp|P59665|DEF1_HUMAN	10518.3	IPACIAGER	1	1	1	268768	Neutrophil defensin 1 OS=Homo sapiens OX=9606 GN=DEFA1 PE=1 SV=1
565	sp|Q6NUJ1|SAPL1_HUMAN	58452.8	DILVAFK;HFVTQYEPVLIESLK	1;1	2	2	298727;611485	Proactivator polypeptide-like 1 OS=Homo sapiens OX=9606 GN=PSAPL1 PE=2 SV=2
566	sp|P25325|THTM_HUMAN	33424.7	HLFQEK;ARPEDVISEGR;AQLDPAFIK	1;1;1	3	3	295928;399633;401123	3-mercaptopyruvate sulfurtransferase OS=Homo sapiens OX=9606 GN=MPST PE=1 SV=3
567	sp|O94769|ECM2_HUMAN	80633.5	SIPPGIQEMK;LYHVPSYLPK;SLLHLVLLGNQIER;FESFSSFPGVESSYNVLPGKK	1;1;1;1	4	6	441087;473916;473919;517033;517041;671154	Extracellular matrix protein 2 OS=Homo sapiens OX=9606 GN=ECM2 PE=2 SV=1
568	sp|Q08397|LOXL1_HUMAN	63736.8	AHLYSLR;HPFGFGQVPDNWR;LGWYPPYANPPPEAYGPPR	1;1;1	3	4	188230;504202;504205;625173	Lysyl oxidase homolog 1 OS=Homo sapiens OX=9606 GN=LOXL1 PE=1 SV=2
569	sp|Q15833|STXB2_HUMAN	66848.7	TFCESK;YETTGLSEAR;HMHIADVSK;ADTPSLGEGPEK	1;1;1;1	4	6	276873;350375;415930;415942;469478;469482	Syntaxin-binding protein 2 OS=Homo sapiens OX=9606 GN=STXBP2 PE=1 SV=2
570	sp|Q9NWH7|SPAT6_HUMAN	56961.9	TQCVPATFPLVFNARMVFEK	1	1	1	663991	Spermatogenesis-associated protein 6 OS=Homo sapiens OX=9606 GN=SPATA6 PE=1 SV=1
571	sp|Q5IJ48|CRUM2_HUMAN	140373	CHTHPDGR	1	1	1	264377	Protein crumbs homolog 2 OS=Homo sapiens OX=9606 GN=CRB2 PE=1 SV=2
572	sp|P62937|PPIA_HUMAN	18211	ITIADCGQLE;EGMNIVEAMER;FEDENFILK;IIPGFMCQGGDFTR	1;1;1;1	4	5	346635;420162;457380;515304;515305	Peptidyl-prolyl cis-trans isomerase A OS=Homo sapiens OX=9606 GN=PPIA PE=1 SV=2
573	sp|P61086|UBE2K_HUMAN	22488.6	VDLVDENFTELR	1	1	1	474733	Ubiquitin-conjugating enzyme E2 K OS=Homo sapiens OX=9606 GN=UBE2K PE=1 SV=3
574	sp|P69905|HBA_HUMAN	15286.9	VDPVNFK;MFLSFPTTK;LRVDPVNFK;FLASVSTVLTSK;VGAHAGEYGAEALER;VLSPADKTNVK;TYFPHFDLSHGSAQVK	1;1;1;1;1;1;1	7	35	305790;305802;305804;429550;429554;429556;429559;429560;429562;429565;436578;436579;436582;436586;436602;436759;436760;483495;495943;495944;495945;495946;495947;495950;495951;495952;495953;495954;495955;495956;495960;523215;615569;615571;615573	Hemoglobin subunit alpha OS=Homo sapiens OX=9606 GN=HBA1 PE=1 SV=2
575	sp|Q00169|PIPNA_HUMAN	31996.1	MLAPEGALNIHEK	1	1	1	528510	Phosphatidylinositol transfer protein alpha isoform OS=Homo sapiens OX=9606 GN=PITPNA PE=1 SV=2
576	sp|P10124|SRGN_HUMAN	17793.7	GPMFELLPGESNK;GPMFELLPGESNKIPR	1;1	2	3	527577;527583;608319	Serglycin OS=Homo sapiens OX=9606 GN=SRGN PE=1 SV=3
577	sp|Q9C075|K1C23_HUMAN	48254.3	DYSQYEENITHLQEQIVDGK	1	1	1	674555	Keratin, type I cytoskeletal 23 OS=Homo sapiens OX=9606 GN=KRT23 PE=1 SV=2
578	sp|Q07955|SRSF1_HUMAN	27823.8	SHEGETAYIR	1	1	1	367932	Serine/arginine-rich splicing factor 1 OS=Homo sapiens OX=9606 GN=SRSF1 PE=1 SV=2
579	sp|Q14353|GAMT_HUMAN	26511.2	YYAFPQMITPLVTK	1	1	2	585370;585372	Guanidinoacetate N-methyltransferase OS=Homo sapiens OX=9606 GN=GAMT PE=1 SV=1
580	sp|Q8TDX7|NEK7_HUMAN	34966.6	VQIFDLMDAK	1	1	1	463859	Serine/threonine-protein kinase Nek7 OS=Homo sapiens OX=9606 GN=NEK7 PE=1 SV=1
581	sp|P02750|A2GL_HUMAN	38364.2	LHLEGNK;GQTLLAVAK;ALGHLDLSGNR;ENQLEVLEVSWLHGLK	1;1;1;1	4	5	301643;352051;362915;362918;622822	Leucine-rich alpha-2-glycoprotein OS=Homo sapiens OX=9606 GN=LRG1 PE=1 SV=2
582	sp|Q7Z7G0|TARSH_HUMAN	119235	FTEAIVDAEPK	1	1	1	474536	Target of Nesh-SH3 OS=Homo sapiens OX=9606 GN=ABI3BP PE=1 SV=1
583	sp|Q9NRA1|PDGFC_HUMAN	39841.8	FPHTYPR;WCGSGTVPGK	1;1	2	2	225303;419838	Platelet-derived growth factor C OS=Homo sapiens OX=9606 GN=PDGFC PE=1 SV=2
584	sp|P55786|PSA_HUMAN	103877	YQGGFLISR;SPVYLTVLK;LGLQNDLFSLAR;IDFVGELNDK;AFPCWDEPAIK;DYFNVPYPLPK;VLGATLLPDLIQK;TQYSSAMLESLLPGIR;VTLSFPSTLQTGTGTLK;ILMDKPEMNVVLK	1;1;1;1;1;1;1;1;1;1	10	10	302055;408320;446686;455929;505982;511017;518153;554966;602167;603930	Puromycin-sensitive aminopeptidase OS=Homo sapiens OX=9606 GN=NPEPPS PE=1 SV=2
585	sp|Q04756|HGFA_HUMAN	72841.9	YEYLEGGDR;LHKPGVYTR;VANYVDWINDR;EALVPLVADHK;TTDVTQTFGIEK;VQLSPDLLATLPEPASPGR;SQFVQPICLPEPGSTFPAGHK;YIPYTLYSVFNPSDHDLVLIR	1;1;1;1;1;1;1;1	8	29	336282;429163;429164;429165;429171;429175;429176;429181;451715;514105;467293;467296;467298;467299;467300;467301;467305;507507;507515;507520;598069;598106;598109;598110;598113;659406;670799;670800;670803	Hepatocyte growth factor activator OS=Homo sapiens OX=9606 GN=HGFAC PE=1 SV=1
586	sp|Q14554|PDIA5_HUMAN	60279.4	SIVAFLK;SEVAAENHLR;LLSTVAQAVK	1;1;1	3	3	281309;349767;412563	Protein disulfide-isomerase A5 OS=Homo sapiens OX=9606 GN=PDIA5 PE=1 SV=1
587	sp|Q9GZN7|ROGDI_HUMAN	32443.8	FTLPGSGTEGPAK	1	1	2	485702;485705	Protein rogdi homolog OS=Homo sapiens OX=9606 GN=ROGDI PE=1 SV=1
588	sp|Q92734|TFG_HUMAN	43460.2	NQDEINK	1	1	1	330186	Protein TFG OS=Homo sapiens OX=9606 GN=TFG PE=1 SV=2
589	sp|Q15102|PA1B3_HUMAN	25814.3	VVVLGLLPR;LLAQDQGQGAPLLEPAP	1;1	2	2	256228;543399	Platelet-activating factor acetylhydrolase IB subunit gamma OS=Homo sapiens OX=9606 GN=PAFAH1B3 PE=1 SV=1
590	sp|O95747|OXSR1_HUMAN	58253.1	AAISQLR;IVEEPQSNR	1;1	2	2	130597;319416	Serine/threonine-protein kinase OSR1 OS=Homo sapiens OX=9606 GN=OXSR1 PE=1 SV=1
591	sp|Q15382|RHEB_HUMAN	20523.5	MDGAASQGK	1	1	1	332271	GTP-binding protein Rheb OS=Homo sapiens OX=9606 GN=RHEB PE=1 SV=1
592	sp|P22891|PROZ_HUMAN	46008.2	GLLSGWAR;YSLWFK;DFAEHLLIPR;ENFVLTTAK;APDLQDLPWQVK;SSVAAMHWMDGSVVTR;RAPDLQDLPWQVK	1;1;1;1;1;1;1	7	11	188225;320083;392100;392114;409335;525222;525228;525232;547460;562281;562282	Vitamin K-dependent protein Z OS=Homo sapiens OX=9606 GN=PROZ PE=1 SV=2
593	sp|Q8NHS2|AATC2_HUMAN	47826.6	HSQAIVENR	1	1	1	309369	Putative aspartate aminotransferase, cytoplasmic 2 OS=Homo sapiens OX=9606 GN=GOT1L1 PE=2 SV=2
594	sp|P49593|PPM1F_HUMAN	49953.2	VAEELVAAAR;YAAVHVHTNAAR;QPELPTDPEGALR;LWEVAGQWQK	1;1;1;1	4	6	294631;433303;433318;467695;481169;481170	Protein phosphatase 1F OS=Homo sapiens OX=9606 GN=PPM1F PE=1 SV=3
595	sp|O60245|PCDH7_HUMAN	116495	LDASEGGGGTNPGGR;LFEIDPTSGVVSLVGK	1;1	2	2	445800;583075	Protocadherin-7 OS=Homo sapiens OX=9606 GN=PCDH7 PE=1 SV=2
596	sp|Q9Y2G1|MYRF_HUMAN	125384	EVVDETEALQR	1	1	6	424425;424427;424429;424437;424442;424457	Myelin regulatory factor OS=Homo sapiens OX=9606 GN=MYRF PE=1 SV=3
597	sp|P08311|CATG_HUMAN	29143.2	IFGSYDPR;AQEGLRPGTLCTVAGWGR	1;1	2	2	248442;591630	Cathepsin G OS=Homo sapiens OX=9606 GN=CTSG PE=1 SV=2
598	sp|P33176|KINH_HUMAN	110340	LFVQDLATR;AAEMMASLLK	1;1	2	2	314956;426631	Kinesin-1 heavy chain OS=Homo sapiens OX=9606 GN=KIF5B PE=1 SV=1
599	sp|P29622|KAIN_HUMAN	48664.2	IAPANADFAFR;WADLSGITK;IVDLVSELK;LGFTDLFSK;DFYVDENTTVR;VGSALFLSHNLK;ALWEKPFISSR;EIEEVLTPEMLMR;IVDLVSELKK;FYYLIASETPGK;FSISGSYVLDQILPR;GDATVFFILPNQGK;GFQHLLHTLNLPGHGLETR;ATLDVDEAGTEAAAATSFAIK;MDYKGDATVFFILPNQGK;LFHTNFYDTVGTIQLINDHVK	1;1;1;1;1;1;1;1;1;1;1;1;1;1;1;1	16	39	383983;396025;396026;396028;406751;406752;411348;411355;450052;450056;450058;491885;491887;491888;491890;491891;491895;506098;513105;513106;516381;520238;520239;573448;538185;590687;548032;548035;624964;624965;624966;624967;640895;640898;640899;658168;668848;668850;676852	Kallistatin OS=Homo sapiens OX=9606 GN=SERPINA4 PE=1 SV=3
600	sp|P36955|PEDF_HUMAN	46436.4	VLTGNPR;SSFVAPLEK;LSYEGEVTK;TVQAVLTVPK;YGLDSDLSCK;ELLDTVTAPQK;DTDTGALLFIGK;LAAAVSNFGYDLYR;LQSLFDSPDFSK;ALYYDLISSPDIHGTYK	1;1;1;1;1;1;1;1;1;1	10	17	129634;390494;410389;410391;423151;423152;458015;473416;473420;482683;482690;482691;504989;560596;518871;518874;630444	Pigment epithelium-derived factor OS=Homo sapiens OX=9606 GN=SERPINF1 PE=1 SV=4
601	sp|P27361|MK03_HUMAN	43432.2	DLKPSNLLINTTCDLK	1	1	1	642524	Mitogen-activated protein kinase 3 OS=Homo sapiens OX=9606 GN=MAPK3 PE=1 SV=4
602	sp|Q9UDT6|CLIP2_HUMAN	116205	DALDQAQQVEK	1	1	1	481153	CAP-Gly domain-containing linker protein 2 OS=Homo sapiens OX=9606 GN=CLIP2 PE=1 SV=1
603	sp|Q99436|PSB7_HUMAN	30270.3	GTTAVLTEK	1	1	1	361343	Proteasome subunit beta type-7 OS=Homo sapiens OX=9606 GN=PSMB7 PE=1 SV=1
604	sp|Q01518|CAP1_HUMAN	52306.9	EVITFR;HVDWVK;GYADSPSK;HVSDDMK;EIGGDVQK;QVAYIYK;HAEMVHTGLK;EMNDAAMFYTNR;LSDLLAPISEQIK;KEPAVLELEGK;VENQENVSNLVIEDTELK	1;1;1;1;1;1;1;1;1;1;1	11	12	134238;284615;309393;313024;321347;343556;448096;448099;477987;529511;532932;642446	Adenylyl cyclase-associated protein 1 OS=Homo sapiens OX=9606 GN=CAP1 PE=1 SV=5
605	sp|Q06828|FMOD_HUMAN	43475.6	SLILLDLSYNHLR	1	1	1	504305	Fibromodulin OS=Homo sapiens OX=9606 GN=FMOD PE=1 SV=2
606	sp|P39060|COIA1_HUMAN	179371	AFLSSR;AVGLAGTFR;IFSFDGK;LQDLYSIVR;AAVPIVNLK;GADFQCFQQAR;IFSFDGKDVLR;DFQPVLHLVALNSPLSGGMR	1;1;1;1;1;1;1;1	8	13	92628;208412;208420;208424;303003;339525;339569;363890;440546;495080;626264;626271;626280	Collagen alpha-1(XVIII) chain OS=Homo sapiens OX=9606 GN=COL18A1 PE=1 SV=5
607	sp|O60548|FOXD2_HUMAN	49212.4	GAAGPGPGPPSGGAATRSPLVKPPYSYIALITMAILQSPK	1	1	1	694991	Forkhead box protein D2 OS=Homo sapiens OX=9606 GN=FOXD2 PE=1 SV=2
608	sp|Q99832|TCPH_HUMAN	59824.1	LIVDGR;TCTFILR;SLHDAIMIVR;LLDVVHPAAK;ATISNDGATILK;IKEIAVTVK	1;1;1;1;1;1	6	6	88116;220702;364339;425911;470399;476965	T-complex protein 1 subunit eta OS=Homo sapiens OX=9606 GN=CCT7 PE=1 SV=2
609	sp|Q9GZP4|PITH1_HUMAN	24372.8	VHQVTPQTHFIS	1	1	2	459834;459836	PITH domain-containing protein 1 OS=Homo sapiens OX=9606 GN=PITHD1 PE=1 SV=1
610	sp|O15145|ARPC3_HUMAN	20743.4	WWTCFVK	1	1	1	410738	Actin-related protein 2/3 complex subunit 3 OS=Homo sapiens OX=9606 GN=ARPC3 PE=1 SV=3
611	sp|Q9UNA0|ATS5_HUMAN	104030	FLLDLER	1	1	1	217956	A disintegrin and metalloproteinase with thrombospondin motifs 5 OS=Homo sapiens OX=9606 GN=ADAMTS5 PE=1 SV=2
612	sp|Q9UKZ9|PCOC2_HUMAN	46524.2	EGNLAIQQAGK	1	1	1	449905	Procollagen C-endopeptidase enhancer 2 OS=Homo sapiens OX=9606 GN=PCOLCE2 PE=1 SV=1
613	sp|Q15691|MARE1_HUMAN	30133.2	LTVEDLEK	1	1	1	374837	Microtubule-associated protein RP/EB family member 1 OS=Homo sapiens OX=9606 GN=MAPRE1 PE=1 SV=3
614	sp|O43866|CD5L_HUMAN	39584.5	IWLDNVR;EDQVVCK;LVGGDNLCSGR;LADGPGHCK;EATLQDCPSGPWGK;GQWGTVCDDGWDIK;HQNQWYTVCQTGWSLR;ELGCGAASGTPSGILYEPPAEK	1;1;1;1;1;1;1;1	8	28	224068;224070;224072;224073;339323;360546;360552;360554;378847;378849;378850;378854;378856;378857;378858;378864;378878;557337;557341;577583;577586;577587;577589;577590;615624;653270;653271;666679	CD5 antigen-like OS=Homo sapiens OX=9606 GN=CD5L PE=1 SV=1
615	sp|P62837|UB2D2_HUMAN	16934.5	SQWSPALTISK	1	1	1	474148	Ubiquitin-conjugating enzyme E2 D2 OS=Homo sapiens OX=9606 GN=UBE2D2 PE=1 SV=1
616	sp|Q6ZNJ1|NBEL2_HUMAN	305387	LSAEEAAHR;TVQTSLLGLAR;LLFSGGHWDGSLR;DLSKPIGVVNPK	1;1;1;1	4	4	266816;366289;473568;545166	Neurobeachin-like protein 2 OS=Homo sapiens OX=9606 GN=NBEAL2 PE=1 SV=2
617	sp|Q7KZF4|SND1_HUMAN	102600	EYGMIYLGK;DTPDEPWAFPAR;SSHYDELLAAEAR;LRPLYDIPYMFEAR	1;1;1;1	4	4	430559;461901;477692;559334	Staphylococcal nuclease domain-containing protein 1 OS=Homo sapiens OX=9606 GN=SND1 PE=1 SV=1
618	sp|P35579|MYH9_HUMAN	227628	GILTPR;SMMQDR;SHAQK;GDLPFVVPR;YLYVDK;TVGQLYK;NCAAYLK;SVHELEK;GELANEVK;EEILAQAK;ASITALEAK;RGDLPFVVPR;LVWVPSDK;QACVLMIK;EQEVNILK;AGVLAHLEEER;THEAQIQEMR;LQEMEGTVK;ALEEAMEQK;LDPHLVLDQLR;FDQLLAEEK;DLGEELEALK;DVLLQVDDERR;DMFQETMEAMR;TEMEDLMSSK;VNKDDIQK;ALEQQVEEMK;TDLLLEPYNK;DLEAHIDSANK;KEEELQAALAR;VAAYDKLEK;YEILTPNSIPK;ADFCIIHYAGK;KLVWVPSDK;EQADFAIEALAK;ITDVIIGFQACCR;VSHLLGINVTDFTR;IMGIPEEEQMGLLR;KFDQL…	1;1;1;1;1;1;1;1;1;1;1;1;1;1;1;1;1;1;1;1;1;1;1;1;1;1;1;1;1;1;1;1;1;1;1;1;1;1;1;1;1;1;1;1;1;1;1;1;1;1;1;1;1;1;1;1;1;1;1;1;1	61	118	81089;81091;135581;151008;276556;295277;300674;318190;319064;329710;352493;353789;364772;373156;383694;383696;387990;397848;405680;405686;405688;405692;405695;405699;405700;405702;414578;414605;419879;419880;419887;419898;437470;438488;446249;449809;449811;458546;461354;461365;461371;466515;470630;470631;470635;470959;470960;472700;484690;486841;489298;489301;494369;494376;496153;496154;497781;49…	Myosin-9 OS=Homo sapiens OX=9606 GN=MYH9 PE=1 SV=4
619	sp|P01137|TGFB1_HUMAN	44979	AQHLQSSR;QLYIDFR;WIHEPK;TIDMELVK;VEQLSNMIVR	1;1;1;1;1	5	6	231169;231173;248551;301095;375872;381251	Transforming growth factor beta-1 proprotein OS=Homo sapiens OX=9606 GN=TGFB1 PE=1 SV=2
620	sp|O00429|DNM1L_HUMAN	82321.3	LLMHHIR;SSVLESLVGR;VPVGDQPK;GVSPEPIHLK;SATLLQLITK;CVELVHEEMQR;DTLQSELVGQLYK;SKPIPIMPASPQK	1;1;1;1;1;1;1;1	8	10	227123;304929;304952;318299;431984;436795;469435;544699;544707;574531	Dynamin-1-like protein OS=Homo sapiens OX=9606 GN=DNM1L PE=1 SV=2
621	sp|P14151|LYAM1_HUMAN	43623.4	AEIEYLEK	1	1	1	397906	L-selectin OS=Homo sapiens OX=9606 GN=SELL PE=1 SV=2
622	sp|O75083|WDR1_HUMAN	66818.1	EWTITY;VFASLPQVER;DYSGQGVVK;YEYQPFAGK;KVFASLPQVER;LYSILGTTLKDEGK	1;1;1;1;1;1	6	6	157255;359672;377919;441817;489069;605317	WD repeat-containing protein 1 OS=Homo sapiens OX=9606 GN=WDR1 PE=1 SV=4
623	sp|P45880|VDAC2_HUMAN	32041.7	LTLSALVDGK	1	1	1	407049	Voltage-dependent anion-selective channel protein 2 OS=Homo sapiens OX=9606 GN=VDAC2 PE=1 SV=2
624	sp|P22413|ENPP1_HUMAN	107006	AEYLHTWGGLLPVISK	1	1	1	608198	Ectonucleotide pyrophosphatase/phosphodiesterase family member 1 OS=Homo sapiens OX=9606 GN=ENPP1 PE=1 SV=2
625	sp|A8K7I4|CLCA1_HUMAN	100886	LAEYGPQGR	1	1	2	271524;271534	Calcium-activated chloride channel regulator 1 OS=Homo sapiens OX=9606 GN=CLCA1 PE=1 SV=3
626	sp|P06396|GELS_HUMAN	86025.3	AMAELAA;ANSAGATR;MDAHPPR;QANTEER;TGAQELLR;GGVASGFK;AVEVLPK;TPITVVK;EPGLQIWR;GASQAGAPQGR;TEALTSAK;LFACSNK;EGGQTAPASTR;YIETDPANR;TASDFITK;RTPITVVK;KMDAHPPR;HVVPNEVVVQR;YIETDPANRDR;AGKEPGLQIWR;AGALNSNDAFVLK;SEDCFILDHGK;EVQGFESATFLGYFK;QTQVSVLPEGGETPLFK;TPSAAYLWVGTGASEAEK;SEDCFILDHGKDGK;VPEARPNSMVVEHPEFLK;DPDQTDGLGLSYLSSHIANVER;EPAHLMSLFGGKPMIIYK;AQPVQVAEGSEPDGFWEALGGK;NWRDPDQTDGLGLSYLSSHIANVER;VPFDA…	1;1;1;1;1;1;1;1;1;1;1;1;1;1;1;1;1;1;1;1;1;1;1;1;1;1;1;1;1;1;1;1;1	33	123	90146;90147;90153;125161;125162;163911;163914;163918;163919;163925;163926;174515;174517;179811;206001;206004;246904;267887;267889;267893;267894;267899;269072;275920;276361;276370;276372;276373;276378;276379;306929;306965;306966;318186;318207;320946;320954;320955;320957;320962;320974;320979;320981;320984;320985;320986;320996;320997;320998;321004;321006;321007;321009;321010;321016;321018;321020;323…	Gelsolin OS=Homo sapiens OX=9606 GN=GSN PE=1 SV=1
627	sp|P46379|BAG6_HUMAN	119772	LINLVGESLR;LLGNTFVALSDLR	1;1	2	2	343560;466718	Large proline-rich protein BAG6 OS=Homo sapiens OX=9606 GN=BAG6 PE=1 SV=2
628	sp|P01130|LDLR_HUMAN	98888	LAHPFSLAVFEDK	1	1	1	540176	Low-density lipoprotein receptor OS=Homo sapiens OX=9606 GN=LDLR PE=1 SV=1
629	sp|P06576|ATPB_HUMAN	56506.6	ADKLAEEHSS;VVDLLAPYAK;VALTGLTVAEYFR;IMDPNIVGSEHYDVAR;FLSQPFQVAEVFTGHMGK	1;1;1;1;1	5	6	436096;437141;472268;472271;566494;638223	ATP synthase subunit beta, mitochondrial OS=Homo sapiens OX=9606 GN=ATP5F1B PE=1 SV=3
630	sp|Q9Y5I4|PCDC2_HUMAN	109992	VLELVLR	1	1	1	175706	Protocadherin alpha-C2 OS=Homo sapiens OX=9606 GN=PCDHAC2 PE=2 SV=1
631	sp|Q92619|HMHA1_HUMAN	125830	QSDQTIK;SAPDGVPFIVK	1;1	2	2	306281;450244	Rho GTPase-activating protein 45 OS=Homo sapiens OX=9606 GN=ARHGAP45 PE=1 SV=2
632	sp|Q8WVM7|STAG1_HUMAN	145287	HLDALLK	1	1	1	301192	Cohesin subunit SA-1 OS=Homo sapiens OX=9606 GN=STAG1 PE=1 SV=3
633	sp|P08758|ANXA5_HUMAN	35953.4	FITIFGTR;WGTDEEK;NFATSLYSMIK	1;1;1	3	3	248633;332252;489252	Annexin A5 OS=Homo sapiens OX=9606 GN=ANXA5 PE=1 SV=2
634	sp|Q14644|RASA3_HUMAN	96817.6	FGDEFLGELR;DWIDILTK;DCYCTVNLDQEEVFR	1;1;1	3	4	378227;401453;401458;595402	Ras GTPase-activating protein 3 OS=Homo sapiens OX=9606 GN=RASA3 PE=1 SV=3
635	sp|P38935|SMBP2_HUMAN	109976	LAEEYGAR	1	1	1	219715	DNA-binding protein SMUBP-2 OS=Homo sapiens OX=9606 GN=IGHMBP2 PE=1 SV=3
636	sp|P11362|FGFR1_HUMAN	92874.3	IADFGLAR;LHAVPAAK;MPVAPYWTSPEK;IGPDNLPYVQILK;VYSDPQPHIQWLK	0;1;1;1;1	4	7	190234;299687;299692;524231;524235;539215;539217;571347	Fibroblast growth factor receptor 1 OS=Homo sapiens OX=9606 GN=FGFR1 PE=1 SV=3
637	sp|Q5JU69|TOR2A_HUMAN	36129.6	DREEILLQELEPVISR	1	1	1	593928	Torsin-2A OS=Homo sapiens OX=9606 GN=TOR2A PE=2 SV=1
638	sp|P01700|LV147_HUMAN	12429	SGTSASLAISGLR	1	1	4	395923;395933;395937;395944	Immunoglobulin lambda variable 1-47 OS=Homo sapiens OX=9606 GN=IGLV1-47 PE=1 SV=2
639	sp|Q9UK55|ZPI_HUMAN	50770.3	VVNPTLL;AWLMASR;FASTFDK;YEMHELLR;VPMMYGAGK;NMEVFFPK;LMNHYINK;ETSNFGFSLLR;LFDEINPETK;FASTFDKNFR;YFDTECVPMNFR;IFSPFADLSELSATGR;TIKVPMMYGAGK;LDQKYEMHELLR;RIFSPFADLSELSATGR;NLELGLTQGSFAFIHK	1;1;1;1;1;1;1;1;1;1;1;1;1;1;1;1	16	62	129345;171547;171557;171559;303942;330598;437741;378319;378326;378341;386521;386525;386527;386534;386542;386564;404763;404765;404771;404773;404776;404781;404783;413821;413824;413831;413832;417189;417194;417196;417197;417200;470918;470919;470921;470922;470923;470924;470926;470927;470929;470932;477750;510046;510047;510049;564881;541804;541808;541815;552360;552370;564097;577825;577829;577831;606958;…	Protein Z-dependent protease inhibitor OS=Homo sapiens OX=9606 GN=SERPINA10 PE=1 SV=1
640	sp|Q9H9K5|MER34_HUMAN	64628.8	SFIHK	1	1	1	188956	Endogenous retroviral envelope protein HEMO OS=Homo sapiens OX=9606 GN=ERVMER34-1 PE=1 SV=1
641	sp|P55290|CAD13_HUMAN	78676.1	TLFVHAR;GVDQEPK;YEVSSPYFK;DIQGSLQDIFK;SIVVSPILIPENQR;MTAFDADDPATDNALLR	1;1;1;1;1;1	6	12	176796;176808;277729;277732;277733;447241;486316;506576;506582;506590;570581;570582	Cadherin-13 OS=Homo sapiens OX=9606 GN=CDH13 PE=1 SV=1
642	sp|Q8IZ52|CHSS2_HUMAN	86023.3	LTVLLPLAAAER	1	1	1	416073	Chondroitin sulfate synthase 2 OS=Homo sapiens OX=9606 GN=CHPF PE=1 SV=2
643	sp|Q14012|KCC1A_HUMAN	41862.9	LFEQILK	1	1	1	347021	Calcium/calmodulin-dependent protein kinase type 1 OS=Homo sapiens OX=9606 GN=CAMK1 PE=1 SV=1
644	sp|Q96L15|NAR5_HUMAN	32357.4	GCVSAPGALGTGDLHMTK	1	1	1	606164	Ecto-ADP-ribosyltransferase 5 OS=Homo sapiens OX=9606 GN=ART5 PE=2 SV=4
645	sp|Q15485|FCN2_HUMAN	34417.7	QGFGSR;DWATYK;GYNYSYK;MVGLEGSDK;RVDGSVDFYR;VDGSVDFYR;MVGLEGSDKLTILR;VDLVDFEDNYQFAK;LGEFWLGNDNIHALTAQGTSELR	1;1;1;1;1;1;1;1;1	9	74	78324;78327;78329;284443;284452;284458;348686;348691;348692;348693;348697;348703;348706;348707;348711;348713;348714;348715;369006;369009;369022;369024;369026;369028;369029;369032;377334;377362;377372;377377;377381;393367;393379;393380;393382;393391;393398;393407;473044;473054;423725;554032;592388;592390;592396;592399;592400;592403;592405;592407;592408;592409;592410;592411;592412;592413;592414;592…	Ficolin-2 OS=Homo sapiens OX=9606 GN=FCN2 PE=1 SV=2
646	sp|Q14BN4|SLMAP_HUMAN	95976.9	IEALQADNDFTNER	1	1	1	524379	Sarcolemmal membrane-associated protein OS=Homo sapiens OX=9606 GN=SLMAP PE=1 SV=1
647	sp|Q96A32|MLRS_HUMAN	19098.5	NEELDAMMK	1	1	1	433217	Myosin regulatory light chain 2, skeletal muscle isoform OS=Homo sapiens OX=9606 GN=MYLPF PE=2 SV=1
648	sp|O00410|IPO5_HUMAN	125014	TAGLEEK;LEEHFK	1;1	2	2	262852;296578	Importin-5 OS=Homo sapiens OX=9606 GN=IPO5 PE=1 SV=4
649	sp|P08514|ITA2B_HUMAN	114428	VAIVVGAPR;AEAQVELR;IVLLDVPVR;VYLFLQPR;ALSNVEGFER;GEAQVWTQLLR;NVGSQTLQTFK;VVLCELGNPMK;GQVLVFLGQSEGLR;AEGGQCPSLLFDLR;HDLLVGAPLYMESR;ASVQLLVQDSLNPAVK;GPHALGAPSLLLTGTQLYGR;TLGPSQEETGGVFLCPWR;VLLLGSQQAGTTLNLDLGGK	1;1;1;1;1;1;1;1;1;1;1;1;1;1;1	15	22	202791;224029;291621;291624;299604;299607;347713;429526;475185;475186;485272;489014;489016;505958;515954;515956;587571;587573;609794;611679;611683;635771	Integrin alpha-IIb OS=Homo sapiens OX=9606 GN=ITGA2B PE=1 SV=3
650	sp|P06280|AGAL_HUMAN	49458.1	SYTIAVASLGK	1	1	1	444218	Alpha-galactosidase A OS=Homo sapiens OX=9606 GN=GLA PE=1 SV=1
651	sp|Q8WWA0|ITLN1_HUMAN	35491.5	CTVGDR;AANALCAGMR;WSSQQGSK;EFTAGFVQFR;TASYYSPYGQR;NPGYYDIQAK;DLGIWHVPNK;EITEAAVLLFYR;DLGIWHVPNKSPMQHWR;TDTGFLQTLGHNLFGIYQK	1;1;1;1;1;1;1;1;1;1	10	21	105771;298308;298309;298329;298331;355541;387663;425997;426002;493728;460819;463611;529023;645276;649786;649791;649796;649801;649803;664518;664525	Intelectin-1 OS=Homo sapiens OX=9606 GN=ITLN1 PE=1 SV=1
652	sp|P00568|KAD1_HUMAN	21717.3	SEVSSGSAR;IIFVVGGPGSGK	1;1	2	3	201396;450521;450523	Adenylate kinase isoenzyme 1 OS=Homo sapiens OX=9606 GN=AK1 PE=1 SV=3
653	sp|P49746|TSP3_HUMAN	106854	THTVLLR;QGGVLFGLYSR;FYVVMWK;AVAQPGLQLK;MQGFVESMK;VHAVNLQQAGLADGR;QTEQTYWQATPFR	1;1;0;1;1;1;0	5	5	174820;385741;387811;387848;387887;387894;410116;423314;502063;529286	Thrombospondin-3 OS=Homo sapiens OX=9606 GN=THBS3 PE=1 SV=1
654	sp|P35442|TSP2_HUMAN	133767	VLVHEGK;ACVGDVQER;FYVVMWK;GTLLALEGPGLSQR;NFQMVPLDPK;GNQPVGVGLEAAK;DNCPYVYNTDQR;NALWHTGNTPGQVR	1;1;0;1;1;1;1;0	6	9	283591;283594;297514;387811;387848;387887;387894;464814;466449;466454;479806;500764;500765;502531;502543;502545;502546;502548;502549	Thrombospondin-2 OS=Homo sapiens OX=9606 GN=THBS2 PE=1 SV=2
655	sp|P35443|TSP4_HUMAN	108464	LSNLQR;TGPGEHLR;NILDNCPK;AVAEPGIQLK;NSLWHTGDTSDQVR;QTEQTYWQATPFR;NTIAECQACGPLK;IDVCPENAEVTLTDFR;NPELNPCSVNAQCIEER;YHPCYPGVHCINLSPGFR;FYEGSELVADSGVTIDTTMR;CDACPVGFTGPMVQGVGISFAK	1;1;1;0;1;0;1;0;1;1;1;1	9	16	116273;192726;192786;388295;388304;410502;410503;410505;410508;410509;410510;410511;410514;410515;410516;410519;410520;410526;519570;529286;537296;537298;580253;580256;580257;580258;611047;611049;628901;628902;628903;628904;630985;659445	Thrombospondin-4 OS=Homo sapiens OX=9606 GN=THBS4 PE=1 SV=2
656	sp|P49747|COMP_HUMAN	85412.6	DNCPLVR;NQADNCPR;EITFLK;VPNSDQK;SSTGPGEQLR;CINTSPGFR;WGDACDNCR;AVAEPGIQLK;LVPNPGQEDADR;ELQETNAALQDVR;NALWHTGDTESQVR;QMEQTYWQANPFR;IDVCPENAEVTLTDFR;NTDEDKWGDACDNCR;KDNCVTVPNSGQEDVDR;FYEGPELVADSNVVLDTTMR;VVDKIDVCPENAEVTLTDFR;CEACPPGYSGPTHQGVGLAFAK	1;1;1;1;1;1;1;0;1;1;1;1;0;1;1;1;1;1	16	30	197475;260797;264685;264687;286600;296283;296297;296300;296305;307885;307890;363459;410502;410503;410505;410508;410509;410510;410511;410514;410515;410516;410519;410520;410526;433723;484540;484541;519038;519046;519049;519051;539048;539052;539053;539055;591366;580253;580256;580257;580258;618229;627563;638539;638541;660786;671089	Cartilage oligomeric matrix protein OS=Homo sapiens OX=9606 GN=COMP PE=1 SV=2
657	sp|P07996|TSP1_HUMAN	133273	DFTAYR;GTLLALER;SCDSLNNR;GFLLLASLR;CEGSSVQTR;VVMYEGK;FQDLVDAVR;LVPNPDQK;FYVVMWK;SITLFVQEDR;AQGYSGLSVK;TIVTTLQDSIR;FQMIPLDPK;AQLYIDCEK;GTSQNDPNWVVR;FVFGTTPEDILR;IMADSGPIYDK;AGTLDLSLTVQGK;NALWHTGNTPGQVR;LCNNPTPQFGGK;DNCQYVYNVDQR;GGVNDNFQGVLQNVR;HIGWKDFTAYR;NPCTDGTHDCNK;IEDANLIPPVPDDK;KIMADSGPIYDK;MENAELDVPIQSVFTR;DCVGDVTENQICNK;FTGSQPFGQGVEHATANK;QHVVSVEEALLATGQWK;NNEEWTVDSCTECHCQNSVTICK	1;1;1;1;1;1;1;1;0;1;1;1;1;1;1;1;1;1;0;1;1;1;1;1;1;1;1;1;1;1;1	29	73	137752;137759;197200;255527;271046;271047;271048;291108;291116;309895;309896;318978;314859;357018;387811;387848;387887;387894;390840;403676;403682;403691;479539;407378;407411;407416;437066;437071;437075;437076;437078;442468;452919;454183;460092;460098;471962;471965;471967;496969;496972;496977;496978;502531;502543;502545;502546;502548;502549;505749;505753;505756;505759;508783;508785;508787;519954;…	Thrombospondin-1 OS=Homo sapiens OX=9606 GN=THBS1 PE=1 SV=2
658	sp|Q14974|IMB1_HUMAN	98401.5	WLAIDANAR;VLANPGNSQVAR;SSAYESLMEIVK;LAATNALLNSLEFTK	1;1;1;1	4	4	295217;398586;512049;570420	Importin subunit beta-1 OS=Homo sapiens OX=9606 GN=KPNB1 PE=1 SV=2
659	sp|P05155|IC1_HUMAN	55329.5	FPVFMGR;TLYSSSPR;VPMMNSK;LLDSLPSDTR;MEPFHFK;FQPTLLTLPR;LYHAFSAMK;DFTCVHQALK;TNLESILSYPK;YPVAHFIDQTLK;VTTSQDMLSIMEK;LEDMEQALSPSVFK;GVTSVSQIFHSPDLAIR;KYPVAHFIDQTLK;HRLEDMEQALSPSVFK;IKVTTSQDMLSIMEK;TNLESILSYPKDFTCVHQALK	1;1;1;1;1;1;1;1;1;1;1;1;1;1;1;1;1	17	69	184464;184465;184467;220639;220640;220641;220643;299472;299474;344985;368985;368986;368993;369005;369007;377343;379967;379969;379988;427870;427871;427873;427878;427884;474319;474321;474324;474327;474328;474333;486584;486588;486592;486593;486596;530547;530551;542087;542088;542092;542093;542094;542095;542096;542098;568017;568018;568024;568028;568810;568811;568812;568813;568814;568815;568816;609074;…	Plasma protease C1 inhibitor OS=Homo sapiens OX=9606 GN=SERPING1 PE=1 SV=2
660	sp|Q8NBS9|TXND5_HUMAN	48264.9	TLAPTWEELSK	1	1	1	489283	Thioredoxin domain-containing protein 5 OS=Homo sapiens OX=9606 GN=TXNDC5 PE=1 SV=2
661	sp|Q6IBS0|TWF2_HUMAN	39733.3	YHFFLYK	1	1	1	407333	Twinfilin-2 OS=Homo sapiens OX=9606 GN=TWF2 PE=1 SV=2
662	sp|P55774|CCL18_HUMAN	10223.2	QICADPNK	1	1	1	374050	C-C motif chemokine 18 OS=Homo sapiens OX=9606 GN=CCL18 PE=1 SV=1
663	sp|Q3LXA3|TKFC_HUMAN	59234.2	AILEVLQS;LSVLLLEK;SAEAAAEATK;VAPAEPQEAPDSTAAGGSASK	1;1;1;1	4	4	197155;358864;375832;628518	Triokinase/FMN cyclase OS=Homo sapiens OX=9606 GN=TKFC PE=1 SV=2
664	sp|Q99999|G3ST1_HUMAN	49114.1	ATAWNMLDSHLYR	1	1	1	509890	Galactosylceramide sulfotransferase OS=Homo sapiens OX=9606 GN=GAL3ST1 PE=1 SV=1
665	sp|P09211|GSTP1_HUMAN	23551.1	ALPGQLKPFETLLSQNQGGK	1	1	1	663202	Glutathione S-transferase P OS=Homo sapiens OX=9606 GN=GSTP1 PE=1 SV=2
666	sp|P61201|CSN2_HUMAN	51831.2	IHIPFISK;SINSILDYISTSK	1;1	2	2	379104;532661	COP9 signalosome complex subunit 2 OS=Homo sapiens OX=9606 GN=COPS2 PE=1 SV=1
667	sp|P52597|HNRPF_HUMAN	45967	ATENDIYNFFSPLNPVR;VTGEADVEFATHEEAVAAMSK	1;1	2	2	605424;652455	Heterogeneous nuclear ribonucleoprotein F OS=Homo sapiens OX=9606 GN=HNRNPF PE=1 SV=3
668	sp|Q12799|TCP10_HUMAN	38340	TPAAAEVPR	1	1	1	221245	T-complex protein 10A homolog OS=Homo sapiens OX=9606 GN=TCP10 PE=2 SV=3
669	sp|Q96PY5|FMNL2_HUMAN	123681	LMQKMTIMAFIGNFAESIQMLTPQLHAIIAASVSIK	1	1	1	694661	Formin-like protein 2 OS=Homo sapiens OX=9606 GN=FMNL2 PE=1 SV=3
670	sp|Q99969|RARR2_HUMAN	18929.9	CLACIK;LVHCPIETQVLR;GLQVALEEFHK;AGEDPHSFYFPGQFAFSK	1;1;1;1	4	10	273339;478643;478648;478649;488047;488049;639022;639023;639024;657392	Retinoic acid receptor responder protein 2 OS=Homo sapiens OX=9606 GN=RARRES2 PE=1 SV=1
671	sp|P14324|FPPS_HUMAN	48739.8	IGTDIQDNK;ATPEQYQILK	1;1	2	2	401395;467001	Farnesyl pyrophosphate synthase OS=Homo sapiens OX=9606 GN=FDPS PE=1 SV=4
672	sp|Q8TF42|UBS3B_HUMAN	73771.8	EDSAEVLK;LAQNIDVK;FAADFAAEAASK	1;1;1	3	3	346804;351956;469073	Ubiquitin-associated and SH3 domain-containing protein B OS=Homo sapiens OX=9606 GN=UBASH3B PE=1 SV=2
673	sp|Q9NP78|ABCB9_HUMAN	84859.2	SLLEDIR	1	1	7	178190;178191;178201;178203;178210;178215;178220	ATP-binding cassette sub-family B member 9 OS=Homo sapiens OX=9606 GN=ABCB9 PE=1 SV=1
674	sp|P49720|PSB3_HUMAN	23200.5	FGIQAQMVTTDFQK;LYIGLAGLATDVQTVAQR;FGPYYTEPVIAGLDPK	1;1;1	3	5	572399;582807;582811;605280;605284	Proteasome subunit beta type-3 OS=Homo sapiens OX=9606 GN=PSMB3 PE=1 SV=2
675	sp|O43396|TXNL1_HUMAN	32611.9	IAPAFSSMSNK;IDQYQGADAVGLEEK	1;1	2	2	456833;577369	Thioredoxin-like protein 1 OS=Homo sapiens OX=9606 GN=TXNL1 PE=1 SV=3
676	sp|P00734|THRB_HUMAN	71456.7	AIEGR;IYIHPR;VIDQFGE;GQQYQGR;ISMLEK;YTACETAR;ANTFLEEVR;VTGWGNLK;SGIECQLWR;YGFYTHVFR;ELLESYIDGR;SLEDKTER;ETWTANVGK;ANTFLEEVRK;ETAASLLQAGYK;ENLDRDIALMK;TATSEYQTFFNPR;SPQELLCGASLISDR;DGKYGFYTHVFR;GDACEGDSGGPFVMK;RGDACEGDSGGPFVMK;HQDFNSAVQLVENFCR;LAACLEGNCAEGLGTNYR;KSPQELLCGASLISDR;SEGSSVNLSPPLEQCVPDR;WYQMGIVSWGEGCDR;TFGSGEADCGLRPLFEK;NPDSSTTGPWCYTTDPTVR;LAVTTHGLPCLAWASAQAK;KPVAFSDYIHPVCLPDR;IVEGSDAE…	1;1;1;1;1;1;1;1;1;1;1;1;1;1;1;1;1;1;1;1;1;1;1;1;1;1;1;1;1;1;1;1;1;1;1;1;1;1;1;1;1;1;1;1	44	944	29294;29301;29351;29419;150644;150657;150659;150661;150662;150664;150665;150666;150667;150670;150671;150677;150678;150680;150682;150684;150685;150686;150689;150690;150693;150694;150696;150708;294112;294159;294179;155223;155228;155235;155241;155242;155244;155249;155252;155256;155259;155261;155263;155267;155273;155276;155277;155282;155284;155288;155303;155308;172716;172724;172725;172731;172734;1727…	Prothrombin OS=Homo sapiens OX=9606 GN=F2 PE=1 SV=2
677	sp|O75563|SKAP2_HUMAN	41401	DAEEWVQQLK	1	1	1	481338	Src kinase-associated phosphoprotein 2 OS=Homo sapiens OX=9606 GN=SKAP2 PE=1 SV=1
678	sp|Q9NRY4|RHG35_HUMAN	171928	ELANEIR	1	1	1	177186	Rho GTPase-activating protein 35 OS=Homo sapiens OX=9606 GN=ARHGAP35 PE=1 SV=3
679	sp|Q5CZC0|FSIP2_HUMAN	785860	TVFHK	1	1	1	188949	Fibrous sheath-interacting protein 2 OS=Homo sapiens OX=9606 GN=FSIP2 PE=2 SV=4
680	sp|Q8WUB2|F216A_HUMAN	30982.3	IYNANYLKMLMK	1	1	1	597959	Protein FAM216A OS=Homo sapiens OX=9606 GN=FAM216A PE=2 SV=1
681	sp|P01034|CYTC_HUMAN	15999.2	ASNDMYHSR;ALDFAVGEYNK;LVGGPMDASVEEEGVRR	1;1;1	3	3	333520;476135;563391	Cystatin-C OS=Homo sapiens OX=9606 GN=CST3 PE=1 SV=1
682	sp|Q9HC56|PCDH9_HUMAN	136704	YIFGAQVAPATK	1	1	1	486791	Protocadherin-9 OS=Homo sapiens OX=9606 GN=PCDH9 PE=1 SV=2
683	sp|Q9BT78|CSN4_HUMAN	46506.8	AIQLSGAEQLEALK;NAAQVLVGIPLETGQK	1;1	2	2	539512;577898	COP9 signalosome complex subunit 4 OS=Homo sapiens OX=9606 GN=COPS4 PE=1 SV=1
684	sp|P00740|FA9_HUMAN	53095.5	YGIYTK;SALVLQYLR;VSVSQTSK;FGSGYVSGWGR;VVCSCTEGYR;EYTNIFLK;SCEPAVPFPCGR;GKYGIYTK;NCELDVTCNIK;VDAFCGGSIVNEK;IIPHHNYNAAINK;FTIYNNMFCAGFHEGGR;ITVVAGEHNIEETEHTEQKR	0;1;1;1;1;1;1;0;1;1;1;1;1	11	57	260456;260471;260478;315002;315006;315007;315010;315015;425915;316162;316184;316191;316192;316194;316195;316196;316200;316226;372909;372910;372912;372913;372914;372916;400373;411351;411361;455196;455197;458507;514293;521616;521631;521632;521636;521638;521651;547577;547587;547592;547593;547594;547597;547601;547602;547610;598541;609490;609491;609492;609493;609494;609495;609497;609499;609501;612175;…	Coagulation factor IX OS=Homo sapiens OX=9606 GN=F9 PE=1 SV=2
685	sp|P00742|FA10_HUMAN	56047	TGIVSGFGR;VTAFLK;NCELFTR;YGIYTK;IVGGQECK;MLEVPYVDR;TNEFWNK;GYTLADNGK;MNVAPACLPER;ETYDFDIAVLR;GKYGIYTK;DWAESTLMTQK;ACIPTGPYPCGK;LKMLEVPYVDR;QEDACQGDSGGPHVTR;NTEQEEGGEAVHEVEVVIK;FKDTYFVTGIVSWGEGCAR;YKDGDQCETSPCQNQGK;LSSSFIITQNMFCAGYDTK;MNVAPACLPERDWAESTLMTQK	1;1;1;0;1;1;1;1;1;1;0;1;1;1;1;1;1;1;1;1	18	84	209582;209585;209586;209588;209589;209593;209594;209595;209597;209598;209601;209602;209603;209604;209605;209607;209608;209609;209612;209613;209617;209623;209627;209629;209637;219436;219442;219457;219461;238942;238944;260456;260471;260478;346758;346763;346767;346771;346773;346781;347723;347727;347731;447862;447871;447875;370272;370277;370293;370340;370341;411670;411671;411672;411673;418216;444980;…	Coagulation factor X OS=Homo sapiens OX=9606 GN=F10 PE=1 SV=2
686	sp|P23610|F8I2_HUMAN	39459.6	LLPEHAQTLEK	1	1	1	490257	Factor VIII intron 22 protein OS=Homo sapiens OX=9606 GN=F8A1 PE=1 SV=2
687	sp|Q8TAT6|NPL4_HUMAN	69028.2	HGPLGK	1	1	1	173651	Nuclear protein localization protein 4 homolog OS=Homo sapiens OX=9606 GN=NPLOC4 PE=1 SV=3
688	sp|O95295|SNAPN_HUMAN	14903.9	VALDLDPYVK	1	1	1	450982	SNARE-associated protein Snapin OS=Homo sapiens OX=9606 GN=SNAPIN PE=1 SV=1
689	sp|Q13492|PICAL_HUMAN	70863	ATTLSNAVSSLASTGLSLTK	1	1	1	626293	Phosphatidylinositol-binding clathrin assembly protein OS=Homo sapiens OX=9606 GN=PICALM PE=1 SV=2
690	sp|P07359|GP1BA_HUMAN	71990.4	LTSLPLGALR;GLGELQELYLK	1;1	2	2	302209;486112	Platelet glycoprotein Ib alpha chain OS=Homo sapiens OX=9606 GN=GP1BA PE=1 SV=2
691	sp|Q96M27|PRRC1_HUMAN	46710.8	GVAGNPMVK	1	1	1	336502	Protein PRRC1 OS=Homo sapiens OX=9606 GN=PRRC1 PE=1 SV=1
692	sp|P14209|CD99_HUMAN	18875.3	NANAEPAVQR	1	1	2	318510;318513	CD99 antigen OS=Homo sapiens OX=9606 GN=CD99 PE=1 SV=1
693	sp|P11940|PABP1_HUMAN	70835.9	EFSPFGTITSAK;LFPLIQAMHPTLAGK	1;1	2	2	491595;577708	Polyadenylate-binding protein 1 OS=Homo sapiens OX=9606 GN=PABPC1 PE=1 SV=2
694	sp|Q13315|ATM_HUMAN	355519	ELELDELALR	1	1	1	387391	Serine-protein kinase ATM OS=Homo sapiens OX=9606 GN=ATM PE=1 SV=4
695	sp|P07585|PGS2_HUMAN	40046	VPGGLAEHK	1	1	1	355658	Decorin OS=Homo sapiens OX=9606 GN=DCN PE=1 SV=1
696	sp|O43150|ASAP2_HUMAN	112817	NTVAAIEEALDVDR	1	1	1	492045	Arf-GAP with SH3 domain, ANK repeat and PH domain-containing protein 2 OS=Homo sapiens OX=9606 GN=ASAP2 PE=1 SV=3
697	sp|Q6P988|NOTUM_HUMAN	56614.9	VAEQLEK;SHWTDVQVK;GLADSGWFLDNK	1;1;1	3	3	304577;440982;502824	Palmitoleoyl-protein carboxylesterase NOTUM OS=Homo sapiens OX=9606 GN=NOTUM PE=1 SV=2
698	sp|Q5GLZ8|HERC4_HUMAN	119895	IVYICCGEDHTAALTK	1	1	1	617760	Probable E3 ubiquitin-protein ligase HERC4 OS=Homo sapiens OX=9606 GN=HERC4 PE=1 SV=1
699	sp|P16220|CREB1_HUMAN	36875.7	EILSR	1	1	2	60500;60513	Cyclic AMP-responsive element-binding protein 1 OS=Homo sapiens OX=9606 GN=CREB1 PE=1 SV=2
700	sp|P55268|LAMB2_HUMAN	202964	AMDYDLLLR;IQGTLQPHAR;SLADVDAILAR;VLDPAIPIPDPYSSR;LVTPGETPSWTGSGFVR	1;1;1;1;1	5	5	341264;347368;358756;525413;561263	Laminin subunit beta-2 OS=Homo sapiens OX=9606 GN=LAMB2 PE=1 SV=2
701	sp|O60507|TPST1_HUMAN	42542.1	FLLMVR;GEFQLPDFLK	1;1	2	2	141305;467735	Protein-tyrosine sulfotransferase 1 OS=Homo sapiens OX=9606 GN=TPST1 PE=1 SV=1
702	sp|P07093|GDN_HUMAN	44184.3	TFVAADGK;IEVSEDGTK;HNPTGAVLFMGQINKP	1;1;1	3	4	300600;390362;390363;596636	Glia-derived nexin OS=Homo sapiens OX=9606 GN=SERPINE2 PE=1 SV=1
703	sp|Q9Y2Y8|PRG3_HUMAN	26169.3	QLPFVCSF	1	1	1	275346	Proteoglycan 3 OS=Homo sapiens OX=9606 GN=PRG3 PE=1 SV=2
704	sp|Q3ZCW2|LEGL_HUMAN	19183.7	LIVPFCGHIK	1	1	1	465084	Galectin-related protein OS=Homo sapiens OX=9606 GN=LGALSL PE=1 SV=2
705	sp|P33908|MA1A1_HUMAN	73132.4	LPEEIQR;FDGGVEAIATR;GLPPVDFVPPIGVESR;KSSSGLTYIAEWK;AWLMSDKTDLEAK;GYAWGLNELKPISK	1;1;1;1;1;1	6	7	204111;355099;534605;591465;599046;611763;611764	Mannosyl-oligosaccharide 1,2-alpha-mannosidase IA OS=Homo sapiens OX=9606 GN=MAN1A1 PE=1 SV=3
706	sp|P36915|GNL1_HUMAN	69113.7	IPVQALLHLR	1	1	1	366741	Guanine nucleotide-binding protein-like 1 OS=Homo sapiens OX=9606 GN=GNL1 PE=1 SV=2
707	sp|P02776|PLF4_HUMAN	11105	HITSLEVIK;ICLDLQAPLYK;AGPHCPTAQLIATLK;KICLDLQAPLYK	1;1;1;1	4	43	416708;416710;416715;416716;416720;416723;416724;416726;416731;416735;416736;506072;506077;506080;506087;506088;506090;506092;561585;564788;564789;564791;564793;564794;564795;564796;564798;564799;564800;564802;564803;564805;564807;564809;564812;564814;564815;564816;564819;564821;589637;589644;626050	Platelet factor 4 OS=Homo sapiens OX=9606 GN=PF4 PE=1 SV=2
[truncated: 989 more rows]

## Sheet: Table S4
Table S4. Detailed information of the proteins identified by tandem mass tag (TMT) quantitative proteomics.
No.	Protein_ID	Description	Mass	Protein_Coverage	Uniq_Pep_Num	Uniq_Spec_Num	Sameset	Mean Ratio Non-ISR vs HC	P value Non-ISR vs HC	Mean Ratio ISR vs HC	P value ISR vs HC	Mean Ratio ISR vs Non-ISR	P value ISR vs Non-ISR	Protein_Sequence	NCBInr Identity	NCBInr E-value	NCBInr Accession	NCBInr Description	Swissprot Identity	Swissprot E-value	Swissprot Accession	Swissprot Description	Protein_or_Domain	KOG Score	KOG E-value	KOG ID	KOG Function-Description	KOG Code	KOG Function-Categories	KEGG(ko_id|rank|evalue|score|subject_id|ko_definition)	GO Biological_Process	GO Molecular_Function	GO Cellular_Component
[truncated: 1,696 more rows]

## Sheet: Table S5
Table S5. Differentially abundant proteins between non-ISR patients and HCs.
[truncated: 279 more rows]

## Sheet: Table S6
Table S6. Differentially abundant proteins between ISR patients and HCs.
[truncated: 498 more rows]

## Sheet: Table S7
Table S7. Differentially abundant proteins between ISR and non-ISR patients.
[truncated: 388 more rows]

[truncated: 3 more sheets: Table S8, Table S9, Table S10]
